# Supplementary material for: Quaternary and quinary molecular solids based on structural inequivalence and combinatorial approaches: 2-nitro­resorcinol and 4,6-di­chloro­resorcinol
Source: IUCrJ. 2021 Jan 11;8(Pt 2):178–85. doi: 10.1107/S2052252520016589 (PMC7924232; doi:10.1107/S2052252520016589)
Supplement: Supplementary file 31 [file m-08-00178-29CRES-TMP-PYRsup31.hkl]

data_29CRES-TMP-PYR                                                             
_shelx_title ' 123 in C2/c New: C2/c'                                           
_shelx_refln_list_code          4                                               
_shelx_F_calc_maximum     1100.26                                               
_exptl_crystal_F_000      3472.00                                               
_reflns_d_resolution_high  0.7700                                               
                                                                                
loop_                                                                           
 _space_group_symop_operation_xyz                                               
 'x, y, z'                                                                      
 '-x, y, -z+1/2'                                                                
 'x+1/2, y+1/2, z'                                                              
 '-x+1/2, y+1/2, -z+1/2'                                                        
 '-x, -y, -z'                                                                   
 'x, -y, z-1/2'                                                                 
 '-x+1/2, -y+1/2, -z'                                                           
 'x+1/2, -y+1/2, z-1/2'                                                         
                                                                                
_cell_length_a    42.7270                                                       
_cell_length_b     8.8990                                                       
_cell_length_c    22.9200                                                       
_cell_angle_alpha  90.000                                                       
_cell_angle_beta  114.062                                                       
_cell_angle_gamma  90.000                                                       
                                                                                
_shelx_F_squared_multiplier     1.000                                           
                                                                                
loop_                                                                           
 _refln_index_h                                                                 
 _refln_index_k                                                                 
 _refln_index_l                                                                 
 _refln_F_squared_calc                                                          
 _refln_F_squared_meas                                                          
 _refln_F_squared_sigma                                                         
 _refln_observed_status                                                         
   6   0   0       6098.19       5848.67        91.15 o                         
   8   0   0      15836.30      15738.03       654.04 o                         
  10   0   0       1722.74       1798.80       113.33 o                         
  12   0   0     173914.34     181307.42      2596.23 o                         
  14   0   0        425.86        282.56        68.55 o                         
  16   0   0     180979.41     177691.69      3471.51 o                         
  18   0   0        254.95        113.57        91.31 o                         
  20   0   0      59583.17      62996.40      2384.68 o                         
  22   0   0      22610.08      32766.19     10025.75 o                         
  24   0   0       3338.20       3039.47       190.97 o                         
  26   0   0       8551.98       7235.46       308.17 o                         
  28   0   0      19344.43      19352.24      1074.68 o                         
  30   0   0      15473.17      16587.42       972.24 o                         
  32   0   0      25184.41      24491.01       951.71 o                         
  34   0   0       2403.20       2044.42       229.70 o                         
  36   0   0        751.44        370.21       146.78 o                         
  38   0   0       4874.40       4397.42       631.41 o                         
  40   0   0       1111.80       1333.95       322.90 o                         
  42   0   0       1219.02        626.51       299.45 o                         
  44   0   0       6789.05       5663.65       621.56 o                         
  46   0   0       5456.91       5471.11       691.50 o                         
  48   0   0        285.33        205.55       288.56 o                         
  50   0   0        129.04        176.62       293.90 o                         
   5   1   0      10574.91       9986.48        94.07 o                         
   7   1   0       1829.51       1901.29       110.33 o                         
   9   1   0       1977.24       1721.04        73.21 o                         
  11   1   0      28111.43      28849.99       369.70 o                         
  13   1   0       1748.96       1315.41       111.84 o                         
  15   1   0       7834.39       7589.93       182.12 o                         
  17   1   0        717.56       1038.70        98.60 o                         
  19   1   0        323.26        231.20        55.96 o                         
  21   1   0      24337.03      25157.96       628.19 o                         
  23   1   0        513.76        732.18        79.15 o                         
  25   1   0       4018.24       4032.36       141.64 o                         
  27   1   0       5546.93       5737.78       205.87 o                         
  29   1   0        170.05        187.29        75.52 o                         
  31   1   0       4823.90       4557.34       279.70 o                         
  33   1   0        140.43         92.50        70.44 o                         
  35   1   0       2224.59       1879.30       192.01 o                         
  37   1   0       4286.56       4481.66       293.57 o                         
  39   1   0       1387.42       1736.89       280.31 o                         
  41   1   0        777.76        780.07       205.31 o                         
  43   1   0        295.12        330.82       156.29 o                         
  45   1   0        533.88        516.61       215.70 o                         
  47   1   0       1856.49       1587.32       291.29 o                         
  49   1   0        997.27       1655.42       388.10 o                         
   0   2   0        707.70        637.89        57.02 o                         
   2   2   0      47794.00      47583.81       606.55 o                         
   4   2   0      14417.45      13680.84       388.99 o                         
   6   2   0       3951.25       3656.65       178.81 o                         
   8   2   0       9377.16       8675.79       156.67 o                         
  10   2   0        845.19        746.02        74.47 o                         
  12   2   0       9052.06       8807.12       234.95 o                         
  14   2   0      14989.33      15538.53       320.17 o                         
  16   2   0       3001.81       2405.91       152.92 o                         
  18   2   0        766.12       1004.61        64.63 o                         
  20   2   0      19082.87      20909.93       514.34 o                         
  22   2   0       1587.62       1555.91       112.11 o                         
  24   2   0       9672.85       9914.88       309.36 o                         
  26   2   0         76.40         75.24        80.38 o                         
  28   2   0       3185.73       3352.51       206.73 o                         
  30   2   0       1708.74       1833.10       175.39 o                         
  32   2   0       2436.45       3577.68       443.92 o                         
  34   2   0       6270.75       5927.76       313.86 o                         
  36   2   0         44.32        -25.29       113.38 o                         
  38   2   0       3264.90       3146.72       287.29 o                         
  40   2   0       2618.92       2453.53       301.69 o                         
  42   2   0       4452.30       3879.15       359.43 o                         
  44   2   0        270.09        275.43       209.41 o                         
  46   2   0          1.73          1.92       242.40 o                         
  48   2   0          1.08       -172.76       262.85 o                         
   1   3   0       9695.99       9243.88       223.58 o                         
   3   3   0       6480.66       6131.91       143.93 o                         
   5   3   0      20616.12      19754.96       293.69 o                         
   7   3   0      23488.42      22956.51       486.89 o                         
   9   3   0        109.04        107.22        56.35 o                         
  11   3   0       3931.99       3679.80       145.59 o                         
  13   3   0       9731.46       9211.81       292.53 o                         
  15   3   0       6807.65       6253.37       224.95 o                         
  17   3   0       2506.08       2402.09        91.47 o                         
  19   3   0       1074.72       1041.51        99.29 o                         
  21   3   0        518.40        685.55       123.52 o                         
  23   3   0      21941.14      21835.60       845.21 o                         
  25   3   0        480.42        347.12       128.34 o                         
  27   3   0          0.90        109.24       115.35 o                         
  29   3   0          5.05        317.56       107.01 o                         
  31   3   0        138.32        370.23       117.03 o                         
  33   3   0       8082.39       8286.03       546.52 o                         
  35   3   0        240.40        242.68       383.47 o                         
  37   3   0        387.23        418.24       186.43 o                         
  39   3   0       5809.01       6082.16       514.45 o                         
  41   3   0       1321.77       1367.30       279.23 o                         
  43   3   0        139.19        158.95       234.31 o                         
  45   3   0         34.09        -53.71       223.78 o                         
  47   3   0         50.03        285.27       234.43 o                         
   0   4   0      25164.16      24347.47       956.75 o                         
   2   4   0       1026.27        831.96        71.38 o                         
   4   4   0      10499.36      10265.31       194.24 o                         
   6   4   0      17681.98      16723.54       402.57 o                         
   8   4   0        868.24        959.21       170.83 o                         
  10   4   0      37171.50      35882.25       631.50 o                         
  12   4   0       1575.99       1705.91       104.04 o                         
  14   4   0        451.87        561.98        86.16 o                         
  16   4   0         84.27         60.89        71.62 o                         
  18   4   0        825.85        903.19       137.34 o                         
  20   4   0       2517.83       2626.05       190.16 o                         
  22   4   0       1665.33       2071.23       233.17 o                         
  24   4   0       3805.81       3796.50       253.53 o                         
  26   4   0      17027.16      17811.64       620.06 o                         
  28   4   0        818.45        853.74       209.64 o                         
  30   4   0        787.55       1172.87       224.29 o                         
  32   4   0         61.39        294.67       273.30 o                         
  34   4   0        241.72        407.81       188.48 o                         
  36   4   0       2240.25       2731.05       360.81 o                         
  38   4   0         25.12        339.00       330.19 o                         
  40   4   0        575.36        320.69       215.30 o                         
  42   4   0       3665.95       3570.47       417.75 o                         
  44   4   0        115.30        247.08       254.30 o                         
  46   4   0        311.65        248.63       227.69 o                         
   1   5   0       1777.23       1704.92        96.80 o                         
   3   5   0        776.32        773.82        84.43 o                         
   5   5   0      11497.83      11879.54       246.72 o                         
   7   5   0       3298.65       3465.23       112.45 o                         
   9   5   0       8078.96       7796.69       252.89 o                         
  11   5   0      14283.72      14056.11       400.72 o                         
  13   5   0       4772.29       4878.82       256.02 o                         
  15   5   0        691.91        834.96       124.67 o                         
  17   5   0       2004.46       2485.62       298.29 o                         
  19   5   0       3237.51       2804.16       215.97 o                         
  21   5   0         87.83        138.90       107.97 o                         
  23   5   0        181.88        335.78       138.48 o                         
  25   5   0       1416.24       1721.50       190.15 o                         
  27   5   0       1127.70       1536.91       270.21 o                         
  29   5   0       1059.19       1003.63       205.29 o                         
  31   5   0        170.29          4.40       155.86 o                         
  33   5   0         67.76        353.21       286.37 o                         
  35   5   0       1324.42       2239.12       499.90 o                         
  37   5   0        293.52        688.80       287.56 o                         
  39   5   0         62.26        158.58       211.28 o                         
  41   5   0          0.12        -74.19       206.86 o                         
  43   5   0          4.01        868.30       846.86 o                         
  45   5   0        279.15        260.87       288.35 o                         
   0   6   0      15896.28      16069.32       518.55 o                         
   2   6   0       2221.72       2038.26       131.27 o                         
   4   6   0       5293.82       4796.18       174.95 o                         
   6   6   0       2121.15       1781.88       104.93 o                         
   8   6   0       1192.90       1228.15       145.65 o                         
  10   6   0       1667.71       1534.58       150.49 o                         
  12   6   0       9837.29       9472.44       326.56 o                         
  14   6   0       2357.57       2484.00       184.67 o                         
  16   6   0          2.56         54.00       106.74 o                         
  18   6   0        477.37        650.55       154.08 o                         
  20   6   0      14347.75      14582.26       541.02 o                         
  22   6   0       4581.23       4734.34       332.34 o                         
  24   6   0      15657.20      16948.93       664.63 o                         
  26   6   0        348.61        534.53       200.45 o                         
  28   6   0       1437.21       1197.85       257.77 o                         
  30   6   0          1.77       -146.09       182.20 o                         
  32   6   0       3944.59       4118.16       435.81 o                         
  34   6   0       1004.04       1028.09       306.62 o                         
  36   6   0          0.01        264.63       242.00 o                         
  38   6   0        100.21        -62.29       208.50 o                         
  40   6   0       2879.94       3923.50       498.05 o                         
  42   6   0          0.37        116.36       249.77 o                         
   1   7   0       3390.05       3329.72       188.40 o                         
   3   7   0      18781.07      18321.51       491.51 o                         
   5   7   0        881.35       1194.53       207.47 o                         
   7   7   0       3455.16       3255.37       275.81 o                         
   9   7   0      18672.15      18538.89       583.75 o                         
  11   7   0       4480.50       4267.48       265.66 o                         
  13   7   0       9112.09       8682.16       375.03 o                         
  15   7   0       4174.60       3858.31       507.75 o                         
  17   7   0        540.41        590.23       163.39 o                         
  19   7   0       6976.15       7087.58       401.69 o                         
  21   7   0         97.62         70.80       137.05 o                         
  23   7   0      18166.65      19146.12       893.96 o                         
  25   7   0       1653.91       1876.08       385.55 o                         
  27   7   0       3979.89       4063.30       445.02 o                         
  29   7   0        124.19        164.73       159.23 o                         
  31   7   0        508.90        241.80       271.99 o                         
  33   7   0       3750.16       3707.35       526.49 o                         
  35   7   0        395.34        767.37       368.47 o                         
  37   7   0        118.85         -3.13       228.58 o                         
  39   7   0       2735.95       3732.31       543.02 o                         
   0   8   0       2544.36       2505.91       314.36 o                         
   2   8   0       4100.85       3725.83       226.52 o                         
   4   8   0       1458.25       1697.37       206.95 o                         
   6   8   0         18.14        109.77       135.09 o                         
   8   8   0        230.66        175.08       127.39 o                         
  10   8   0        619.50        951.05       219.89 o                         
  12   8   0       3770.92       4100.19       413.96 o                         
  14   8   0        604.05        613.94       304.91 o                         
  16   8   0        161.90        324.20       221.83 o                         
  18   8   0        101.55       -177.46       189.79 o                         
  20   8   0          0.14        175.70       169.01 o                         
  22   8   0        269.35        507.17       189.09 o                         
  24   8   0        207.28        261.33       210.86 o                         
  26   8   0        549.90        466.21       239.77 o                         
  28   8   0        259.13       1082.06       682.71 o                         
  30   8   0         18.10        100.20       203.22 o                         
  32   8   0        100.83         90.46       209.69 o                         
  34   8   0        652.55       1004.01       305.65 o                         
  36   8   0       1333.60       1775.49       447.28 o                         
   1   9   0       6417.27       6117.13       364.45 o                         
   3   9   0       1203.18       1264.64       204.93 o                         
   5   9   0        165.43        324.20       161.10 o                         
   7   9   0       4323.73       4385.43       333.48 o                         
   9   9   0       4826.91       4907.87       390.12 o                         
  11   9   0        103.58        171.23       171.64 o                         
  13   9   0          0.28        235.36       174.02 o                         
  15   9   0        294.86        764.39       227.20 o                         
  17   9   0       1503.89       2224.75       498.84 o                         
  19   9   0       2177.72       2062.98       380.47 o                         
  21   9   0       4592.35       5241.64       534.94 o                         
  23   9   0       2593.11       3484.95       459.94 o                         
  25   9   0       5459.49       5513.60       568.85 o                         
  27   9   0       2608.57       3245.89       453.56 o                         
  29   9   0        287.79        577.45       443.04 o                         
  31   9   0        102.24        -45.61       225.69 o                         
   0  10   0       7537.81       6672.67      1339.66 o                         
   2  10   0       2779.47       2455.60       474.28 o                         
   4  10   0         26.21        247.01       262.02 o                         
   6  10   0         69.84         44.40       174.50 o                         
   8  10   0          2.86         74.54       179.02 o                         
  10  10   0         80.49        267.13       211.89 o                         
  12  10   0        712.32       1246.48       340.23 o                         
  14  10   0       1679.19       2636.13       602.85 o                         
  16  10   0        610.99        779.33       552.31 o                         
  18  10   0         14.72         -5.01       203.27 o                         
  20  10   0        440.63        357.18       224.03 o                         
  22  10   0       1255.74       1752.50       541.18 o                         
  24  10   0        745.97        878.17       575.68 o                         
   1  11   0        137.76        242.25       400.20 o                         
   3  11   0         36.47        505.71       385.40 o                         
   5  11   0         39.78        -96.99       332.76 o                         
   7  11   0         34.53        -79.05       323.02 o                         
   9  11   0        135.28         25.61       518.13 o                         
  11  11   0       1581.74       2398.17       482.17 o                         
  13  11   0        209.90        364.47       754.54 o                         
  15  11   0         80.12        223.71       265.82 o                         
 -51   1   1        446.63        688.82       331.61 o                         
 -49   1   1         25.46         50.94       228.47 o                         
 -47   1   1        349.86        392.27       205.98 o                         
 -45   1   1        701.71        528.88       244.24 o                         
 -43   1   1        148.92         99.43       145.87 o                         
 -41   1   1         73.06        132.32       120.60 o                         
 -39   1   1       3823.66       4070.93       298.83 o                         
 -37   1   1       4494.32       4256.81       273.09 o                         
 -35   1   1       7408.00       6035.82       223.35 o                         
 -33   1   1        198.06        155.17        72.83 o                         
 -31   1   1       2922.68       2733.03       141.79 o                         
 -29   1   1        273.39        270.82        96.24 o                         
 -27   1   1        790.36        891.88       102.43 o                         
 -25   1   1      23438.11      21939.95       423.87 o                         
 -23   1   1        305.74        362.82        90.29 o                         
 -21   1   1       5939.00       5885.48       202.64 o                         
 -19   1   1        258.09        331.37        51.54 o                         
 -17   1   1       1801.42       1645.89        97.79 o                         
 -15   1   1       1221.55       1112.65        52.80 o                         
 -13   1   1       5025.42       4646.62       136.27 o                         
 -11   1   1     161362.91     157369.78      1258.78 o                         
  -9   1   1      33520.08      31000.60       250.86 o                         
  -7   1   1       6377.95       6223.23       133.99 o                         
  -5   1   1      27085.67      24968.02       248.71 o                         
   3   1   1       1377.28       1113.24        52.19 o                         
   5   1   1       9301.77       9156.96       105.68 o                         
   7   1   1      29109.34      28296.34       298.30 o                         
   9   1   1      37962.54      37313.68       535.53 o                         
  11   1   1       3942.47       3245.17       116.53 o                         
  13   1   1      18798.09      19258.18       305.49 o                         
  15   1   1        391.82        710.64        65.45 o                         
  17   1   1       3150.13       3132.25       127.75 o                         
  19   1   1        240.54        465.88        58.58 o                         
  21   1   1        275.62        120.65        56.46 o                         
  23   1   1       9588.21       8667.02       208.77 o                         
  25   1   1       2921.88       2765.23       165.09 o                         
  27   1   1        227.57        234.57        71.26 o                         
  29   1   1       1271.09       1599.40       153.86 o                         
  31   1   1        526.96       1042.75       403.95 o                         
  33   1   1       4993.19       5148.06       279.63 o                         
  35   1   1        163.14        -19.39       125.27 o                         
  37   1   1       3130.51       2935.46       285.47 o                         
  39   1   1         19.77        -12.13       121.36 o                         
  41   1   1       5258.46       4589.22       348.22 o                         
  43   1   1         10.24         78.42       164.36 o                         
  45   1   1        173.75        130.88       185.79 o                         
  47   1   1         91.74        282.69       265.72 o                         
  49   1   1        192.88        498.99       305.33 o                         
 -50   2   1       2258.35       2694.39       489.61 o                         
 -48   2   1       1566.69       2182.72       430.42 o                         
 -46   2   1       1408.12       2091.22       295.21 o                         
 -44   2   1       1048.90       1461.37       266.67 o                         
 -42   2   1        462.60        440.47       156.50 o                         
 -40   2   1       2411.85       3244.78       278.60 o                         
 -38   2   1       1769.38       1790.43       204.32 o                         
 -36   2   1       7095.57       6429.38       538.86 o                         
 -34   2   1      17517.49      17495.18       831.46 o                         
 -32   2   1       8796.59       8600.04       336.40 o                         
 -30   2   1      13399.83      12413.14       389.17 o                         
 -28   2   1        659.36       1073.33       128.41 o                         
 -26   2   1       5697.94       5482.63       166.99 o                         
 -24   2   1       7741.83       7004.16       283.34 o                         
 -22   2   1       1830.37       1323.70       130.44 o                         
 -20   2   1       9231.83       8547.11       275.93 o                         
 -18   2   1       4219.26       4678.76       161.72 o                         
 -16   2   1      15321.89      15324.08       255.28 o                         
 -14   2   1      23117.03      22213.67       498.93 o                         
 -12   2   1       9751.29       9442.04       156.32 o                         
 -10   2   1       1073.00       1044.79       160.09 o                         
  -8   2   1        130.01         97.59        36.72 o                         
  -6   2   1       2379.31       2325.14       113.13 o                         
  -4   2   1      62518.19      59591.68       741.90 o                         
  -2   2   1       1013.88       1022.27        73.03 o                         
   0   2   1      11399.22      10964.18       137.46 o                         
   2   2   1        104.91        130.04        25.53 o                         
   4   2   1      73027.25      69605.28       855.46 o                         
   6   2   1      52952.30      49122.57       769.67 o                         
   8   2   1      11360.25       9899.45       245.62 o                         
  10   2   1       7018.23       6235.35       161.34 o                         
  12   2   1       4541.93       4120.24       301.18 o                         
  14   2   1      75183.45      77576.38      1052.78 o                         
  16   2   1        812.20        936.26       112.54 o                         
  18   2   1         98.49        223.88        62.80 o                         
  20   2   1      49429.25      52723.72      1091.77 o                         
  22   2   1         14.41          4.58        80.19 o                         
  24   2   1      27931.87      28495.16       625.34 o                         
  26   2   1       1145.70       1249.84       138.08 o                         
  28   2   1        187.92        183.32       101.49 o                         
  30   2   1       5544.87       5513.96       266.57 o                         
  32   2   1       1612.72       1448.60       192.56 o                         
  34   2   1         34.26        -37.35       105.21 o                         
  36   2   1        808.50        921.66       198.96 o                         
  38   2   1       2981.18       2772.25       264.43 o                         
  40   2   1       3853.54       3547.52       370.91 o                         
  42   2   1       2345.63       1927.24       375.07 o                         
  44   2   1        347.31        403.03       220.30 o                         
  46   2   1       3468.37       3971.58       528.35 o                         
  48   2   1          1.00        167.77       277.93 o                         
 -49   3   1        214.13        385.73       311.54 o                         
 -47   3   1       1565.94       1081.04       539.45 o                         
 -45   3   1        308.27        425.16       351.05 o                         
 -43   3   1         21.68        168.70       218.36 o                         
 -41   3   1        242.21        216.77       182.03 o                         
 -39   3   1        469.03       1050.82       266.36 o                         
 -37   3   1        137.17        307.41       201.99 o                         
 -35   3   1        932.47       1369.02       264.84 o                         
 -33   3   1        261.89        239.70       119.41 o                         
 -31   3   1       3082.79       2788.41       269.38 o                         
 -29   3   1        133.13        213.46       140.47 o                         
 -27   3   1        548.41        674.91       141.19 o                         
 -25   3   1       3439.68       3375.81       190.02 o                         
 -23   3   1       1593.27       1513.44       106.92 o                         
 -21   3   1      15167.26      15968.62       443.80 o                         
 -19   3   1       3944.73       3571.33       111.56 o                         
 -17   3   1        584.99        865.67        98.67 o                         
 -15   3   1       6572.49       6681.82       213.02 o                         
 -13   3   1         75.74        -17.59        47.46 o                         
 -11   3   1       7747.90       7658.21       206.51 o                         
  -9   3   1       1153.45       1476.54       127.45 o                         
  -7   3   1      12084.13      11502.01       232.11 o                         
  -5   3   1       9670.93       9410.40       268.09 o                         
  -3   3   1      36392.89      34999.28       508.22 o                         
  -1   3   1       6050.94       6101.45       127.28 o                         
   1   3   1        493.69        512.57        46.39 o                         
   3   3   1        235.95        250.44        34.29 o                         
   5   3   1        875.26        729.65        65.24 o                         
   7   3   1      34820.50      34063.22       550.58 o                         
   9   3   1       7597.69       7829.18       183.62 o                         
  11   3   1        566.44        578.69        45.60 o                         
  13   3   1       2499.78       2671.98       123.57 o                         
  15   3   1      12021.13      11565.06       394.80 o                         
  17   3   1       3071.73       3267.92       153.42 o                         
  19   3   1       1471.57       1589.26       138.90 o                         
  21   3   1       2268.60       3165.14       384.45 o                         
  23   3   1       9688.84      10006.65       412.01 o                         
  25   3   1       1782.61       1689.71       156.68 o                         
  27   3   1       3327.12       3500.77       197.45 o                         
  29   3   1       6912.33       6949.07       393.90 o                         
  31   3   1       3953.79       3627.10       254.59 o                         
  33   3   1          2.08         85.17       105.35 o                         
  35   3   1       3157.22       3734.19       338.80 o                         
  37   3   1       1425.42       1321.16       252.46 o                         
  39   3   1          2.65         83.90       168.04 o                         
  41   3   1          1.68        -13.63       177.24 o                         
  43   3   1         12.58         13.09       165.18 o                         
  45   3   1        898.18        586.62       281.78 o                         
  47   3   1       1268.15       1600.86       427.62 o                         
 -48   4   1        852.16       1214.06       405.02 o                         
 -46   4   1        400.24        587.69       315.36 o                         
 -44   4   1        227.74        397.43       269.83 o                         
 -42   4   1        527.42        858.00       292.97 o                         
 -40   4   1        172.08        382.19       245.19 o                         
 -38   4   1         15.21       -163.50       187.26 o                         
 -36   4   1       8223.30       7908.58       599.64 o                         
 -34   4   1       1055.45       1299.86       263.25 o                         
 -32   4   1        152.10        220.14       162.29 o                         
 -30   4   1       3099.74       2909.79       359.88 o                         
 -28   4   1       3229.05       3282.47       275.28 o                         
 -26   4   1      20127.97      20119.13       642.20 o                         
 -24   4   1        134.01        265.24       157.33 o                         
 -22   4   1       2881.29       2942.66       199.26 o                         
 -20   4   1      18045.87      18977.44       525.66 o                         
 -18   4   1      17489.38      17581.53       535.07 o                         
 -16   4   1       3588.41       3424.75       183.98 o                         
 -14   4   1       9417.55      14617.60      1096.36 o                         
 -12   4   1      13312.08      14442.64       381.65 o                         
 -10   4   1      18376.94      18275.66       537.98 o                         
  -8   4   1        958.31        699.01        75.29 o                         
  -6   4   1      64116.34      64493.50      1099.57 o                         
  -4   4   1      11409.16      11010.46       260.89 o                         
  -2   4   1      30300.72      31499.21       550.24 o                         
   0   4   1      26349.63      26559.83       401.93 o                         
   2   4   1        353.16        170.65        62.57 o                         
   4   4   1      19919.82      20382.10       312.44 o                         
   6   4   1       1512.66       1159.58        94.20 o                         
   8   4   1      18533.84      18913.46       384.88 o                         
  10   4   1       5328.58       4632.63       151.96 o                         
  12   4   1        543.93        540.71       125.12 o                         
  14   4   1       2336.97       2480.34       177.67 o                         
  16   4   1         11.04       1304.68       462.08 o                         
  18   4   1          1.19        115.74        93.19 o                         
  20   4   1      20652.85      21417.37       606.03 o                         
  22   4   1        167.23        201.22       108.54 o                         
  24   4   1       1287.74       1347.12       202.75 o                         
  26   4   1       6745.63       6654.00       364.97 o                         
  28   4   1       7158.16       7366.08       479.38 o                         
  30   4   1       4033.05       4413.53       433.37 o                         
  32   4   1         73.54        -48.83       258.70 o                         
  34   4   1       2585.56       2956.01       324.98 o                         
  36   4   1       2192.74       2215.18       288.66 o                         
  38   4   1        289.37        149.58       169.35 o                         
  40   4   1       2457.86       2261.90       329.14 o                         
  42   4   1        941.60       1114.74       294.55 o                         
  44   4   1        147.35        422.91       262.84 o                         
  46   4   1          6.64        247.74       247.17 o                         
 -45   5   1         41.49        184.58       262.57 o                         
 -43   5   1       2916.82       3139.08       567.06 o                         
 -41   5   1       1075.09        925.05       287.61 o                         
 -39   5   1        260.24        344.57       230.54 o                         
 -37   5   1       1576.50       1889.61       335.27 o                         
 -35   5   1       5713.43       6552.16       523.39 o                         
 -33   5   1        115.89        354.25       212.07 o                         
 -31   5   1         97.16        119.32       155.84 o                         
 -29   5   1       3114.17       3226.58       333.23 o                         
 -27   5   1      25189.34      24919.38       833.19 o                         
 -25   5   1       1026.34       1387.83       186.74 o                         
 -23   5   1       5516.36       6537.35       353.28 o                         
 -21   5   1        723.36        807.81       147.03 o                         
 -19   5   1       3336.12       3174.88       223.13 o                         
 -17   5   1       1069.26       1260.99       215.17 o                         
 -15   5   1       8215.82       8516.68       272.82 o                         
 -13   5   1      11349.05      11369.59       328.03 o                         
 -11   5   1      37773.72      40819.94       822.08 o                         
  -9   5   1       1055.61       1207.88       120.72 o                         
  -7   5   1       6849.74       7604.77       167.10 o                         
  -5   5   1       2771.51       2940.58       130.72 o                         
  -3   5   1      11137.11      11205.12       321.12 o                         
  -1   5   1      10003.52       9200.81       260.61 o                         
   1   5   1      48039.91      48679.57       907.64 o                         
   3   5   1       5013.77       4713.59       147.28 o                         
   5   5   1      50984.89      52445.37       787.04 o                         
   7   5   1         19.78        -69.57        69.57 o                         
   9   5   1       3503.67       3926.59       181.90 o                         
  11   5   1        271.82        428.21        82.35 o                         
  13   5   1        147.01        428.08       123.58 o                         
  15   5   1       3967.20       3893.79       233.32 o                         
  17   5   1      49147.27      50523.03      1854.57 o                         
  19   5   1       5016.92       4866.25       292.32 o                         
  21   5   1        111.51        253.12       131.69 o                         
  23   5   1         51.64        195.89       146.18 o                         
  25   5   1        514.92       1364.06       603.84 o                         
  27   5   1      12749.42      12932.93       658.28 o                         
  29   5   1       4889.84       4838.83       360.96 o                         
  31   5   1        720.42        917.22       231.02 o                         
  33   5   1       3804.33       3673.92       425.73 o                         
  35   5   1        188.59        677.33       249.47 o                         
  37   5   1       2200.01       2636.56       354.13 o                         
  39   5   1        564.92        745.54       258.32 o                         
  41   5   1        807.26       1635.69       448.01 o                         
  43   5   1       4498.21       4643.76       519.98 o                         
 -44   6   1        179.54        389.91       271.45 o                         
 -42   6   1        102.14        224.64       267.11 o                         
 -40   6   1        201.70        404.59       263.29 o                         
 -38   6   1        403.82        572.39       279.65 o                         
 -36   6   1        136.45        -36.42       249.12 o                         
 -34   6   1      11322.38      10985.09       637.23 o                         
 -32   6   1          2.82        145.06       289.59 o                         
 -30   6   1       4416.46       4085.51       341.92 o                         
 -28   6   1       8558.35       8267.37       462.57 o                         
 -26   6   1        378.58        561.19       167.41 o                         
 -24   6   1          0.12         -0.36       121.63 o                         
 -22   6   1       8860.88       8616.83       431.82 o                         
 -20   6   1       3233.15       3194.22       255.81 o                         
 -18   6   1        419.65        663.51       191.09 o                         
 -16   6   1       2009.44       1932.08       165.17 o                         
 -14   6   1       8549.08       8245.91       368.79 o                         
 -12   6   1       7429.07       7701.74       346.71 o                         
 -10   6   1       1612.66       1667.83       149.71 o                         
  -8   6   1       2032.52       2496.94       201.16 o                         
  -6   6   1       1159.34       1195.79        99.78 o                         
  -4   6   1        153.34         12.12        62.13 o                         
  -2   6   1       1803.33       2255.35       406.70 o                         
   0   6   1       1130.34       1284.07       105.77 o                         
   2   6   1       1690.10       1718.17       130.59 o                         
   4   6   1       8129.11       8681.97       268.90 o                         
   6   6   1        256.05        332.57       117.41 o                         
   8   6   1       8093.87       8019.46       340.20 o                         
  10   6   1       7041.44       7036.97       281.54 o                         
  12   6   1       7639.51       7512.28       293.66 o                         
  14   6   1         75.58        159.07        89.18 o                         
  16   6   1        632.95        617.73       142.53 o                         
  18   6   1       6830.88       6552.65       346.32 o                         
  20   6   1       3571.55       3360.51       333.55 o                         
  22   6   1        813.51       1165.71       265.02 o                         
  24   6   1         18.00       -167.25       167.25 o                         
  26   6   1        658.46        547.18       219.18 o                         
  28   6   1       6542.28       6734.69       424.28 o                         
  30   6   1        228.19        354.35       215.20 o                         
  32   6   1         11.91        -82.69       251.69 o                         
  34   6   1        111.65        118.76       210.46 o                         
  36   6   1        272.11        328.49       239.21 o                         
  38   6   1       1072.99       1296.91       344.56 o                         
  40   6   1         27.53        -12.00       188.68 o                         
  42   6   1        308.60        550.65       279.77 o                         
 -41   7   1         35.75        133.97       636.34 o                         
 -39   7   1       1897.60       2520.20       440.14 o                         
 -37   7   1        103.39        472.85       298.39 o                         
 -35   7   1        774.24       1059.17       358.65 o                         
 -33   7   1        907.98        757.96       257.06 o                         
 -31   7   1        747.09        773.63       253.89 o                         
 -29   7   1       2373.62       2659.42       349.24 o                         
 -27   7   1        176.44        303.12       195.28 o                         
 -25   7   1       2668.86       2998.95       473.99 o                         
 -23   7   1      21586.89      21587.56       941.89 o                         
 -21   7   1        267.75        174.77       138.30 o                         
 -19   7   1         79.66          0.31       117.54 o                         
 -17   7   1        734.96        887.97       187.44 o                         
 -15   7   1       1232.53       1496.78       216.07 o                         
 -13   7   1       6625.57       6049.28       324.19 o                         
 -11   7   1       1452.74       1446.60       200.03 o                         
  -9   7   1         21.86        196.88       114.84 o                         
  -7   7   1       8544.24       9184.67       373.36 o                         
  -5   7   1        485.80        610.91       126.19 o                         
  -3   7   1        533.45        410.67       108.86 o                         
  -1   7   1       1912.55       2039.53       181.28 o                         
   1   7   1         97.83        116.66        83.09 o                         
   3   7   1         22.45         60.29       131.41 o                         
   5   7   1       1373.60       1393.16       144.44 o                         
   7   7   1      13504.11      13898.30       468.38 o                         
   9   7   1      15349.67      15730.96       648.05 o                         
  11   7   1      13182.75      12927.55       544.45 o                         
  13   7   1       8483.96       7843.28       393.19 o                         
  15   7   1         12.11        -94.18       145.88 o                         
  17   7   1        764.73       1027.45       315.37 o                         
  19   7   1        535.53        357.12       163.90 o                         
  21   7   1         19.84        -66.39       250.15 o                         
  23   7   1        134.93        -68.43       154.34 o                         
  25   7   1        388.42        313.82       206.11 o                         
  27   7   1       1454.70       3122.59      1089.84 o                         
  29   7   1        543.44        501.47       211.00 o                         
  31   7   1        936.95       1029.02       260.88 o                         
  33   7   1        254.47        173.92       328.63 o                         
  35   7   1         15.65         32.77       176.95 o                         
  37   7   1         55.21        233.32       222.22 o                         
  39   7   1       3146.44       3499.55       623.93 o                         
 -36   8   1       1269.02        962.55       347.61 o                         
 -34   8   1        792.91        709.00       290.33 o                         
 -32   8   1       2454.80       2647.82       412.34 o                         
 -30   8   1         15.47         42.96       152.98 o                         
 -28   8   1          5.48        130.33       196.86 o                         
 -26   8   1       4084.54       3886.89       370.42 o                         
 -24   8   1         86.43        136.38       156.56 o                         
 -22   8   1       1279.92       1288.08       248.30 o                         
 -20   8   1        400.50        344.52       176.87 o                         
 -18   8   1        453.52        739.10       202.55 o                         
 -16   8   1       1347.68       1615.72       274.59 o                         
 -14   8   1         11.94        -37.28       132.16 o                         
 -12   8   1         14.35         43.97       123.71 o                         
 -10   8   1       2386.35       2704.52       247.55 o                         
  -8   8   1        889.03       1190.50       196.80 o                         
  -6   8   1       1255.56       1745.73       205.31 o                         
  -4   8   1        138.81        384.78       166.07 o                         
  -2   8   1        639.04        942.74       137.03 o                         
   0   8   1      23563.26      23705.91       645.09 o                         
   2   8   1        146.82        184.09       126.19 o                         
   4   8   1       2193.61       2235.36       279.58 o                         
   6   8   1       2532.98       2382.89       232.07 o                         
   8   8   1       4710.30       4869.88       365.40 o                         
  10   8   1        197.80        315.10       190.82 o                         
  12   8   1       9817.64       9315.50       407.32 o                         
  14   8   1         24.66       -131.04       131.04 o                         
  16   8   1       7717.81       7743.36       469.01 o                         
  18   8   1          0.45        -81.89       189.14 o                         
  20   8   1       1740.88       1960.68       279.50 o                         
  22   8   1        312.91        428.11       188.30 o                         
  24   8   1         61.14        -34.41       172.87 o                         
  26   8   1        463.28        442.53       231.74 o                         
  28   8   1         75.58        253.39       248.14 o                         
  30   8   1         62.45        630.60       267.70 o                         
  32   8   1       2325.46       2371.73       422.82 o                         
  34   8   1        213.06        325.69       258.35 o                         
 -31   9   1        698.59        538.90       287.20 o                         
 -29   9   1        622.16        580.95       277.22 o                         
 -27   9   1         87.11         37.29       206.97 o                         
 -25   9   1       2660.31       3292.04       447.89 o                         
 -23   9   1       1267.94       1497.79       294.09 o                         
 -21   9   1       2655.58       2592.08       343.69 o                         
 -19   9   1        399.89        416.26       244.93 o                         
 -17   9   1       1238.89       1809.14       284.15 o                         
 -15   9   1       1107.37       1136.11       242.31 o                         
 -13   9   1         13.00        206.00       174.43 o                         
 -11   9   1        574.99        774.02       280.22 o                         
  -9   9   1       4751.92       4877.67       392.61 o                         
  -7   9   1       1324.08       1431.58       227.08 o                         
  -5   9   1         38.72        210.47       150.12 o                         
  -3   9   1        178.24        219.10       206.55 o                         
  -1   9   1       3867.15       3572.38       311.26 o                         
   1   9   1       1581.44       1903.85       224.32 o                         
   3   9   1          0.14         60.28       158.08 o                         
   5   9   1        672.74        889.42       369.93 o                         
   7   9   1       4619.50       4151.21       324.46 o                         
   9   9   1        980.17        991.51       224.83 o                         
  11   9   1       1278.29       1522.83       458.98 o                         
  13   9   1        240.53        231.81       177.44 o                         
  15   9   1          0.19        275.23       190.87 o                         
  17   9   1          1.82        183.02       225.45 o                         
  19   9   1        403.70        937.55       295.28 o                         
  21   9   1        392.98        536.05       275.80 o                         
  23   9   1         29.86         44.82       167.92 o                         
  25   9   1        911.73       1134.64       344.65 o                         
  27   9   1       1615.10       2040.28       348.97 o                         
  29   9   1         77.20        386.42       372.59 o                         
 -26  10   1       2238.25       2887.14       478.11 o                         
 -24  10   1        485.86        239.30       264.93 o                         
 -22  10   1        294.95        298.00       278.04 o                         
 -20  10   1       2069.08       1813.94       393.67 o                         
 -18  10   1         95.12        -45.74       207.92 o                         
 -16  10   1         12.17        286.26       298.84 o                         
 -14  10   1         25.46        113.17       261.63 o                         
 -12  10   1       2227.01       1652.90       906.24 o                         
 -10  10   1        587.98        681.38       433.42 o                         
  -8  10   1         16.94       -166.17       294.81 o                         
  -6  10   1       1137.76       1149.44       274.39 o                         
  -4  10   1         56.98       -145.08       247.73 o                         
  -2  10   1        205.77        377.18       264.74 o                         
   0  10   1        845.65       1090.18       515.38 o                         
   2  10   1       4140.60       4023.66       528.97 o                         
   4  10   1         30.98        228.56       242.75 o                         
   6  10   1        217.69        188.85       188.51 o                         
   8  10   1       1463.76       2868.44      1105.22 o                         
  10  10   1          7.27         29.27       263.99 o                         
  12  10   1        337.19        262.02       346.73 o                         
  14  10   1       1612.94       1233.47       369.99 o                         
  16  10   1        393.73        518.35       247.30 o                         
  18  10   1        329.70        266.83       252.37 o                         
  20  10   1        348.62        280.23       264.83 o                         
  22  10   1          0.22       -164.45       226.93 o                         
  24  10   1         19.46        432.69       301.66 o                         
 -15  11   1          0.60          5.37       262.25 o                         
 -13  11   1        760.12        293.97       332.96 o                         
 -11  11   1        922.01       1473.82       502.58 o                         
  -9  11   1        364.46         65.01       559.50 o                         
  -7  11   1         13.98         17.73       482.67 o                         
  -5  11   1       2016.12       1940.25       637.39 o                         
  -3  11   1       6161.83       5791.54       998.01 o                         
   1  11   1        313.50        411.49       439.70 o                         
   3  11   1        187.71        537.83       746.66 o                         
   5  11   1         95.19       -267.93       687.56 o                         
   9  11   1          0.15        112.29       610.73 o                         
  11  11   1        204.17          7.06       272.46 o                         
  13  11   1       3360.95       4369.32       705.10 o                         
 -52   0   2         98.42        394.02       559.50 o                         
 -50   0   2        141.75         40.62       304.38 o                         
 -48   0   2        217.01        203.84       262.65 o                         
 -46   0   2       8637.51       7994.72       727.31 o                         
 -44   0   2       3903.07       3993.36       797.88 o                         
 -42   0   2      10361.67       8446.58      1256.91 o                         
 -40   0   2       1752.31       1787.29       250.33 o                         
 -38   0   2       4745.71       4224.87       309.58 o                         
 -36   0   2        661.75        835.94       242.08 o                         
 -34   0   2       3784.23       3571.34       244.44 o                         
 -32   0   2      24167.01      22348.36       684.66 o                         
 -30   0   2      34091.81      32289.04      1364.28 o                         
 -28   0   2       2366.14       2301.38       224.21 o                         
 -26   0   2      38866.85      33699.16      1021.83 o                         
 -24   0   2      28685.22      30579.60       739.93 o                         
 -22   0   2        142.53         22.09        68.99 o                         
 -20   0   2       2099.77       1614.77       136.58 o                         
 -18   0   2      38907.22      41668.52       797.78 o                         
 -16   0   2     177743.94     179278.27      2800.65 o                         
 -14   0   2      88846.49      94258.68      1649.84 o                         
 -12   0   2    1210565.38    1101090.12     14230.03 o                         
 -10   0   2     183181.70     181962.06      3591.95 o                         
  -8   0   2       1140.05        801.99        94.77 o                         
   4   0   2      13614.55      13513.52       322.11 o                         
   6   0   2        276.76        352.44        65.89 o                         
   8   0   2        592.39        834.02        70.39 o                         
  10   0   2         34.11         24.88        48.70 o                         
  12   0   2         54.29        -33.09        49.56 o                         
  14   0   2       8821.34       8754.23       243.58 o                         
  16   0   2      50727.59      54700.67      1082.61 o                         
  18   0   2       8772.07      10123.08       384.00 o                         
  20   0   2      11568.64      12355.37       718.10 o                         
  22   0   2        439.96        338.13       112.95 o                         
  24   0   2       2743.21       2981.59       212.78 o                         
  26   0   2       1396.87       1213.68       147.89 o                         
  28   0   2      11693.28      10872.84       606.46 o                         
  30   0   2       8496.51       8553.45       422.72 o                         
  32   0   2       4026.79       4297.85       737.80 o                         
  34   0   2        706.12        834.44       279.33 o                         
  36   0   2        549.25        593.97       181.26 o                         
  38   0   2       3711.34       3746.13       468.84 o                         
  40   0   2        245.65        120.77       229.99 o                         
  42   0   2         58.88        -79.95       231.61 o                         
  44   0   2       6370.75       6409.81       725.09 o                         
  46   0   2       3061.29       3441.74       900.33 o                         
  48   0   2          0.18        -84.37       283.06 o                         
 -51   1   2        367.12        464.22       379.56 o                         
 -49   1   2        150.46        -35.28       205.03 o                         
 -47   1   2        132.50        108.22       273.61 o                         
 -45   1   2        583.56        429.02       228.61 o                         
 -43   1   2          1.60       -122.91       122.91 o                         
 -41   1   2       2203.14       2046.16       236.41 o                         
 -39   1   2        895.91        575.50       162.62 o                         
 -37   1   2        211.42        399.51       121.08 o                         
 -35   1   2        417.08        506.28        93.69 o                         
 -33   1   2       1656.11       1711.80       118.28 o                         
 -31   1   2       3837.33       3463.15       170.19 o                         
 -29   1   2       1936.64       1859.84       143.95 o                         
 -27   1   2        587.08        782.82       148.02 o                         
 -25   1   2        567.38        716.05        81.06 o                         
 -23   1   2      12348.07      12844.16       295.25 o                         
 -21   1   2         85.76         15.57        55.38 o                         
 -19   1   2      24030.24      24524.61       377.68 o                         
 -17   1   2        998.20        970.54        59.66 o                         
 -15   1   2       1767.97       1765.65       128.53 o                         
 -13   1   2      30362.65      30930.62       355.13 o                         
 -11   1   2     323702.56     319405.97      2578.02 o                         
  -9   1   2      34414.14      32091.96       288.40 o                         
  -7   1   2         59.06         91.98        36.11 o                         
  -5   1   2       7941.57       7682.05        89.68 o                         
  -3   1   2      35320.88      30987.47      1836.12 o                         
   1   1   2      94973.70      91514.41       943.66 o                         
   3   1   2     123634.38     124943.22      1062.46 o                         
   5   1   2        356.37        418.51        29.79 o                         
   7   1   2       4550.36       4898.59       213.80 o                         
   9   1   2       1491.45       1478.29        49.78 o                         
  11   1   2      11391.38      11962.83       268.67 o                         
  13   1   2        442.04        450.21        46.11 o                         
  15   1   2        133.30        125.68        53.41 o                         
  17   1   2       2687.74       2473.00        96.09 o                         
  19   1   2        392.77        542.73        96.80 o                         
  21   1   2       7760.18       8235.67       254.24 o                         
  23   1   2       1435.01       1129.85        92.34 o                         
  25   1   2       6431.72       6376.92       208.82 o                         
  27   1   2       1923.87       1983.39       130.96 o                         
  29   1   2       5568.34       5245.04       257.70 o                         
  31   1   2        154.41         43.16        99.60 o                         
  33   1   2        555.10       1299.47       465.49 o                         
  35   1   2       8016.68       7793.45       445.47 o                         
  37   1   2       1545.26       2096.32       277.70 o                         
  39   1   2        176.42        122.47       134.87 o                         
  41   1   2       2444.56       1831.22       245.43 o                         
  43   1   2        121.32        168.03       188.11 o                         
  45   1   2       1271.77       1798.85       315.50 o                         
  47   1   2        400.27        315.73       306.21 o                         
 -50   2   2        196.96        296.40       270.79 o                         
 -48   2   2        132.73        -51.11       557.53 o                         
 -46   2   2        138.82        294.32       238.88 o                         
 -44   2   2         58.51        -46.69       153.40 o                         
 -42   2   2        417.38        485.68       173.77 o                         
 -40   2   2        192.43        127.32       135.06 o                         
 -38   2   2        544.26        448.16       148.35 o                         
 -36   2   2       8985.61       8919.63       365.77 o                         
 -34   2   2       8393.10       7736.69       489.38 o                         
 -32   2   2        312.68        529.28       158.72 o                         
 -30   2   2        289.17        418.15        68.11 o                         
 -28   2   2       1104.86        816.81        77.01 o                         
 -26   2   2       1140.45       1352.63       159.57 o                         
 -24   2   2         78.97        106.43        41.98 o                         
 -22   2   2       2641.86       2908.90       124.00 o                         
 -20   2   2       8514.42       8711.21       207.46 o                         
 -18   2   2       5494.24       4827.75       133.47 o                         
 -16   2   2       2431.16       2915.77       141.41 o                         
 -14   2   2       3832.86       3563.78       107.62 o                         
 -12   2   2      21481.29      20447.81       305.18 o                         
 -10   2   2       9517.64       9660.89       165.99 o                         
  -8   2   2       2490.61       2317.71       115.36 o                         
  -6   2   2        399.11        454.70        55.95 o                         
  -4   2   2      14327.37      13972.73       178.27 o                         
  -2   2   2      29698.50      28727.66       310.57 o                         
   0   2   2       2215.60       2137.57       123.92 o                         
   2   2   2      64357.43      64779.75       862.69 o                         
   4   2   2      55825.03      54086.98       612.62 o                         
   6   2   2      13317.80      13440.49       491.42 o                         
   8   2   2      55602.46      56038.84       655.63 o                         
  10   2   2      24882.76      25092.26       356.16 o                         
  12   2   2       5595.28       5611.74       140.01 o                         
  14   2   2      11760.97      12497.51       249.48 o                         
  16   2   2       2031.99       2606.91       136.77 o                         
  18   2   2        591.32        729.95        84.49 o                         
  20   2   2         43.96         -9.99        78.06 o                         
  22   2   2        713.13        681.13       127.96 o                         
  24   2   2       4756.80       4131.71       193.62 o                         
  26   2   2       4743.57       5018.66       237.35 o                         
  28   2   2         11.21        -85.02        85.02 o                         
  30   2   2       1564.20       1830.68       174.77 o                         
  32   2   2        371.52        225.09       132.69 o                         
  34   2   2       9714.94      10279.58       551.67 o                         
  36   2   2       1450.27       1358.05       198.31 o                         
  38   2   2         19.63       -126.83       137.91 o                         
  40   2   2        146.32        151.19       158.48 o                         
  42   2   2        360.52        372.61       196.07 o                         
  44   2   2        267.92        266.04       262.56 o                         
  46   2   2        254.31        460.00       404.68 o                         
  48   2   2       2277.05       2273.86       492.07 o                         
 -49   3   2       3989.20       3830.68       539.12 o                         
 -47   3   2        392.05        354.34       268.70 o                         
 -45   3   2        153.58        139.69       228.35 o                         
 -43   3   2         35.81        100.49       196.70 o                         
 -41   3   2        469.71        607.98       345.49 o                         
 -39   3   2       4079.16       4113.95       634.40 o                         
 -37   3   2         11.58       -106.62       165.38 o                         
 -35   3   2          0.36          8.88       127.39 o                         
 -33   3   2       4710.13       4529.07       260.07 o                         
 -31   3   2       3495.78       3274.81       312.23 o                         
 -29   3   2       2207.73       1968.12       145.94 o                         
 -27   3   2          8.78         78.49        68.95 o                         
 -25   3   2       3131.43       3117.06       208.21 o                         
 -23   3   2       7185.36       6640.58       339.78 o                         
 -21   3   2       4525.49       5031.19       126.27 o                         
 -19   3   2       7340.04       7575.63       317.06 o                         
 -17   3   2       3232.09       3937.23       143.34 o                         
 -15   3   2      14505.38      13821.04       285.21 o                         
 -13   3   2         19.64        -37.13        59.53 o                         
 -11   3   2      10027.08       9525.28       284.49 o                         
  -9   3   2       1000.78       1043.12       106.63 o                         
  -7   3   2         12.34         27.87        24.67 o                         
  -5   3   2       1574.58       1637.98        63.42 o                         
  -3   3   2      14515.56      13485.73       208.86 o                         
  -1   3   2        360.58        364.05        45.96 o                         
   1   3   2       2479.82       2390.50        87.25 o                         
   3   3   2      22718.17      22326.78       366.55 o                         
   5   3   2      21228.29      21670.22       280.17 o                         
   7   3   2       5374.02       4918.21       159.37 o                         
   9   3   2       3248.09       2941.01       137.35 o                         
  11   3   2        275.07        500.57        76.34 o                         
  13   3   2      51850.07      51669.52       843.57 o                         
  15   3   2       1178.76       1057.06        83.25 o                         
  17   3   2       5735.18       6565.93       206.57 o                         
  19   3   2        501.32        464.33       182.27 o                         
  21   3   2      18181.52      18770.30       750.67 o                         
  23   3   2       6241.45       5603.83       224.12 o                         
  25   3   2       2789.77       2986.23       183.58 o                         
  27   3   2       1689.92       1567.11       189.24 o                         
  29   3   2       5776.76       6369.36       531.54 o                         
  31   3   2        137.19        455.26       196.26 o                         
  33   3   2       1352.97       1493.62       186.21 o                         
  35   3   2        593.10        657.68       405.49 o                         
  37   3   2       3625.48       3798.57       362.66 o                         
  39   3   2       2506.20       2670.77       367.37 o                         
  41   3   2         64.35        224.86       292.01 o                         
  43   3   2         44.36        176.38       207.10 o                         
  45   3   2          7.99        -10.10       184.38 o                         
  47   3   2         95.33        117.20       272.14 o                         
 -48   4   2         33.21        318.81       286.96 o                         
 -46   4   2         11.01       -120.98       242.35 o                         
 -44   4   2        444.69       1081.18       332.50 o                         
 -42   4   2        128.76        260.10       232.75 o                         
 -40   4   2        151.53        274.10       212.92 o                         
 -38   4   2          9.03         48.75       153.36 o                         
 -36   4   2       7612.79       8329.27       559.77 o                         
 -34   4   2        350.51        673.29       221.50 o                         
 -32   4   2         33.05        -31.51       120.71 o                         
 -30   4   2        282.38        420.68       167.48 o                         
 -28   4   2         58.74        -18.63       102.39 o                         
 -26   4   2       5514.20       5673.47       358.29 o                         
 -24   4   2        750.41        891.14       144.06 o                         
 -22   4   2       1660.46       1991.75       180.28 o                         
 -20   4   2      23689.54      23187.35       601.70 o                         
 -18   4   2       4337.45       4237.46       176.02 o                         
 -16   4   2      17817.10      19394.34       530.46 o                         
 -14   4   2        108.01        149.65        82.22 o                         
 -12   4   2       1924.22       2170.07       149.29 o                         
 -10   4   2      22955.67      22526.70       507.80 o                         
  -8   4   2       7022.85       6654.80       236.02 o                         
  -6   4   2        475.35        679.75       114.08 o                         
  -4   4   2       7222.01       6519.31       157.72 o                         
  -2   4   2       8130.24       8134.69       181.78 o                         
   0   4   2       5376.31       6318.71       213.49 o                         
   2   4   2       3962.92       4391.60       119.11 o                         
   4   4   2       2812.38       2824.05        97.99 o                         
   6   4   2      39710.23      39963.82       621.04 o                         
   8   4   2       2548.86       2671.77       139.43 o                         
  10   4   2      18611.38      18189.52       382.60 o                         
  12   4   2       5005.12       4660.41       234.29 o                         
  14   4   2      11323.79      11873.06       364.48 o                         
  16   4   2       6053.97       5598.30       268.43 o                         
  18   4   2        963.06       1144.08       143.05 o                         
  20   4   2        751.48       1004.34       132.17 o                         
  22   4   2        633.73        903.87       207.18 o                         
  24   4   2        836.99       2366.95       343.50 o                         
  26   4   2      17510.85      17835.90       667.89 o                         
  28   4   2       1478.59       1901.50       248.53 o                         
  30   4   2       2484.92       2712.91       294.97 o                         
  32   4   2        999.19       1466.08       221.58 o                         
  34   4   2        376.52        298.75       191.53 o                         
  36   4   2       2167.25       2426.42       393.01 o                         
  38   4   2          8.71        -37.67       219.57 o                         
  40   4   2        180.03        333.98       224.80 o                         
  42   4   2       3261.87       3705.00       447.08 o                         
  44   4   2          3.80        276.88       259.91 o                         
 -47   5   2        201.25        107.58       245.18 o                         
 -45   5   2          0.25         62.31       231.64 o                         
 -43   5   2        123.80         -4.30       204.61 o                         
 -41   5   2        407.54        277.84       231.10 o                         
 -39   5   2          0.58        116.11       160.84 o                         
 -37   5   2       2239.70       2565.18       364.86 o                         
 -35   5   2         23.82         35.49       234.49 o                         
 -33   5   2       2960.74       3831.60       371.82 o                         
 -31   5   2       5228.10       5464.71       422.02 o                         
 -29   5   2        318.30        419.66       158.78 o                         
 -27   5   2       1185.08       1044.19       174.82 o                         
 -25   5   2        119.65        202.87       188.54 o                         
 -23   5   2       2958.98       3077.05       234.24 o                         
 -21   5   2         70.74        -18.55        88.81 o                         
 -19   5   2        716.20        989.65       142.88 o                         
 -17   5   2       2993.98       3159.39       199.86 o                         
 -15   5   2       5127.06       5316.53       251.15 o                         
 -13   5   2        125.19        152.55        86.60 o                         
 -11   5   2          3.01        -61.15        79.65 o                         
  -9   5   2        942.45       1129.18       146.82 o                         
  -7   5   2       2898.35       2361.95       173.74 o                         
  -5   5   2        123.52        132.02        57.26 o                         
  -3   5   2       5889.40       5739.77       171.21 o                         
  -1   5   2       3430.31       4048.21       142.88 o                         
   1   5   2      11112.58      11504.36       291.33 o                         
   3   5   2          1.91         31.96        50.35 o                         
   5   5   2      30133.88      31138.18       740.21 o                         
   7   5   2       2543.73       2892.97       100.05 o                         
   9   5   2       1117.35       1212.17       109.83 o                         
  11   5   2         29.89          3.23        95.34 o                         
  13   5   2         38.01         64.80        79.02 o                         
  15   5   2        654.00        740.17       134.45 o                         
  17   5   2       3565.45       3754.48       223.50 o                         
  19   5   2       2877.95       3018.16       237.82 o                         
  21   5   2       2538.63       2529.91       228.48 o                         
  23   5   2          7.51       -139.70       139.70 o                         
  25   5   2       3777.60       4067.36       303.41 o                         
  27   5   2        186.17          4.60       188.53 o                         
  29   5   2        506.25        440.45       187.83 o                         
  31   5   2         21.98       -106.93       161.86 o                         
  33   5   2        173.82        614.01       336.77 o                         
  35   5   2       2047.97       2011.24       306.62 o                         
  37   5   2        114.57         79.83       190.97 o                         
  39   5   2         21.62       -134.03       238.31 o                         
  41   5   2        264.60        581.64       319.75 o                         
  43   5   2        283.60        295.78       257.29 o                         
 -44   6   2        191.67        -22.09       195.17 o                         
 -42   6   2        939.58       1585.20       382.34 o                         
 -40   6   2       1407.06       1628.43       371.87 o                         
 -38   6   2         11.23       -100.87       192.46 o                         
 -36   6   2       1078.18        865.25       295.24 o                         
 -34   6   2       5805.77       6174.23       470.30 o                         
 -32   6   2       1720.55       2208.36       373.31 o                         
 -30   6   2      10953.97      11174.76       761.51 o                         
 -28   6   2       4505.68       4657.77       390.84 o                         
 -26   6   2       1629.73       1664.52       261.98 o                         
 -24   6   2       1497.64       1724.69       217.40 o                         
 -22   6   2      29746.68      30588.16       926.63 o                         
 -20   6   2       7077.66       6818.18       347.23 o                         
 -18   6   2       6187.83       6093.72       313.14 o                         
 -16   6   2      12577.36      13299.36       418.34 o                         
 -14   6   2      10124.14      10245.21       361.40 o                         
 -12   6   2       1352.44       1359.46       172.60 o                         
 -10   6   2          2.41        -71.20       134.22 o                         
  -8   6   2       3768.58       4012.12       191.19 o                         
  -6   6   2       4169.20       4503.07       169.97 o                         
  -4   6   2        110.37        190.42        68.49 o                         
  -2   6   2      21063.59      20287.77       428.35 o                         
   0   6   2        144.61        480.56       130.65 o                         
   2   6   2       5810.60       5670.06       283.23 o                         
   4   6   2       3878.55       3706.86       196.11 o                         
   6   6   2       1440.49       1583.69       109.50 o                         
   8   6   2      20001.07      19788.62       603.59 o                         
  10   6   2       4059.89       4111.27       320.70 o                         
  12   6   2        405.73        446.13       140.91 o                         
  14   6   2       5236.04       5407.62       302.72 o                         
  16   6   2         19.45         50.75       105.04 o                         
  18   6   2       1815.72       1873.65       214.22 o                         
  20   6   2       1693.72       1821.11       225.94 o                         
  22   6   2       4803.57       5049.80       335.68 o                         
  24   6   2       2793.49       3343.33       333.94 o                         
  26   6   2       1263.66       1372.92       239.87 o                         
  28   6   2          1.16        -16.58       210.08 o                         
  30   6   2       1521.69       1815.04       290.28 o                         
  32   6   2       1683.67       1714.36       317.91 o                         
  34   6   2       1441.95       2017.38       487.67 o                         
  36   6   2         14.34        141.42       219.53 o                         
  38   6   2        385.78        340.12       258.94 o                         
  40   6   2       1139.38       1433.28       406.63 o                         
 -41   7   2        833.69       1013.63       370.75 o                         
 -39   7   2       1020.41        792.68       332.00 o                         
 -37   7   2        281.01        357.79       295.61 o                         
 -35   7   2        647.45       1678.51       347.43 o                         
 -33   7   2        457.18        864.87       310.52 o                         
 -31   7   2       1335.37       1608.12       273.42 o                         
 -29   7   2       1341.30       2071.11       314.56 o                         
 -27   7   2       3432.80       3757.32       347.20 o                         
 -25   7   2       1027.63       1065.81       204.48 o                         
 -23   7   2       1234.87       1468.84       220.95 o                         
 -21   7   2         93.45       -135.95       143.21 o                         
 -19   7   2       4570.53       4451.90       418.57 o                         
 -17   7   2         11.48        155.12       108.00 o                         
 -15   7   2       2545.49       2849.05       209.59 o                         
 -13   7   2       2383.27       2852.16       285.63 o                         
 -11   7   2      11356.26      11216.33       423.90 o                         
  -9   7   2       2015.84       2326.34       204.53 o                         
  -7   7   2       1258.65       1608.21       166.00 o                         
  -5   7   2        108.23        195.24        84.80 o                         
  -3   7   2         18.10         79.21       102.69 o                         
  -1   7   2        763.94        888.22       116.71 o                         
   1   7   2       1796.52       1517.10       147.28 o                         
   3   7   2         21.11         46.92        83.35 o                         
   5   7   2       1727.97       1841.05       186.68 o                         
   7   7   2      15173.10      14819.71       532.44 o                         
   9   7   2        340.09        265.86       124.87 o                         
  11   7   2      18947.05      17817.62       672.98 o                         
  13   7   2      20183.39      20360.43       761.63 o                         
  15   7   2        830.82       1115.94       282.90 o                         
  17   7   2       1109.22       3823.50      1789.51 o                         
  19   7   2          0.84        131.24       161.01 o                         
  21   7   2        136.39        203.51       197.49 o                         
  23   7   2         54.18         97.92       178.84 o                         
  25   7   2       4738.39       5338.93       416.41 o                         
  27   7   2        799.90        838.65       257.50 o                         
  29   7   2        231.22         28.13       192.17 o                         
  31   7   2        764.04        680.34       241.60 o                         
  33   7   2       1878.55       2509.01       510.71 o                         
  35   7   2        190.63        189.92       252.33 o                         
  37   7   2       1105.82       1156.60       356.87 o                         
 -36   8   2        261.00        448.83       240.75 o                         
 -34   8   2          0.45        221.76       249.28 o                         
 -32   8   2          2.63         -1.45       252.49 o                         
 -30   8   2          7.85        137.60       190.77 o                         
 -28   8   2        414.01        513.95       245.21 o                         
 -26   8   2         38.76        148.52       196.01 o                         
 -24   8   2        634.65       1445.34       364.82 o                         
 -22   8   2        340.46        420.72       194.70 o                         
 -20   8   2        630.85        642.49       196.49 o                         
 -18   8   2          1.79       -161.19       161.19 o                         
 -16   8   2        758.77        922.21       182.23 o                         
 -14   8   2        633.23        470.52       184.27 o                         
 -12   8   2       3028.09       2811.95       256.10 o                         
 -10   8   2       2613.47       2660.58       236.71 o                         
  -8   8   2          1.84         85.78       122.94 o                         
  -6   8   2         57.87         48.18       118.85 o                         
  -4   8   2        157.31        368.91       145.21 o                         
  -2   8   2       1648.01       1908.22       214.45 o                         
   0   8   2       2658.21       2413.66       223.87 o                         
   2   8   2       1495.18       1727.23       180.69 o                         
   4   8   2       3291.23       3083.91       249.86 o                         
   6   8   2         22.28       1658.19       907.20 o                         
   8   8   2        619.28        566.26       187.07 o                         
  10   8   2        558.12        393.62       151.47 o                         
  12   8   2        354.11        440.83       205.52 o                         
  14   8   2        171.31        208.56       184.18 o                         
  16   8   2          7.33        290.50       209.57 o                         
  18   8   2       1988.90       2056.44       325.74 o                         
  20   8   2        314.46        442.34       187.63 o                         
  22   8   2        378.22        269.07       220.97 o                         
  24   8   2        438.58        307.65       188.43 o                         
  26   8   2       1063.39       1205.66       274.04 o                         
  28   8   2        675.13       1014.42       274.72 o                         
  30   8   2       1044.33        876.24       298.63 o                         
  32   8   2       1585.67       1739.03       403.63 o                         
  34   8   2        208.60       1087.85       367.60 o                         
 -33   9   2       1891.74       1551.23       377.15 o                         
 -31   9   2        550.20        615.57       318.29 o                         
 -29   9   2       2186.27       2453.97       355.82 o                         
 -27   9   2        980.43       1892.56       757.66 o                         
 -25   9   2       1421.61       1731.80       348.16 o                         
 -23   9   2       1733.04       2032.60       585.43 o                         
 -21   9   2       2892.61       2807.98       413.69 o                         
 -19   9   2       1971.01       2190.81       346.63 o                         
 -17   9   2       2383.50       2566.39       319.54 o                         
 -15   9   2        367.34        388.81       175.20 o                         
 -13   9   2        969.50       1141.03       302.21 o                         
 -11   9   2          5.82        -42.16       171.18 o                         
  -9   9   2      13203.82      13572.63       683.18 o                         
  -7   9   2       3346.74       3634.57       411.75 o                         
  -5   9   2        559.72        733.99       205.02 o                         
  -3   9   2       3637.62       3972.97       336.68 o                         
  -1   9   2       2885.19       3313.13       371.19 o                         
   1   9   2       5951.94       5688.87       354.45 o                         
   3   9   2        156.14        139.38       138.22 o                         
   5   9   2       2458.49       2368.43       291.87 o                         
   7   9   2       2785.92       2789.70       288.86 o                         
   9   9   2       1975.89       2311.51       480.53 o                         
  11   9   2       2257.12       2271.82       353.91 o                         
  13   9   2        629.26       1010.70       397.03 o                         
  15   9   2         20.83        -59.36       205.33 o                         
  17   9   2        434.95        454.63       209.49 o                         
  19   9   2        788.50        553.40       262.35 o                         
  21   9   2       2212.18       2758.34       761.02 o                         
  23   9   2       2371.86       3058.24       375.56 o                         
  25   9   2        415.21        428.10       270.95 o                         
  27   9   2        677.10        997.89       285.33 o                         
  29   9   2        303.53        164.56       233.97 o                         
 -26  10   2        316.48        392.46       290.55 o                         
 -24  10   2         14.04        232.28       239.98 o                         
 -22  10   2        790.11        898.59       334.83 o                         
 -20  10   2        704.33        779.47       263.87 o                         
 -18  10   2         56.10        133.31       261.48 o                         
 -16  10   2        456.69        333.93       240.05 o                         
 -14  10   2        647.88        895.13       560.49 o                         
 -12  10   2         42.79       -164.56       278.75 o                         
 -10  10   2       1154.68       1027.14       274.64 o                         
  -8  10   2         41.84         21.59       145.08 o                         
  -6  10   2         99.97        224.61       253.77 o                         
  -4  10   2         51.60        282.32       252.87 o                         
  -2  10   2          4.02        392.05       431.45 o                         
   0  10   2        911.51        855.02       559.50 o                         
   2  10   2       2342.23       2081.33       452.87 o                         
   4  10   2        598.17        738.33       404.08 o                         
   6  10   2          8.85        -15.30       143.63 o                         
   8  10   2        815.20        565.41       370.38 o                         
  10  10   2        136.63        -60.76       298.58 o                         
  12  10   2       1293.30       1643.03       437.78 o                         
  14  10   2        177.36        112.47       197.35 o                         
  16  10   2        597.82        530.78       305.54 o                         
  18  10   2       2064.47       2503.01       435.35 o                         
  20  10   2         72.47        112.44       252.59 o                         
  22  10   2        437.40        351.90       380.23 o                         
 -15  11   2        360.85        831.04       654.07 o                         
 -13  11   2         40.42        279.33       590.04 o                         
 -11  11   2        609.22        437.85       430.22 o                         
  -9  11   2        183.76        582.16       488.58 o                         
  -7  11   2        306.59        608.76       697.41 o                         
  -5  11   2          0.45         31.35       371.78 o                         
  -3  11   2        823.76        943.67       687.56 o                         
  -1  11   2         97.25        406.98       442.53 o                         
   1  11   2        872.65        784.82       719.08 o                         
   3  11   2        524.69        230.50       677.71 o                         
   9  11   2         28.10        461.00       825.46 o                         
  13  11   2         27.61        556.06      1066.80 o                         
 -51   1   3         26.22        160.22       340.82 o                         
 -49   1   3         49.69        302.91       255.55 o                         
 -47   1   3         33.94        305.86       360.53 o                         
 -45   1   3         73.46        110.88       182.62 o                         
 -43   1   3       3499.87       3126.23       274.78 o                         
 -41   1   3        972.07        961.77       162.66 o                         
 -39   1   3        147.14         61.36        84.92 o                         
 -37   1   3        249.24        141.01       116.57 o                         
 -35   1   3       3173.74       3019.34       175.33 o                         
 -33   1   3      11654.71      11339.75       303.57 o                         
 -31   1   3        542.72       1085.93       109.84 o                         
 -29   1   3       4444.20       4278.03       199.43 o                         
 -27   1   3        863.84        654.16        88.71 o                         
 -25   1   3       2325.62       2300.90       107.23 o                         
 -23   1   3      30794.40      32271.54       972.98 o                         
 -21   1   3      53933.85      55377.26       795.91 o                         
 -19   1   3        656.43        770.23        67.11 o                         
 -17   1   3      33337.69      32686.80       429.83 o                         
 -15   1   3      40334.37      41492.67       442.05 o                         
 -13   1   3      56195.61      57329.57       641.39 o                         
 -11   1   3     259828.91     266219.38      2227.42 o                         
  -9   1   3       2449.82       2293.32        47.66 o                         
  -7   1   3        243.14        208.03        21.80 o                         
  -5   1   3       3238.89       2828.52        79.88 o                         
  -3   1   3       4452.66       4335.99        46.88 o                         
  -1   1   3     257340.12     257523.38      1802.18 o                         
   1   1   3      41797.13      40231.92       531.18 o                         
   3   1   3      43503.56      43630.11       436.79 o                         
   5   1   3       8327.60       7861.81       148.66 o                         
   7   1   3        195.48        185.92        51.54 o                         
   9   1   3       8742.88       8923.73       144.64 o                         
  11   1   3       4478.41       4331.82        98.83 o                         
  13   1   3      16380.29      17030.67       304.38 o                         
  15   1   3      16784.81      15513.18       270.45 o                         
  17   1   3       1368.79       1209.56        89.60 o                         
  19   1   3          4.54         64.16        81.98 o                         
  21   1   3       3039.12       2727.03       143.58 o                         
  23   1   3        737.87        700.66        89.70 o                         
  25   1   3       6092.53       5335.08       301.91 o                         
  27   1   3        642.98        437.61        92.58 o                         
  29   1   3       3436.53       3422.33       192.22 o                         
  31   1   3      12257.28      11707.54       491.42 o                         
  33   1   3       1296.77       1249.29       240.86 o                         
  35   1   3        523.84        785.64       168.20 o                         
  37   1   3        837.64        650.66       201.79 o                         
  39   1   3       1557.28       2105.39       317.91 o                         
  41   1   3        712.45        761.39       232.04 o                         
  43   1   3        605.35        458.66       219.64 o                         
  45   1   3       1018.36       1096.43       290.28 o                         
  47   1   3        309.44        152.97       354.93 o                         
 -50   2   3       4700.45       4907.90       581.74 o                         
 -48   2   3       3082.74       3421.29       495.64 o                         
 -46   2   3       5069.85       4924.18       502.88 o                         
 -44   2   3         65.55        143.56       195.29 o                         
 -42   2   3       2275.60       2316.17       232.53 o                         
 -40   2   3       8315.06       8280.88       450.24 o                         
 -38   2   3        504.86        582.83       151.19 o                         
 -36   2   3          1.94       -130.74       130.74 o                         
 -34   2   3       2307.46       2362.24       182.17 o                         
 -32   2   3        800.40        764.31       113.21 o                         
 -30   2   3       6870.59       6195.99       242.57 o                         
 -28   2   3       3741.78       3359.23       140.67 o                         
 -26   2   3        215.51        301.48        57.07 o                         
 -24   2   3      16018.84      16470.50       504.52 o                         
 -22   2   3      33436.50      34526.09       581.85 o                         
 -20   2   3          2.13        -21.99        46.54 o                         
 -18   2   3       2624.33       2812.10        97.93 o                         
 -16   2   3      26687.29      25783.75       324.47 o                         
 -14   2   3      23250.05      22530.82       532.03 o                         
 -12   2   3       2708.22       2482.09       165.50 o                         
 -10   2   3        334.03        314.21        55.95 o                         
  -8   2   3       2876.04       3306.22        97.50 o                         
  -6   2   3      37011.32      36081.15       365.32 o                         
  -4   2   3       7689.83       7300.19       111.58 o                         
  -2   2   3     281831.97     278453.66      2630.39 o                         
   0   2   3        453.58        505.82        38.27 o                         
   2   2   3      14743.25      13952.97       198.38 o                         
   4   2   3         60.14         25.34        20.99 o                         
   6   2   3      16292.55      17958.16       427.39 o                         
   8   2   3      77264.41      77097.06       956.69 o                         
  10   2   3       7224.49       7512.24       158.04 o                         
  12   2   3       1047.52        928.78        90.71 o                         
  14   2   3      20154.81      20808.33       387.07 o                         
  16   2   3      17669.93      19831.84       473.86 o                         
  18   2   3       8728.41       8924.46       260.38 o                         
  20   2   3       1304.67       1408.65       123.35 o                         
  22   2   3      20964.45      21170.66       514.14 o                         
  24   2   3      12376.09      12212.01       385.45 o                         
  26   2   3        181.11        101.48       102.02 o                         
  28   2   3        944.90       1583.13       239.12 o                         
  30   2   3        970.59       1394.29       187.66 o                         
  32   2   3       2487.86       2597.04       227.44 o                         
  34   2   3         89.50        -24.00       111.27 o                         
  36   2   3        327.31        596.61       211.49 o                         
  38   2   3       1927.64       1789.90       241.84 o                         
  40   2   3       6909.84       6888.71       435.65 o                         
  42   2   3         35.42       -114.87       193.00 o                         
  44   2   3        403.02        553.39       299.33 o                         
  46   2   3          5.58          6.83       228.26 o                         
 -49   3   3        237.65        160.48       257.19 o                         
 -47   3   3        361.91        147.37       231.13 o                         
 -45   3   3        882.21       1366.98       444.79 o                         
 -43   3   3          5.00        154.84       207.22 o                         
 -41   3   3       2469.40       2214.51       341.17 o                         
 -39   3   3       2123.03       2533.76       305.13 o                         
 -37   3   3       1166.77        961.79       209.24 o                         
 -35   3   3        119.52       -120.21       154.68 o                         
 -33   3   3          3.02        -16.22        85.67 o                         
 -31   3   3       1267.17       1114.75       126.11 o                         
 -29   3   3        142.56        175.63        76.14 o                         
 -27   3   3       2012.42       1610.60       105.85 o                         
 -25   3   3       3805.48       3199.17       188.69 o                         
 -23   3   3       4200.17       4142.42       303.46 o                         
 -21   3   3        171.20        161.66        67.96 o                         
 -19   3   3        348.92        539.59        48.16 o                         
 -17   3   3      11918.71      11544.20       250.95 o                         
 -15   3   3         10.57        915.09       375.35 o                         
 -13   3   3      15838.56      15628.84       305.60 o                         
 -11   3   3       9374.08       8407.04       193.88 o                         
  -9   3   3      13211.74      11674.18       195.82 o                         
  -7   3   3       1863.90       1829.03        65.23 o                         
  -5   3   3       1837.90       1711.59        67.54 o                         
  -3   3   3      10763.05      10416.76       178.69 o                         
  -1   3   3      10722.73      10459.26       179.71 o                         
   1   3   3       3083.27       3103.92        90.37 o                         
   3   3   3          8.99        -33.45        33.45 o                         
   5   3   3      83236.23      81527.27      1030.74 o                         
   7   3   3       2755.13       2681.87        76.01 o                         
   9   3   3         62.32         43.33        38.91 o                         
  11   3   3       1036.67        954.52        66.79 o                         
  13   3   3       2018.79       2177.83       162.80 o                         
  15   3   3       4337.19       4617.85       148.50 o                         
  17   3   3         19.47        -23.82        67.22 o                         
  19   3   3      15898.35      16101.69       427.09 o                         
  21   3   3       6128.37       6829.82       247.58 o                         
  23   3   3       1163.58        939.71       122.34 o                         
  25   3   3       5208.37       5234.29       247.73 o                         
  27   3   3       1964.78       2491.13       253.16 o                         
  29   3   3        378.84        297.11       129.84 o                         
  31   3   3        133.86        125.83       169.65 o                         
  33   3   3       1938.30       2135.46       278.22 o                         
  35   3   3       4437.49       5169.86       428.85 o                         
  37   3   3       4125.82       4693.89       409.19 o                         
  39   3   3        274.66       1203.17       689.69 o                         
  41   3   3       5133.46       4725.64       474.60 o                         
  43   3   3          0.19         85.54       209.29 o                         
  45   3   3        977.43        916.96       375.30 o                         
 -48   4   3        308.70        548.22       301.45 o                         
 -46   4   3       1726.30       2074.25       402.73 o                         
 -44   4   3          0.05        241.94       240.89 o                         
 -42   4   3       1128.05       1829.09       341.52 o                         
 -40   4   3         32.16        189.89       203.57 o                         
 -38   4   3        310.33       3713.54      2241.95 o                         
 -36   4   3      10424.11      10906.01       577.53 o                         
 -34   4   3        853.90        679.42       202.75 o                         
 -32   4   3       1439.44       1773.78       216.52 o                         
 -30   4   3       9607.13       9211.23       434.83 o                         
 -28   4   3        656.82        700.76       156.63 o                         
 -26   4   3      13926.72      14075.37       480.18 o                         
 -24   4   3       5059.94       4860.25       239.82 o                         
 -22   4   3       6392.34       5926.19       217.28 o                         
 -20   4   3       3503.52       3186.73       171.09 o                         
 -18   4   3       1207.73       1234.81       113.24 o                         
 -16   4   3       6436.89       6109.74       208.36 o                         
 -14   4   3         29.20         -7.73        63.79 o                         
 -12   4   3         31.98         41.68        69.12 o                         
 -10   4   3      69614.10      72140.06      1231.75 o                         
  -8   4   3      13722.94      13539.64       316.32 o                         
  -6   4   3        467.59       1058.05       133.78 o                         
  -4   4   3        112.75        286.34        55.17 o                         
  -2   4   3       1111.81       1227.86        79.76 o                         
   0   4   3       4839.74       6370.58       155.22 o                         
   2   4   3       4284.08       4433.50       220.73 o                         
   4   4   3        293.78        311.72        50.07 o                         
   6   4   3      11132.08      11983.71       208.20 o                         
   8   4   3      19926.69      19158.95       478.15 o                         
  10   4   3       2320.45       1828.35       149.32 o                         
  12   4   3          1.34        -40.55        76.45 o                         
  14   4   3        197.73        293.99        67.05 o                         
  16   4   3       1992.07       2042.67       164.38 o                         
  18   4   3       6289.62       6004.29       368.56 o                         
  20   4   3        527.52        613.28       140.30 o                         
  22   4   3        748.61       1251.57       225.66 o                         
  24   4   3       2740.44       2567.06       251.45 o                         
  26   4   3         88.70        207.45       155.97 o                         
  28   4   3       2088.42       2249.75       275.81 o                         
  30   4   3         50.44        -79.68       147.49 o                         
  32   4   3          1.14        462.04       430.24 o                         
  34   4   3       1180.84       1381.41       269.28 o                         
  36   4   3          5.22        106.70       173.81 o                         
  38   4   3       1758.39       2889.18       388.36 o                         
  40   4   3       1253.11       1292.40       316.42 o                         
  42   4   3        319.73        292.02       249.28 o                         
  44   4   3        616.99        470.38       319.19 o                         
 -47   5   3        837.22        935.12       339.13 o                         
 -45   5   3       4975.15       5281.34       729.86 o                         
 -43   5   3       3671.40       4299.02       530.77 o                         
 -41   5   3       4384.93       4240.26       512.03 o                         
 -39   5   3         22.19        -72.79       184.63 o                         
 -37   5   3        586.81        918.20       313.01 o                         
 -35   5   3         10.27         31.72       142.62 o                         
 -33   5   3       8802.79       8971.67       549.53 o                         
 -31   5   3       6962.06       7620.71       430.89 o                         
 -29   5   3        904.20        925.41       192.81 o                         
 -27   5   3      29437.91      30410.05      1570.83 o                         
 -25   5   3      24431.64      23891.54       841.03 o                         
 -23   5   3       3991.57       3877.71       247.30 o                         
 -21   5   3        856.91        876.05       128.34 o                         
 -19   5   3       8079.16       7626.69       278.33 o                         
 -17   5   3       3252.03       3296.06       201.71 o                         
 -15   5   3       7517.81       7477.85       288.95 o                         
 -13   5   3        474.41        595.79       108.45 o                         
 -11   5   3      42341.65      43452.67       914.23 o                         
  -9   5   3      14135.77      13817.53       271.22 o                         
  -7   5   3      13207.97      12706.50       358.50 o                         
  -5   5   3        729.25        678.87        83.94 o                         
  -3   5   3       3616.29       3730.07       134.92 o                         
  -1   5   3       4076.45       4645.66       292.83 o                         
   1   5   3       9745.56       8658.29       216.91 o                         
   3   5   3       3871.85       4171.23       179.36 o                         
   5   5   3       1040.55       1455.09        87.23 o                         
   7   5   3       1082.43       1239.47        78.80 o                         
   9   5   3       2065.08       1791.32       156.31 o                         
  11   5   3      14802.99      13448.26       422.05 o                         
  13   5   3         65.50        111.44       101.82 o                         
  15   5   3        344.70        513.85       124.03 o                         
  17   5   3      18343.25      17187.88       568.40 o                         
  19   5   3        661.31        926.25       151.22 o                         
  21   5   3        594.02        657.12       162.31 o                         
  23   5   3        848.34       1203.78       190.76 o                         
  25   5   3        939.31       1123.00       209.51 o                         
  27   5   3       3760.27       4504.31       354.84 o                         
  29   5   3        698.16       1013.16       235.39 o                         
  31   5   3       4524.97       4553.98       408.47 o                         
  33   5   3       3029.75       2856.97       373.77 o                         
  35   5   3        125.90        222.58       196.74 o                         
  37   5   3       3992.86       4087.17       449.14 o                         
  39   5   3        765.27        961.88       324.78 o                         
  41   5   3         35.85        -38.17       268.12 o                         
  43   5   3       1330.49       1081.47       320.39 o                         
 -44   6   3         36.94        128.60       238.13 o                         
 -42   6   3        521.44        405.63       259.99 o                         
 -40   6   3        118.49        174.01       221.05 o                         
 -38   6   3        356.81       2234.63      1112.72 o                         
 -36   6   3          1.93         93.61       192.90 o                         
 -34   6   3        194.11        295.79       248.35 o                         
 -32   6   3       3637.39       4326.11       423.89 o                         
 -30   6   3       1361.11       1418.45       234.38 o                         
 -28   6   3        409.71        512.49       165.57 o                         
 -26   6   3        212.52        147.55       144.74 o                         
 -24   6   3        296.79        294.46       144.96 o                         
 -22   6   3        491.55        631.34       176.02 o                         
 -20   6   3       7103.85       7071.87       353.09 o                         
 -18   6   3        266.13        526.47       144.55 o                         
 -16   6   3       5611.87       5588.96       295.50 o                         
 -14   6   3        472.62        421.46       138.77 o                         
 -12   6   3       5737.22       5940.97       247.54 o                         
 -10   6   3        388.98        494.19       132.16 o                         
  -8   6   3         89.54        140.99        98.22 o                         
  -6   6   3         57.73        -16.27        61.31 o                         
  -4   6   3      10898.30      10209.05       336.56 o                         
  -2   6   3        362.00        311.55        80.77 o                         
   0   6   3         32.31        286.77       117.33 o                         
   2   6   3        153.39        182.14        92.89 o                         
   4   6   3       3635.66       3878.63       163.32 o                         
   6   6   3        400.20        551.02       116.80 o                         
   8   6   3       1222.95       1338.37       142.76 o                         
  10   6   3         91.70         85.89        73.55 o                         
  12   6   3       7306.19       7328.90       343.59 o                         
  14   6   3       3643.65       4350.42       282.07 o                         
  16   6   3         36.39          0.40       106.54 o                         
  18   6   3       2952.65       2986.22       256.76 o                         
  20   6   3       2012.38       2559.23       258.49 o                         
  22   6   3       5688.29       5466.43       441.16 o                         
  24   6   3       1584.78       1689.22       305.68 o                         
  26   6   3        294.51        232.88       163.74 o                         
  28   6   3       3760.27       4346.08       373.82 o                         
  30   6   3         81.08       -183.28       183.28 o                         
  32   6   3        246.12        158.68       186.08 o                         
  34   6   3          0.41        211.31       202.02 o                         
  36   6   3       1195.65       1481.14       336.48 o                         
  38   6   3       2694.60       2463.24       407.71 o                         
  40   6   3        160.37        -71.79       217.97 o                         
 -41   7   3          7.12         93.71       232.84 o                         
 -39   7   3       1682.86       1757.53       383.22 o                         
 -37   7   3        247.44        146.86       271.86 o                         
 -35   7   3       2678.74       2853.49       396.87 o                         
 -33   7   3       1048.85       1370.02       292.54 o                         
 -31   7   3        820.30        797.00       211.39 o                         
 -29   7   3         46.68        183.64       189.33 o                         
 -27   7   3        171.86        429.81       168.34 o                         
 -25   7   3       1577.52       1322.48       243.37 o                         
 -23   7   3       1673.04       1872.29       243.21 o                         
 -21   7   3       4278.78       4322.17       327.28 o                         
 -19   7   3       1169.56       1262.40       199.41 o                         
 -17   7   3        189.74        131.04       111.36 o                         
 -15   7   3         45.74         22.84       101.18 o                         
 -13   7   3       6070.93       5751.08       308.04 o                         
 -11   7   3       1078.65       1095.19       164.48 o                         
  -9   7   3        604.34        765.77       146.01 o                         
  -7   7   3       1420.69       2593.73       427.05 o                         
  -5   7   3        404.60        703.43       109.38 o                         
  -3   7   3      19579.96      20170.63       605.11 o                         
  -1   7   3       4774.51       4446.40       243.62 o                         
   1   7   3        264.61        221.51       101.76 o                         
   3   7   3       8342.47       8843.46       459.39 o                         
   5   7   3       6528.58       6560.85       317.26 o                         
   7   7   3        365.62        243.04       118.75 o                         
   9   7   3        255.90        291.06       153.26 o                         
  11   7   3      30850.81      29603.13       970.27 o                         
  13   7   3        139.54        117.57       138.37 o                         
  15   7   3          8.82         72.13       133.54 o                         
  17   7   3        364.57        751.28       186.06 o                         
  19   7   3        619.11        766.34       210.20 o                         
  21   7   3         66.94        281.11       190.91 o                         
  23   7   3       7712.59       8222.20       478.84 o                         
  25   7   3        116.12         55.77       183.54 o                         
  27   7   3          7.71         39.87       145.90 o                         
  29   7   3        461.10        491.31       438.07 o                         
  31   7   3         95.25        408.42       256.64 o                         
  33   7   3        229.22        439.78       442.17 o                         
  35   7   3        404.98        447.82       267.67 o                         
  37   7   3        143.58        350.04       264.24 o                         
 -38   8   3        162.66         49.93       222.05 o                         
 -36   8   3        155.88         48.97       217.89 o                         
 -34   8   3       1110.26       1197.75       316.52 o                         
 -32   8   3         17.79        201.30       214.72 o                         
 -30   8   3        658.97        361.75       210.46 o                         
 -28   8   3        108.20        132.51       182.56 o                         
 -26   8   3       7324.86       7222.96       479.54 o                         
 -24   8   3         13.49         22.71       139.82 o                         
 -22   8   3       1556.70       1513.00       246.74 o                         
 -20   8   3          0.22          5.64       156.27 o                         
 -18   8   3       1140.84       1525.47       239.94 o                         
 -16   8   3       2415.04       2878.02       289.86 o                         
 -14   8   3          1.34         16.65       106.69 o                         
 -12   8   3        822.21        693.76       184.18 o                         
 -10   8   3       5840.80       6146.01       347.64 o                         
  -8   8   3       1657.83       1813.80       209.65 o                         
  -6   8   3        861.64        967.56       208.66 o                         
  -4   8   3         75.29         32.87       105.71 o                         
  -2   8   3         21.08        -37.66        87.06 o                         
   0   8   3        562.95        628.50       156.03 o                         
   2   8   3        648.86        717.22       154.27 o                         
   4   8   3        208.45         36.00       118.36 o                         
   6   8   3         22.90         -7.22       122.80 o                         
   8   8   3       1842.58       1920.04       251.20 o                         
  10   8   3        341.94        166.68       165.50 o                         
  12   8   3       1768.76       2046.84       264.56 o                         
  14   8   3        275.57        -70.48       171.30 o                         
  16   8   3       4450.56       4734.19       448.75 o                         
  18   8   3        413.38        186.05       196.23 o                         
  20   8   3        194.16        334.39       194.67 o                         
  22   8   3         44.37       -181.53       181.53 o                         
  24   8   3       2723.27       2727.24       409.19 o                         
  26   8   3        536.02        478.73       210.28 o                         
  28   8   3         33.79       -177.61       222.32 o                         
  30   8   3        650.66        472.26       245.40 o                         
  32   8   3         92.44       -169.51       237.11 o                         
 -33   9   3         80.98        221.73       242.70 o                         
 -31   9   3         38.05        129.45       291.28 o                         
 -29   9   3         42.72         31.96       198.41 o                         
 -27   9   3          1.76         30.81       192.80 o                         
 -25   9   3        254.65         20.08       242.30 o                         
 -23   9   3       1563.64       1796.41       306.94 o                         
 -21   9   3       1460.34       1697.15       335.51 o                         
 -19   9   3        574.38        636.80       298.42 o                         
 -17   9   3        102.95        131.63       163.03 o                         
 -15   9   3       1336.33       1700.40       268.64 o                         
 -13   9   3        108.21         65.65       158.18 o                         
 -11   9   3       2194.55       2272.89       266.99 o                         
  -9   9   3       2166.02       2345.22       300.41 o                         
  -7   9   3       1369.52       1349.53       293.01 o                         
  -5   9   3        425.41        401.28       176.88 o                         
  -3   9   3         96.86        147.02       152.21 o                         
  -1   9   3        136.36        246.54       200.90 o                         
   1   9   3       3986.35       3672.04       309.27 o                         
   3   9   3       1802.84       1735.92       348.33 o                         
   5   9   3          1.52         85.43       184.95 o                         
   7   9   3        145.80        214.12       175.64 o                         
   9   9   3        848.31       1005.59       314.57 o                         
  11   9   3         72.49        321.41       228.13 o                         
  13   9   3         73.90        335.41       195.02 o                         
  15   9   3        178.88        193.86       240.39 o                         
  17   9   3       2742.97       2855.22       444.67 o                         
  19   9   3       1053.04       1122.59       342.84 o                         
  21   9   3       1598.10       1519.37       315.35 o                         
  23   9   3        592.10        756.10       266.28 o                         
  25   9   3        213.28        239.50       219.34 o                         
  27   9   3        586.38        430.76       244.50 o                         
  29   9   3         22.72        167.99       234.02 o                         
 -26  10   3          0.36       -180.17       251.18 o                         
 -24  10   3        667.97        499.40       278.13 o                         
 -22  10   3       4126.48       3975.42       514.01 o                         
 -20  10   3        147.69        383.46       228.05 o                         
 -18  10   3        102.35         52.26       195.30 o                         
 -16  10   3        104.07        220.31       213.06 o                         
 -14  10   3          2.79        353.23       556.55 o                         
 -12  10   3          3.26        -27.66       197.03 o                         
 -10  10   3       1120.08       1096.31       284.91 o                         
  -8  10   3         23.46          8.92       152.08 o                         
  -6  10   3         68.38       -134.70       271.85 o                         
  -4  10   3        246.14       -232.47       480.70 o                         
  -2  10   3       1500.32       1079.61       614.67 o                         
   0  10   3        440.66        998.69       541.40 o                         
   2  10   3       1184.45        917.42       328.21 o                         
   4  10   3         18.11       -228.69       324.08 o                         
   6  10   3         46.84         68.80       232.68 o                         
   8  10   3        280.79        368.55       250.29 o                         
  10  10   3        108.98        157.78       259.15 o                         
  12  10   3         36.90       -124.95       211.61 o                         
  14  10   3        188.29         63.63       195.62 o                         
  16  10   3        200.52        443.73       240.28 o                         
  18  10   3       2203.18       1880.88       342.80 o                         
  20  10   3        944.29        956.86       312.06 o                         
  22  10   3       1006.88       1139.46       353.46 o                         
 -15  11   3         49.05        882.60       837.29 o                         
 -13  11   3       2456.56       3004.31       744.10 o                         
 -11  11   3       1344.57       1313.08       363.04 o                         
  -9  11   3         15.68        409.21       298.10 o                         
  -7  11   3       1466.32       1234.05       569.00 o                         
  -5  11   3        471.03        346.38       328.36 o                         
  -3  11   3       6243.51       5488.70      1002.77 o                         
   1  11   3       1004.61       2176.94       705.29 o                         
   3  11   3        120.60        943.67       906.24 o                         
   5  11   3         46.47        782.12       527.98 o                         
   7  11   3        184.92        608.76       855.02 o                         
   9  11   3       1817.27       1806.54       429.70 o                         
 -52   0   4       6885.91       7687.27      1251.00 o                         
 -50   0   4        355.47        319.15       464.94 o                         
 -48   0   4       2112.74       1885.37       675.74 o                         
 -46   0   4       3652.62       3181.68       736.81 o                         
 -44   0   4         98.97        131.48       142.98 o                         
 -42   0   4       3456.50       3421.20       349.00 o                         
 -40   0   4       1401.22       1428.28       188.91 o                         
 -38   0   4          5.30        103.53       186.93 o                         
 -36   0   4      28012.08      26395.98       822.79 o                         
 -34   0   4       3836.02       3562.37       250.26 o                         
 -32   0   4       3596.49       2552.26       283.03 o                         
 -30   0   4      11895.28      10772.34       382.49 o                         
 -28   0   4       3111.11       9524.12      1378.07 o                         
 -26   0   4      95968.38      99415.71      2028.66 o                         
 -24   0   4      37708.39      40241.88       870.75 o                         
 -22   0   4       7568.78       8191.87       260.37 o                         
 -20   0   4      10221.62       9460.60       260.49 o                         
 -18   0   4         19.14         30.01        47.33 o                         
 -16   0   4      10444.62      12594.86       257.50 o                         
 -14   0   4       4255.31       4090.12       179.29 o                         
 -12   0   4     490857.94     487962.84      6034.94 o                         
 -10   0   4     219255.31     219775.69      2469.69 o                         
  -8   0   4      42389.56      40939.06       764.39 o                         
  -6   0   4       8049.68       7517.43       199.17 o                         
  -4   0   4      41963.83      40304.01       620.83 o                         
  -2   0   4      18691.31      17904.77       298.54 o                         
   0   0   4       5876.37       6406.07       145.03 o                         
   2   0   4        164.79        241.44       124.24 o                         
   4   0   4       1936.78       1949.01        80.19 o                         
   6   0   4      39775.95      37057.59       577.37 o                         
   8   0   4       2631.37       2827.52       122.31 o                         
  10   0   4       1132.99       1137.07        91.71 o                         
  12   0   4      79530.56      71661.50      2792.22 o                         
  14   0   4       4169.77       4564.86       188.81 o                         
  16   0   4      30705.48      30751.96       709.08 o                         
  18   0   4      28876.38      27319.63       698.82 o                         
  20   0   4       3809.61       4047.78       229.72 o                         
  22   0   4       4274.04       4293.28       270.25 o                         
  24   0   4          0.17        -26.96       106.08 o                         
  26   0   4          1.32         32.23       111.89 o                         
  28   0   4       3608.55       3655.03       316.02 o                         
  30   0   4       5440.31       4889.27       384.13 o                         
  32   0   4          5.36         30.44       131.11 o                         
  34   0   4       1227.42       1155.01       231.72 o                         
  36   0   4       3473.12       3252.96       462.63 o                         
  38   0   4        271.64        278.13       269.87 o                         
  40   0   4        235.69        763.89       338.81 o                         
  42   0   4        894.51        535.86       318.70 o                         
  44   0   4       2696.81       2834.30       758.48 o                         
  46   0   4        429.31        597.41       393.96 o                         
 -53   1   4          1.36        562.75       367.98 o                         
 -51   1   4        895.25       1004.78       349.74 o                         
 -49   1   4        384.78        124.89       203.04 o                         
 -47   1   4        525.80        699.94       235.89 o                         
 -45   1   4        700.64        810.77       207.34 o                         
 -43   1   4       3759.79       3131.49       380.08 o                         
 -41   1   4          7.66         64.16        84.85 o                         
 -39   1   4       6488.78       6162.02       304.32 o                         
 -37   1   4       1416.97       1172.57       126.51 o                         
 -35   1   4       4118.36       3930.27       181.56 o                         
 -33   1   4         66.31         12.41        79.47 o                         
 -31   1   4       3395.82       3029.12       150.07 o                         
 -29   1   4        612.98       1065.06       102.61 o                         
 -27   1   4       2946.70       3065.51       148.84 o                         
 -25   1   4       1848.05       2153.70       106.40 o                         
 -23   1   4     115094.88     127306.32      1642.88 o                         
 -21   1   4       5311.90       4757.62       123.98 o                         
 -19   1   4       9174.48       9225.71       178.29 o                         
 -17   1   4       1191.13       1093.83        51.40 o                         
 -15   1   4      49559.05      49478.33       521.29 o                         
 -13   1   4      35297.73      35652.59       565.49 o                         
 -11   1   4      67738.72      70011.34       882.59 o                         
  -9   1   4       4496.96       4840.81       117.43 o                         
  -7   1   4        616.87        555.25        46.86 o                         
  -5   1   4        273.14        250.77        32.81 o                         
  -3   1   4      48497.68      45476.54       515.70 o                         
  -1   1   4      25169.40      25287.37       255.15 o                         
   1   1   4      12629.80      12469.53       131.89 o                         
   3   1   4      90758.36      88932.01       906.14 o                         
   5   1   4       6488.00       6639.87       122.10 o                         
   7   1   4       3093.65       2684.72        87.52 o                         
   9   1   4       1567.03       1441.83        72.23 o                         
  11   1   4      19857.12      19930.04       309.62 o                         
  13   1   4      15645.90      16295.02       335.84 o                         
  15   1   4       5050.81       5111.08       140.46 o                         
  17   1   4      13627.78      14101.14       299.16 o                         
  19   1   4       7668.53       6827.82       208.73 o                         
  21   1   4        711.15        742.16       134.11 o                         
  23   1   4       5068.27       5116.40       193.30 o                         
  25   1   4       7208.87       6728.43       277.09 o                         
  27   1   4       4701.20       3903.82       234.07 o                         
  29   1   4      10357.80       9818.18       403.79 o                         
  31   1   4       5784.79       6005.81       323.35 o                         
  33   1   4         25.97        121.02       144.65 o                         
  35   1   4         67.38        119.96       138.43 o                         
  37   1   4       2858.21       2615.09       276.57 o                         
  39   1   4       2770.75       3200.86       424.68 o                         
  41   1   4        933.55        746.27       240.46 o                         
  43   1   4         36.74         77.92       185.55 o                         
  45   1   4       2160.82       1890.76       462.63 o                         
 -52   2   4        963.74       1269.01       506.81 o                         
 -50   2   4       2942.15       2862.21       611.11 o                         
 -48   2   4        290.62        215.90       212.86 o                         
 -46   2   4        239.17        125.10       363.36 o                         
 -44   2   4         19.30        -53.15       148.76 o                         
 -42   2   4        543.40        250.63       186.50 o                         
 -40   2   4        831.59       1103.55       198.20 o                         
 -38   2   4       2448.92       2469.02       207.45 o                         
 -36   2   4       2439.83       2298.61       185.02 o                         
 -34   2   4       1230.57       1043.17       107.59 o                         
 -32   2   4        974.48       1295.44       158.13 o                         
 -30   2   4         19.14          4.79        66.74 o                         
 -28   2   4       9841.13      10495.30       551.08 o                         
 -26   2   4       1466.94       1648.99       111.45 o                         
 -24   2   4         12.84         -5.66        43.67 o                         
 -22   2   4       1295.23       1245.55        99.44 o                         
 -20   2   4      27020.87      28689.04       550.57 o                         
 -18   2   4       4209.84       4074.23       102.09 o                         
 -16   2   4       1089.09       1438.09       158.96 o                         
 -14   2   4       7137.14       7032.75       155.80 o                         
 -12   2   4      14374.36      14344.38       192.66 o                         
 -10   2   4         57.05         51.16        24.80 o                         
  -8   2   4       6136.54       5466.08       115.86 o                         
  -6   2   4       8603.10       7956.95       119.12 o                         
  -4   2   4      63390.43      63122.19       654.02 o                         
  -2   2   4      17569.12      17581.86       224.87 o                         
   0   2   4          0.31        -27.61        27.61 o                         
   2   2   4      23509.26      25028.27       276.71 o                         
   4   2   4     100797.14     102492.49      1217.83 o                         
   6   2   4       1827.97       1808.43       133.94 o                         
   8   2   4      22272.43      24837.16       382.37 o                         
  10   2   4      18396.12      18596.99       330.43 o                         
  12   2   4      27330.18      29493.85       485.28 o                         
  14   2   4          2.02        -18.21        61.99 o                         
  16   2   4       2094.20       2040.98       125.49 o                         
  18   2   4      35131.70      39329.42       764.58 o                         
  20   2   4      12971.61      13334.86       372.09 o                         
  22   2   4      13296.21      13488.84       380.94 o                         
  24   2   4       8444.67       8213.53       324.20 o                         
  26   2   4       7505.44       7492.48       315.34 o                         
  28   2   4      16815.50      16966.62       593.81 o                         
  30   2   4       3073.24       3136.52       259.15 o                         
  32   2   4       8206.66       8373.91       400.04 o                         
  34   2   4       3487.29       3270.67       314.73 o                         
  36   2   4          0.99         68.18       146.10 o                         
  38   2   4         17.10        102.11       157.05 o                         
  40   2   4       2764.35       2778.14       349.14 o                         
  42   2   4        100.18         86.12       234.83 o                         
  44   2   4        190.68        303.45       293.05 o                         
  46   2   4       2293.68       2392.60       494.40 o                         
 -51   3   4        152.55        391.35       270.71 o                         
 -49   3   4       3083.82       3622.44       501.72 o                         
 -47   3   4        323.28        367.03       248.55 o                         
 -45   3   4         46.58         49.92       168.13 o                         
 -43   3   4        652.26       1006.42       328.69 o                         
 -41   3   4         20.42        169.80       196.66 o                         
 -39   3   4       2037.26       2613.47       464.55 o                         
 -37   3   4        232.64        281.84       153.92 o                         
 -35   3   4        149.69        194.24       102.48 o                         
 -33   3   4        739.80        881.98       251.12 o                         
 -31   3   4        258.32        282.45        89.88 o                         
 -29   3   4        464.36        542.26       111.36 o                         
 -27   3   4       1239.22       1286.37       101.13 o                         
 -25   3   4       6143.77       5848.34       226.11 o                         
 -23   3   4       2666.56       2749.46       270.18 o                         
 -21   3   4       8535.92       7998.71       176.58 o                         
 -19   3   4       5091.90       5264.19       135.92 o                         
 -17   3   4       7304.46       7456.02       152.64 o                         
 -15   3   4       9389.17       9751.80       195.90 o                         
 -13   3   4       8032.19       7438.62       186.96 o                         
 -11   3   4        601.69        499.77        69.61 o                         
  -9   3   4       1330.36       1271.24        57.85 o                         
  -7   3   4         38.69        -14.00        70.92 o                         
  -5   3   4       4162.79       4181.82       111.36 o                         
  -3   3   4     118575.12     121547.40      1439.95 o                         
  -1   3   4        567.45        745.06        99.47 o                         
   1   3   4       9115.58       9826.40       173.67 o                         
   3   3   4       6336.76       6193.42       209.10 o                         
   5   3   4       1009.71       1012.70       198.81 o                         
   7   3   4       2868.64       3653.13       111.38 o                         
   9   3   4      18411.84      19293.59       432.76 o                         
  11   3   4       3089.41       3168.39       120.42 o                         
  13   3   4      26601.38      26690.98       610.48 o                         
  15   3   4       2608.06       2960.50       135.37 o                         
  17   3   4          0.53        112.67        66.82 o                         
  19   3   4       1019.52        995.74       137.46 o                         
  21   3   4        398.88        440.36       105.48 o                         
  23   3   4       1250.33       1543.97       158.53 o                         
  25   3   4          6.15         68.12        96.14 o                         
  27   3   4       2057.36       2500.09       260.46 o                         
  29   3   4      20088.12      20103.87       635.46 o                         
  31   3   4         60.97         -6.62       112.92 o                         
  33   3   4          4.50        110.90       135.57 o                         
  35   3   4       1174.98       1487.99       399.94 o                         
  37   3   4         97.82        347.82       208.98 o                         
  39   3   4         14.35        -20.36       163.64 o                         
  41   3   4       3529.60       3699.70       447.56 o                         
  43   3   4          5.81        536.53       414.50 o                         
  45   3   4         94.20         94.94       284.13 o                         
 -50   4   4         46.78        170.22       321.73 o                         
 -48   4   4          0.20        249.83       307.78 o                         
 -46   4   4        268.80        153.44       239.60 o                         
 -44   4   4         81.78          0.61       180.75 o                         
 -42   4   4        372.30        611.92       243.67 o                         
 -40   4   4         78.79        355.71       218.19 o                         
 -38   4   4        251.81        343.62       192.38 o                         
 -36   4   4      14220.24      14937.41       730.69 o                         
 -34   4   4        189.26        175.82       165.50 o                         
 -32   4   4         91.03        324.74       140.97 o                         
 -30   4   4        284.66        975.72       238.86 o                         
 -28   4   4       1413.32       1662.28       204.74 o                         
 -26   4   4       3073.60       2809.18       180.69 o                         
 -24   4   4         87.03         92.75        74.66 o                         
 -22   4   4       1577.99       1817.37       181.05 o                         
 -20   4   4      19382.67      19823.43       479.67 o                         
 -18   4   4      13043.41      12726.09       332.22 o                         
 -16   4   4       2363.01       2174.86       153.48 o                         
 -14   4   4       6559.57       7351.54       217.93 o                         
 -12   4   4      41824.34      42511.18       545.03 o                         
 -10   4   4         22.13         -3.88        66.00 o                         
  -8   4   4       2166.08       2621.44       130.31 o                         
  -6   4   4      55369.43      61709.33      1036.82 o                         
  -4   4   4      34206.08      35219.40       549.71 o                         
  -2   4   4      14639.09      16199.96       306.02 o                         
   0   4   4      12708.16      14060.45       275.19 o                         
   2   4   4        283.00        203.77        62.52 o                         
   4   4   4        771.07        908.78        69.49 o                         
   6   4   4       1396.27       1225.00        81.09 o                         
   8   4   4        432.29        388.09        70.53 o                         
  10   4   4       7009.39       6763.41       235.83 o                         
  12   4   4        569.74        723.77        82.62 o                         
  14   4   4       1393.30       1344.34       159.31 o                         
  16   4   4       6023.30       5879.84       332.83 o                         
  18   4   4          3.72        -34.68       138.62 o                         
  20   4   4        116.40        375.14       126.53 o                         
  22   4   4        103.92        -44.46       155.87 o                         
  24   4   4       1536.71       1869.24       216.84 o                         
  26   4   4       7819.10       8455.44       466.92 o                         
  28   4   4        130.44        247.24       171.58 o                         
  30   4   4       1496.95       1386.13       217.14 o                         
  32   4   4        157.05        527.03       222.11 o                         
  34   4   4        232.12        232.84       203.54 o                         
  36   4   4       5452.95       5317.44       466.72 o                         
  38   4   4        119.90        224.05       220.21 o                         
  40   4   4          4.88        227.22       228.81 o                         
  42   4   4        932.00       1362.21       337.56 o                         
  44   4   4         25.83        293.00       438.22 o                         
 -47   5   4        613.52        741.31       313.90 o                         
 -45   5   4       5357.80       5042.02       560.30 o                         
 -43   5   4         10.82        -25.09       204.89 o                         
 -41   5   4         38.67        174.95       255.30 o                         
 -39   5   4        456.06        312.52       221.29 o                         
 -37   5   4        289.15        631.34       225.13 o                         
 -35   5   4       1620.50       1950.44       294.35 o                         
 -33   5   4        430.39        425.58       184.39 o                         
 -31   5   4        489.60        597.17       159.26 o                         
 -29   5   4       2065.66       2708.85       395.25 o                         
 -27   5   4        182.98        117.72       164.93 o                         
 -25   5   4       4080.41       4205.50       434.60 o                         
 -23   5   4       2714.18       2990.51       214.44 o                         
 -21   5   4       3505.23       3715.77       246.24 o                         
 -19   5   4       1005.38       1198.07       133.33 o                         
 -17   5   4        125.84        112.45       108.96 o                         
 -15   5   4       2829.05       3198.35       177.12 o                         
 -13   5   4      12361.17      11824.08       335.49 o                         
 -11   5   4       2910.18       2938.60       168.92 o                         
  -9   5   4      10737.87      11514.95       256.54 o                         
  -7   5   4      10864.32      11458.97       262.07 o                         
  -5   5   4       6702.35       7517.59       208.21 o                         
  -3   5   4       1603.45       1903.86       110.49 o                         
  -1   5   4       3719.70       3793.18       172.10 o                         
   1   5   4       1480.78       1523.42        97.04 o                         
   3   5   4       5034.65       4703.50       242.44 o                         
   5   5   4       3064.90       2767.75       147.03 o                         
   7   5   4        985.69        987.28       129.02 o                         
   9   5   4       1991.74       1898.98       112.92 o                         
  11   5   4          6.99         25.03        82.42 o                         
  13   5   4       3568.57       3549.64       222.65 o                         
  15   5   4       3205.28       3119.75       228.26 o                         
  17   5   4        235.02        236.40       123.98 o                         
  19   5   4       8693.10       9152.59       563.88 o                         
  21   5   4       5667.76       5654.25       321.09 o                         
  23   5   4       1028.21       1097.65       197.14 o                         
  25   5   4       1849.99       2354.90       268.51 o                         
  27   5   4        873.00       1231.85       213.31 o                         
  29   5   4       1052.43       1392.34       273.84 o                         
  31   5   4        381.05        674.20       260.77 o                         
  33   5   4       2146.65       2375.23       340.86 o                         
  35   5   4       1303.12       1675.70       314.32 o                         
  37   5   4       1489.20       1105.26       301.77 o                         
  39   5   4        297.45        311.19       231.43 o                         
  41   5   4       1455.67       1886.87       477.00 o                         
 -44   6   4          2.34       -148.51       233.12 o                         
 -42   6   4        781.17        566.32       292.24 o                         
 -40   6   4       2678.94       2561.98       393.53 o                         
 -38   6   4       1845.49       1534.76       320.35 o                         
 -36   6   4       6161.52       6743.09       470.45 o                         
 -34   6   4      11069.96      11833.37       800.99 o                         
 -32   6   4       1358.61       1249.30       260.42 o                         
 -30   6   4       4453.56       4479.63       353.46 o                         
 -28   6   4      23055.09      24099.97       859.88 o                         
 -26   6   4       2328.19       2432.59       242.62 o                         
 -24   6   4       4199.60       4301.77       283.95 o                         
 -22   6   4         14.14        163.15       104.77 o                         
 -20   6   4         99.05        253.70       115.33 o                         
 -18   6   4       1019.48        848.01       152.88 o                         
 -16   6   4        280.33        403.08       122.69 o                         
 -14   6   4       1030.93       1021.98       128.44 o                         
 -12   6   4       1668.31       1855.20       179.45 o                         
 -10   6   4       4580.85       5088.38       253.47 o                         
  -8   6   4       1025.93       1196.45       190.75 o                         
  -6   6   4        115.36        201.88        89.09 o                         
  -4   6   4        896.05       1351.02       131.95 o                         
  -2   6   4      10764.32      11119.49       354.73 o                         
   0   6   4       2051.45       2124.25       142.00 o                         
   2   6   4       3213.56       3031.54       149.80 o                         
   4   6   4       9766.31       9632.01       256.57 o                         
   6   6   4       4591.82       4693.66       253.01 o                         
   8   6   4       1694.60       2141.39       180.25 o                         
  10   6   4        615.64        322.32       164.18 o                         
  12   6   4        474.98        766.24       186.22 o                         
  14   6   4       8115.96       7677.74       375.71 o                         
  16   6   4       1354.22       1859.62       324.70 o                         
  18   6   4       1155.59       1252.60       179.69 o                         
  20   6   4        430.26        785.93       189.71 o                         
  22   6   4       1690.65       1879.36       242.97 o                         
  24   6   4        959.48       1368.76       231.75 o                         
  26   6   4       3655.19       3946.04       482.45 o                         
  28   6   4         35.88        189.54       206.68 o                         
  30   6   4        880.13       1284.03       275.67 o                         
  32   6   4        879.59       1192.86       406.08 o                         
  34   6   4        123.96        387.47       250.51 o                         
  36   6   4        216.62        288.10       232.02 o                         
  38   6   4       4700.59       4431.32       491.92 o                         
 -41   7   4        554.96        415.21       291.74 o                         
 -39   7   4        288.01        573.45       281.97 o                         
 -37   7   4          2.43        -66.48       186.26 o                         
 -35   7   4       2567.42       2290.50       396.26 o                         
 -33   7   4        231.24        283.99       203.45 o                         
 -31   7   4          0.17         86.80       162.76 o                         
 -29   7   4       6193.22       6028.87       409.33 o                         
 -27   7   4       1118.83        948.81       214.18 o                         
 -25   7   4        647.30       1115.06       290.90 o                         
 -23   7   4      12693.79      12894.51       566.99 o                         
 -21   7   4       5501.33       5242.18       349.75 o                         
 -19   7   4        287.72        320.83       172.94 o                         
 -17   7   4        342.46        288.20       141.44 o                         
 -15   7   4        140.81        131.01       110.82 o                         
 -13   7   4      17532.55      17709.83       564.82 o                         
 -11   7   4        399.91        599.60       327.78 o                         
  -9   7   4       2633.36       2519.75       239.37 o                         
  -7   7   4          0.91        -21.36        97.32 o                         
  -5   7   4       5348.00       4600.93       222.43 o                         
  -3   7   4      28944.53      28559.12       652.16 o                         
  -1   7   4      32581.71      32974.84       743.84 o                         
   1   7   4       8144.52       8283.85       321.81 o                         
   3   7   4      12944.06      12055.85       359.09 o                         
   5   7   4       3534.63       3586.83       237.89 o                         
   7   7   4       2331.43       2215.97       283.22 o                         
   9   7   4        125.19        241.17       122.75 o                         
  11   7   4       6253.68       6531.56       388.39 o                         
  13   7   4       1937.54       2050.57       249.01 o                         
  15   7   4       2447.99       3772.51       688.09 o                         
  17   7   4       2197.79       2431.62       271.92 o                         
  19   7   4        756.49        903.70       209.83 o                         
  21   7   4        108.76        386.08       173.10 o                         
  23   7   4        408.48        306.17       178.46 o                         
  25   7   4       2908.43       3307.83       351.01 o                         
  27   7   4       2559.01       2309.04       324.17 o                         
  29   7   4       1459.10       1786.70       321.93 o                         
  31   7   4       1958.83       2238.38       413.68 o                         
  33   7   4       1186.54       1055.75       301.15 o                         
  35   7   4         80.11        341.64       253.80 o                         
 -38   8   4         19.23        -35.27       198.28 o                         
 -36   8   4        605.14        711.32       281.14 o                         
 -34   8   4        275.74        505.50       246.88 o                         
 -32   8   4        954.69       1000.40       278.81 o                         
 -30   8   4        237.87        400.12       212.64 o                         
 -28   8   4         40.98        325.76       206.80 o                         
 -26   8   4          6.84        116.30       187.74 o                         
 -24   8   4       2496.44       2675.19       296.48 o                         
 -22   8   4       1078.41       1499.03       242.09 o                         
 -20   8   4       1528.83       1663.63       264.74 o                         
 -18   8   4        453.33        596.68       172.91 o                         
 -16   8   4        815.99        941.29       203.44 o                         
 -14   8   4       9178.25       9425.34       977.16 o                         
 -12   8   4         98.54         82.79       121.55 o                         
 -10   8   4         50.55        -29.02       122.23 o                         
  -8   8   4      12154.25      11879.95       499.40 o                         
  -6   8   4        202.18        126.43       168.28 o                         
  -4   8   4       6345.72       5828.92       344.43 o                         
  -2   8   4       1465.87       1675.49       160.81 o                         
   0   8   4       2643.71       2169.98       200.07 o                         
   2   8   4        103.94        129.45       126.23 o                         
   4   8   4        697.05        778.48       164.53 o                         
   6   8   4      10827.61      10902.52       465.82 o                         
   8   8   4      11666.70      10699.18       628.06 o                         
  10   8   4         88.98        178.84       179.43 o                         
  12   8   4         56.89         81.31       140.61 o                         
  14   8   4       1136.12        828.64       213.47 o                         
  16   8   4         20.96         96.63       144.05 o                         
  18   8   4        972.21       1113.91       260.47 o                         
  20   8   4        475.40        460.09       208.50 o                         
  22   8   4       2489.77       2729.41       360.77 o                         
  24   8   4       2935.43       3280.73       470.33 o                         
  26   8   4       5365.24       5946.05       508.31 o                         
  28   8   4          1.42        285.98       247.76 o                         
  30   8   4        164.55        440.62       262.10 o                         
  32   8   4       2033.63       2665.63       424.91 o                         
 -33   9   4        695.33        919.73       619.38 o                         
 -31   9   4        379.80        599.67       425.06 o                         
 -29   9   4        959.78        899.67       301.55 o                         
 -27   9   4       2073.16       2196.49       331.09 o                         
 -25   9   4         83.34        -97.17       196.04 o                         
 -23   9   4       1743.50       2044.08       361.21 o                         
 -21   9   4        268.22        525.85       205.52 o                         
 -19   9   4       1826.20       2500.78       310.40 o                         
 -17   9   4       1142.65       1452.53       280.66 o                         
 -15   9   4        542.00        966.44       522.68 o                         
 -13   9   4          0.28       -151.07       169.45 o                         
 -11   9   4         32.01        130.21       145.24 o                         
  -9   9   4       3954.37       3488.96       291.57 o                         
  -7   9   4       9355.27       9132.67       515.58 o                         
  -5   9   4        176.40        456.30       212.66 o                         
  -3   9   4       5616.77       6186.70       469.68 o                         
  -1   9   4         24.64        187.15       145.31 o                         
   1   9   4        122.21        103.16       133.45 o                         
   3   9   4        834.46        536.26       207.01 o                         
   5   9   4        205.71        152.02       143.79 o                         
   7   9   4         32.14        -11.24       135.75 o                         
   9   9   4         43.62         33.49       254.14 o                         
  11   9   4       1424.90       1358.10       300.56 o                         
  13   9   4        184.15        170.56       232.86 o                         
  15   9   4       1900.19       2339.98       446.22 o                         
  17   9   4       6284.63       6457.24       521.47 o                         
  19   9   4        761.71        843.88       273.93 o                         
  21   9   4        656.80       1111.65       281.08 o                         
  23   9   4       1608.19       1839.59       342.75 o                         
  25   9   4       2018.89       2344.95       410.61 o                         
  27   9   4        111.11       -114.26       205.59 o                         
 -26  10   4       1024.35        555.50       286.75 o                         
 -24  10   4        866.86        463.85       254.78 o                         
 -22  10   4         30.20         69.34       205.06 o                         
 -20  10   4          3.18        267.47       236.93 o                         
 -18  10   4        232.04        151.60       209.83 o                         
 -16  10   4         76.57        -51.15       362.21 o                         
 -14  10   4        205.94        354.17       264.58 o                         
 -12  10   4        402.26        260.24       207.80 o                         
 -10  10   4       1182.91       1042.55       244.65 o                         
  -8  10   4        284.00        342.83       205.71 o                         
  -6  10   4        878.59        636.86       391.79 o                         
  -4  10   4        328.38        586.07       388.14 o                         
  -2  10   4          3.22         37.57       172.94 o                         
   0  10   4        297.41        169.78       218.27 o                         
   2  10   4       2008.09       2666.34       642.25 o                         
   4  10   4        234.00        295.51       319.15 o                         
   6  10   4        113.57       -162.99       214.66 o                         
   8  10   4          5.92        105.24       376.29 o                         
  10  10   4        247.58        183.86       231.69 o                         
  12  10   4       2274.72       2404.13       378.75 o                         
  14  10   4         13.76         62.92       209.29 o                         
  16  10   4        513.22        155.70       207.80 o                         
  18  10   4       2031.21       1676.72       349.66 o                         
  20  10   4        154.79        236.71       283.19 o                         
 -17  11   4        392.72         37.78       275.24 o                         
 -15  11   4       2160.76       1877.49       955.49 o                         
 -13  11   4          4.99        368.79       306.35 o                         
 -11  11   4       1610.18       1440.13       799.85 o                         
  -9  11   4       2519.35       2444.87       912.15 o                         
  -7  11   4       1750.59       1421.10       438.31 o                         
  -5  11   4        344.63        142.25       366.77 o                         
  -3  11   4        571.87        174.00       420.52 o                         
  -1  11   4        437.20        689.53       841.23 o                         
   1  11   4        913.25        291.57       801.82 o                         
   3  11   4         10.08        201.18       365.70 o                         
   5  11   4        522.27       1635.17      1063.84 o                         
 -53   1   5         49.70       -264.98       360.80 o                         
 -51   1   5        903.88        676.36       399.74 o                         
 -49   1   5        851.55        760.77       281.20 o                         
 -47   1   5       9649.71       8098.15       451.52 o                         
 -45   1   5         32.95        -31.28       114.80 o                         
 -43   1   5         79.94         90.37       136.11 o                         
 -41   1   5       1848.96       1606.87       144.40 o                         
 -39   1   5         27.06         22.63        79.44 o                         
 -37   1   5       1851.74       1885.86       169.38 o                         
 -35   1   5      19497.36      19620.96       537.16 o                         
 -33   1   5      11010.91      10518.82       290.11 o                         
 -31   1   5      29463.78      29626.08       558.07 o                         
 -29   1   5       4091.80       3852.82       154.92 o                         
 -27   1   5       6479.11       6933.44       212.81 o                         
 -25   1   5       1283.43       1092.86        80.51 o                         
 -23   1   5     102134.55     108555.52      1627.11 o                         
 -21   1   5      13546.88      14568.54       244.16 o                         
 -19   1   5       8670.71       8020.87       148.05 o                         
 -17   1   5       1033.21        944.60       135.24 o                         
 -15   1   5      13967.09      13164.09       186.19 o                         
 -13   1   5       9126.57       8134.92       119.96 o                         
 -11   1   5      63432.00      65109.39       732.28 o                         
  -9   1   5       3150.13       3004.24        67.19 o                         
  -7   1   5        274.65        343.27        69.10 o                         
  -5   1   5      56079.41      54937.76       561.93 o                         
  -3   1   5      10695.00      10959.77       114.21 o                         
  -1   1   5     213011.98     211665.09      1730.95 o                         
   1   1   5         12.55        148.49        39.28 o                         
   3   1   5     127020.93     126996.66      1242.43 o                         
   5   1   5       6154.24       5756.08       111.75 o                         
   7   1   5       5967.35       5770.13       244.78 o                         
   9   1   5       9336.04       9354.10       186.41 o                         
  11   1   5       3283.57       3422.95       172.88 o                         
  13   1   5       3213.62       3135.09       160.41 o                         
  15   1   5      33242.50      33530.01       534.59 o                         
  17   1   5      11497.75      12106.96       275.03 o                         
  19   1   5       3914.36       3853.27       181.40 o                         
  21   1   5        157.58        108.50        75.39 o                         
  23   1   5       1557.91       1662.66       154.07 o                         
  25   1   5      19836.26      20930.81       611.92 o                         
  27   1   5       8622.79       8365.41       363.67 o                         
  29   1   5         11.43        -97.67       113.93 o                         
  31   1   5       4383.15       4318.81       310.93 o                         
  33   1   5        402.79        329.41       149.90 o                         
  35   1   5        530.40        786.76       201.28 o                         
  37   1   5       3330.28       3316.26       306.14 o                         
  39   1   5          0.36        288.69       204.48 o                         
  41   1   5       2940.73       2907.74       383.15 o                         
  43   1   5       2927.76       2855.68       387.50 o                         
  45   1   5       1573.96       2127.50       475.33 o                         
 -52   2   5        672.55        545.18       378.76 o                         
 -50   2   5       2368.78       2460.76       382.13 o                         
 -48   2   5        560.99        431.61       235.98 o                         
 -46   2   5        855.91        701.62       254.40 o                         
 -44   2   5         45.83        114.97       137.13 o                         
 -42   2   5        421.64        699.18       188.32 o                         
 -40   2   5       3417.61       3475.75       272.15 o                         
 -38   2   5          0.82         75.55        93.44 o                         
 -36   2   5         12.87        -26.27        63.26 o                         
 -34   2   5       6712.45       6374.50       267.65 o                         
 -32   2   5       8318.81       8174.05       274.45 o                         
 -30   2   5      13493.52      13667.04       310.70 o                         
 -28   2   5      10996.25      10868.82       252.40 o                         
 -26   2   5        340.42        434.35        82.22 o                         
 -24   2   5      16109.18      15678.50       531.31 o                         
 -22   2   5       1053.63        785.65        66.71 o                         
 -20   2   5        161.38        220.62        77.67 o                         
 -18   2   5       2473.68       2848.99       118.82 o                         
 -16   2   5       8089.16       7429.88       164.76 o                         
 -14   2   5       4740.96       4261.16        99.26 o                         
 -12   2   5      13599.91      13066.82       179.04 o                         
 -10   2   5       5607.58       5796.57       101.35 o                         
  -8   2   5      27519.18      27439.61       383.73 o                         
  -6   2   5      41373.79      43482.38       476.50 o                         
  -4   2   5       5414.24       5512.26       108.83 o                         
  -2   2   5     167561.39     172600.56      1684.50 o                         
   0   2   5       9239.75       9198.78       137.74 o                         
   2   2   5     228562.47     235846.97      3140.60 o                         
   4   2   5      28049.52      27014.05       337.35 o                         
   6   2   5       3899.94       3712.42        91.14 o                         
   8   2   5      20293.60      20315.42       346.70 o                         
  10   2   5       3312.68       3554.71       137.18 o                         
  12   2   5       5910.52       6247.72       185.44 o                         
  14   2   5      16803.15      16421.37       354.98 o                         
  16   2   5       5728.03       6831.01       287.70 o                         
  18   2   5       4065.35       4276.69       377.23 o                         
  20   2   5        505.08        471.31       116.02 o                         
  22   2   5       3818.12       4796.57       522.10 o                         
  24   2   5       6697.91       6829.59       316.78 o                         
  26   2   5         52.18        271.80       243.09 o                         
  28   2   5         61.06        144.15       132.03 o                         
  30   2   5       6514.25       6450.82       342.58 o                         
  32   2   5        215.27        284.87       159.46 o                         
  34   2   5       1846.00       1735.98       243.91 o                         
  36   2   5         18.86        169.23       154.86 o                         
  38   2   5        590.52        416.42       208.91 o                         
  40   2   5       1346.04       1240.38       290.84 o                         
  42   2   5        529.49        400.45       283.10 o                         
  44   2   5        876.06       1563.21       422.32 o                         
 -51   3   5          9.58         76.19       228.64 o                         
 -49   3   5        701.09        659.30       278.53 o                         
 -47   3   5         83.44        -55.91       238.03 o                         
 -45   3   5        185.45        462.06       407.95 o                         
 -43   3   5       1145.69       1506.79       287.37 o                         
 -41   3   5        822.34       1107.89       313.34 o                         
 -39   3   5       1282.44       1406.43       242.46 o                         
 -37   3   5       2939.08       2923.49       254.14 o                         
 -35   3   5       3319.92       3262.30       257.60 o                         
 -33   3   5          0.24          2.73        64.93 o                         
 -31   3   5       2757.76       2426.05       135.49 o                         
 -29   3   5        759.63        765.52       101.92 o                         
 -27   3   5       5880.31       5838.71       229.49 o                         
 -25   3   5        114.27          3.81       113.27 o                         
 -23   3   5       5681.47       5539.43       148.21 o                         
 -21   3   5      13024.74      11973.88       220.52 o                         
 -19   3   5       8653.27       8165.06       243.40 o                         
 -17   3   5       8128.06       9563.28       174.92 o                         
 -15   3   5       6348.86       6281.41       128.33 o                         
 -13   3   5       7433.38       6685.66       166.32 o                         
 -11   3   5      66347.29      65634.86       778.76 o                         
  -9   3   5      22843.54      23301.26       334.81 o                         
  -7   3   5      21626.15      21347.44       319.47 o                         
  -5   3   5       4362.71       3819.21       109.05 o                         
  -3   3   5     157513.98     163753.03      1930.57 o                         
  -1   3   5       8069.42       8587.60       167.47 o                         
   1   3   5      13355.60      13583.61       339.24 o                         
   3   3   5      35858.66      36190.68       462.38 o                         
   5   3   5      32841.17      34422.96       674.62 o                         
   7   3   5      13390.41      15382.35       294.19 o                         
   9   3   5      11029.79      12685.25       272.01 o                         
  11   3   5       1994.90       2503.03       122.73 o                         
  13   3   5          4.77          9.01        51.90 o                         
  15   3   5        108.69         60.43        61.98 o                         
  17   3   5        229.88        497.53        92.11 o                         
  19   3   5      15019.27      15124.59       539.19 o                         
  21   3   5       8727.64       8243.16       316.02 o                         
  23   3   5         42.94        147.98       134.72 o                         
  25   3   5      25909.13      26527.87       721.43 o                         
  27   3   5       1931.29       2220.15       253.46 o                         
  29   3   5        128.77        212.51       174.63 o                         
  31   3   5        222.33        247.92       147.79 o                         
  33   3   5       5293.89       5434.48       370.34 o                         
  35   3   5      10385.08      10843.42       685.30 o                         
  37   3   5       5679.19       5140.41       515.69 o                         
  39   3   5        287.01        511.47       292.54 o                         
  41   3   5       2654.31       2817.28       414.11 o                         
  43   3   5        751.15       1199.98       408.88 o                         
 -50   4   5        139.60        -53.23       228.99 o                         
 -48   4   5       1582.44       1256.84       447.16 o                         
 -46   4   5        904.66       1098.67       317.16 o                         
 -44   4   5        627.08        652.75       289.47 o                         
 -42   4   5       2592.10       3180.00       386.74 o                         
 -40   4   5        103.16        135.63       156.97 o                         
 -38   4   5        237.96        258.87       167.17 o                         
 -36   4   5       3212.60       3404.94       304.69 o                         
 -34   4   5       1044.16       1269.00       185.78 o                         
 -32   4   5         27.92        209.03       209.93 o                         
 -30   4   5       7220.24       6703.93       343.91 o                         
 -28   4   5       4386.19       4421.04       238.74 o                         
 -26   4   5       3897.27       4438.60       247.86 o                         
 -24   4   5       2024.13       1905.87       161.09 o                         
 -22   4   5       2665.19       2646.74       151.49 o                         
 -20   4   5        219.81        233.30        85.23 o                         
 -18   4   5         60.53         45.68        80.74 o                         
 -16   4   5       1488.78       1089.65       108.57 o                         
 -14   4   5       9342.32       8560.28       243.18 o                         
 -12   4   5      18917.62      20287.18       508.21 o                         
 -10   4   5      11570.59      11453.68       284.98 o                         
  -8   4   5       4895.41       4441.65       202.42 o                         
  -6   4   5      21997.67      23919.44       408.45 o                         
  -4   4   5        401.67        675.85        99.66 o                         
  -2   4   5         69.03         27.97        58.16 o                         
   0   4   5       5991.03       6879.57       207.63 o                         
   2   4   5       3948.17       3597.49       111.69 o                         
   4   4   5        588.10        756.66        64.67 o                         
   6   4   5       9380.30       9617.29       272.92 o                         
   8   4   5       1358.88       1056.12        79.44 o                         
  10   4   5       9814.93      10480.68       363.69 o                         
  12   4   5       3814.71       3904.48       253.86 o                         
  14   4   5         40.04         33.11        63.43 o                         
  16   4   5       1413.79       1604.58       159.90 o                         
  18   4   5       7437.34       7659.40       341.92 o                         
  20   4   5         15.71         86.01       103.30 o                         
  22   4   5       1129.90       1163.31       192.27 o                         
  24   4   5        765.91       1139.12       188.51 o                         
  26   4   5        125.19       -103.11       155.37 o                         
  28   4   5       1527.32       1630.88       248.97 o                         
  30   4   5          1.74        -82.26       154.48 o                         
  32   4   5       2209.86       2328.06       329.99 o                         
  34   4   5          3.36       -185.18       196.80 o                         
  36   4   5       1310.55       2146.15       430.73 o                         
  38   4   5        207.59        465.86       253.50 o                         
  40   4   5         62.90        188.15       225.57 o                         
  42   4   5        259.33        839.99       412.81 o                         
 -47   5   5       1870.70       1854.08       386.89 o                         
 -45   5   5        245.08       -217.54       235.51 o                         
 -43   5   5       4150.75       5010.92       493.44 o                         
 -41   5   5        179.09        240.19       246.30 o                         
 -39   5   5       1101.09       1269.80       426.69 o                         
 -37   5   5        449.54        621.78       210.85 o                         
 -35   5   5       8745.24       9317.16       551.16 o                         
 -33   5   5       3882.42       4266.88       366.66 o                         
 -31   5   5        274.74        749.88       382.54 o                         
 -29   5   5      15610.58      15686.88       594.65 o                         
 -27   5   5       4663.02       4384.71       263.45 o                         
 -25   5   5        972.93        926.43       136.48 o                         
 -23   5   5       1514.96       1927.38       171.24 o                         
 -21   5   5        364.19        536.72       133.36 o                         
 -19   5   5       2564.39       2572.29       286.98 o                         
 -17   5   5       2785.91       3294.24       189.16 o                         
 -15   5   5        237.88        210.65        86.20 o                         
 -13   5   5       1616.92       1568.57       192.51 o                         
 -11   5   5       9261.89       9833.63       232.41 o                         
  -9   5   5      20502.01      20171.22       464.20 o                         
  -7   5   5      10821.29      11362.63       270.59 o                         
  -5   5   5       1417.96       1768.00       122.83 o                         
  -3   5   5        102.09        126.84        63.83 o                         
  -1   5   5       1929.14       2302.22       135.36 o                         
   1   5   5      12559.97      12269.40       317.32 o                         
   3   5   5        128.95        150.12        63.52 o                         
   5   5   5       2860.81       3341.36       738.34 o                         
   7   5   5       2765.98       2760.27       544.54 o                         
   9   5   5       1829.64       1722.06       131.97 o                         
  11   5   5      14927.39      14454.09       482.42 o                         
  13   5   5       1445.02       1608.84       180.28 o                         
  15   5   5        407.03        569.64       149.37 o                         
  17   5   5       7052.71       7537.24       406.26 o                         
  19   5   5       1868.25       1886.77       210.57 o                         
  21   5   5        688.84        701.41       168.22 o                         
  23   5   5        277.53         89.43       132.97 o                         
  25   5   5        622.04        609.47       186.51 o                         
  27   5   5       1932.68       2553.01       345.78 o                         
  29   5   5        897.21       1640.23       275.21 o                         
  31   5   5       3270.15       3120.94       544.73 o                         
  33   5   5       1252.85       1600.31       323.43 o                         
  35   5   5       1584.63       1709.35       339.15 o                         
  37   5   5         67.18        -64.83       277.82 o                         
  39   5   5        665.79        518.00       283.50 o                         
  41   5   5        145.44        158.32       245.18 o                         
 -46   6   5       3360.68       3498.45       532.16 o                         
 -44   6   5       2816.10       2652.88       430.61 o                         
 -42   6   5        416.75        340.33       256.31 o                         
 -40   6   5       2679.69       2537.29       371.54 o                         
 -38   6   5       1105.61       1644.87       297.75 o                         
 -36   6   5         15.05        845.33       647.35 o                         
 -34   6   5       6870.29       7511.63       532.65 o                         
 -32   6   5       2007.69       2162.73       284.55 o                         
 -30   6   5       5485.19       6162.00       560.02 o                         
 -28   6   5       2564.53       2611.14       261.32 o                         
 -26   6   5       3101.97       2914.19       244.60 o                         
 -24   6   5       1160.68       1495.72       173.82 o                         
 -22   6   5       8485.00       8215.52       373.86 o                         
 -20   6   5       2742.50       2815.60       221.82 o                         
 -18   6   5       4638.19       5043.11       303.56 o                         
 -16   6   5         16.70        124.99        96.64 o                         
 -14   6   5       3310.82       2549.50       379.05 o                         
 -12   6   5        133.29        126.55        97.09 o                         
 -10   6   5        352.70        366.08       111.24 o                         
  -8   6   5       3939.15       3726.38       165.67 o                         
  -6   6   5         35.10         39.06        65.84 o                         
  -4   6   5       5540.69       5898.72       212.00 o                         
  -2   6   5       3321.66       3043.21       180.24 o                         
   0   6   5          3.07        281.50       214.32 o                         
   2   6   5      10146.55      10071.45       271.54 o                         
   4   6   5         40.21        -16.00        93.39 o                         
   6   6   5       6357.08       5783.52       244.16 o                         
   8   6   5         79.70         77.21        98.73 o                         
  10   6   5       7906.82       7727.70       374.55 o                         
  12   6   5      25819.64      26195.89       786.98 o                         
  14   6   5       1625.31       1435.38       197.73 o                         
  16   6   5         91.03         88.92       130.88 o                         
  18   6   5       2633.77       2942.85       268.97 o                         
  20   6   5        366.44        141.74       143.55 o                         
  22   6   5       1758.78       1837.25       345.21 o                         
  24   6   5          0.81       -174.60       174.60 o                         
  26   6   5       5487.92       5974.30       482.25 o                         
  28   6   5      11427.59      12216.30      1413.54 o                         
  30   6   5       4775.00       5328.70       493.18 o                         
  32   6   5        375.93        199.52       216.86 o                         
  34   6   5        193.30         40.37       276.55 o                         
  36   6   5       1129.90        823.66       304.87 o                         
  38   6   5        582.22        431.90       276.57 o                         
 -43   7   5       1502.06       1596.08       440.13 o                         
 -41   7   5         92.61        303.08       249.81 o                         
 -39   7   5       5220.30       4909.45       537.33 o                         
 -37   7   5         89.42        497.14       213.55 o                         
 -35   7   5       1183.67       1374.40       280.46 o                         
 -33   7   5        591.93        731.03       244.23 o                         
 -31   7   5        184.07        401.28       222.74 o                         
 -29   7   5        630.79        948.90       221.79 o                         
 -27   7   5         28.46        182.71       142.55 o                         
 -25   7   5       4037.18       4714.39       333.54 o                         
 -23   7   5       7368.89       7566.03       478.55 o                         
 -21   7   5        375.16        419.63       155.79 o                         
 -19   7   5        395.88        446.26       152.37 o                         
 -17   7   5          7.03         91.82       129.86 o                         
 -15   7   5        961.49       1070.47       187.90 o                         
 -13   7   5        855.72        743.91       167.29 o                         
 -11   7   5         21.52       -102.23       117.89 o                         
  -9   7   5       6483.60       6439.01       398.71 o                         
  -7   7   5       5859.13       5886.43       267.35 o                         
  -5   7   5       4990.59       5204.72       268.25 o                         
  -3   7   5       2009.89       1909.42       180.13 o                         
  -1   7   5      14591.45      13763.22       404.14 o                         
   1   7   5       8153.01       7973.61       292.83 o                         
   3   7   5       3334.80       2876.13       171.48 o                         
   5   7   5       2970.90       2539.93       212.36 o                         
   7   7   5      11776.48      11671.15       519.91 o                         
   9   7   5       2627.42       3665.86       322.90 o                         
  11   7   5        499.83        530.58       168.64 o                         
  13   7   5       1810.13       1897.56       237.40 o                         
  15   7   5       1308.11       1592.77       227.36 o                         
  17   7   5        172.40        402.43       176.31 o                         
  19   7   5         78.51         85.26       141.17 o                         
  21   7   5        213.07        190.66       164.16 o                         
  23   7   5       2417.78       2587.63       318.69 o                         
  25   7   5        200.09        743.41       414.37 o                         
  27   7   5       2268.72       1908.70       308.78 o                         
  29   7   5       2683.89       3398.51       419.15 o                         
  31   7   5       1271.03       1548.60       324.49 o                         
  33   7   5        897.42       1159.59       343.08 o                         
  35   7   5        624.28        765.33       313.03 o                         
 -38   8   5        282.33        427.23       238.76 o                         
 -36   8   5        488.99        249.55       227.11 o                         
 -34   8   5        823.10       1090.70       299.18 o                         
 -32   8   5       1499.46       1203.00       286.61 o                         
 -30   8   5        752.98       1150.86       278.03 o                         
 -28   8   5         49.14         70.22       166.47 o                         
 -26   8   5       1263.45       1698.92       365.02 o                         
 -24   8   5         96.55        -51.35       193.36 o                         
 -22   8   5       5114.61       4912.74       383.09 o                         
 -20   8   5       3360.61       3824.32       303.20 o                         
 -18   8   5        210.55        303.45       177.44 o                         
 -16   8   5         47.79        144.75       147.18 o                         
 -14   8   5       3674.67       4089.56       346.31 o                         
 -12   8   5       2625.72       2701.27       308.81 o                         
 -10   8   5       2317.96       2785.49       265.15 o                         
  -8   8   5       5360.34       5172.23       325.68 o                         
  -6   8   5       7056.81       6302.99       343.16 o                         
  -4   8   5       3357.50       3689.02       276.07 o                         
  -2   8   5        250.07        267.94       138.96 o                         
   0   8   5      15416.03      14893.79       539.59 o                         
   2   8   5       1128.77       1275.19       186.01 o                         
   4   8   5       3874.08       3756.27       272.44 o                         
   6   8   5       2118.55       2152.75       311.37 o                         
   8   8   5        587.00        444.39       215.37 o                         
  10   8   5        821.58       1235.88       257.37 o                         
  12   8   5       1975.21       2026.61       269.56 o                         
  14   8   5       2274.81       2413.42       288.09 o                         
  16   8   5       6301.16       6361.66       456.58 o                         
  18   8   5       5108.08       5211.92       427.12 o                         
  20   8   5         85.33        264.66       190.96 o                         
  22   8   5        112.69        157.34       191.43 o                         
  24   8   5       2116.84       2299.29       367.30 o                         
  26   8   5       2047.01       2649.67       370.49 o                         
  28   8   5        102.86        117.51       173.92 o                         
  30   8   5        407.84        484.54       252.62 o                         
 -33   9   5         32.06          8.22       366.76 o                         
 -31   9   5        230.30        339.98       194.24 o                         
 -29   9   5         55.17         32.23       183.30 o                         
 -27   9   5        203.65        334.49       230.04 o                         
 -25   9   5          6.15        -19.51       191.47 o                         
 -23   9   5        820.93        924.46       234.09 o                         
 -21   9   5         23.36         63.41       153.14 o                         
 -19   9   5        421.22        -80.80       166.84 o                         
 -17   9   5          2.35       -226.92       226.92 o                         
 -15   9   5        749.62        764.93       177.55 o                         
 -13   9   5        575.25        764.71       252.60 o                         
 -11   9   5          7.06        199.09       173.77 o                         
  -9   9   5          0.73         25.05       133.25 o                         
  -7   9   5          4.52        -28.03       126.56 o                         
  -5   9   5        993.05       1287.29       215.31 o                         
  -3   9   5       1922.11       1901.09       233.67 o                         
  -1   9   5        607.86        441.71       165.56 o                         
   1   9   5       3818.06       3836.18       735.83 o                         
   3   9   5       1312.74       1950.68       289.14 o                         
   5   9   5        462.09        240.87       155.52 o                         
   7   9   5        888.29        812.93       448.86 o                         
   9   9   5         25.36         95.82       173.52 o                         
  11   9   5         52.40        -41.53       141.78 o                         
  13   9   5        555.28        803.55       214.08 o                         
  15   9   5        167.51        406.40       454.57 o                         
  17   9   5       1844.50       2270.14       336.72 o                         
  19   9   5       3329.30       3641.07       426.92 o                         
  21   9   5       1693.41       1908.68       361.77 o                         
  23   9   5        167.54         45.57       188.51 o                         
  25   9   5          0.13        185.09       229.17 o                         
 -26  10   5          2.66         88.79       209.52 o                         
 -24  10   5          0.43         67.71       241.23 o                         
 -22  10   5        754.46        663.22       323.46 o                         
 -20  10   5          2.91        169.99       227.13 o                         
 -18  10   5        362.31        333.11       549.65 o                         
 -16  10   5         48.92          4.71       183.60 o                         
 -14  10   5        422.96        297.62       181.60 o                         
 -12  10   5        134.35        219.23       196.31 o                         
 -10  10   5       2083.58       1732.44       300.94 o                         
  -8  10   5       2091.30       1858.79       299.29 o                         
  -6  10   5        352.38        210.77       251.17 o                         
  -4  10   5         14.45       -278.58       278.58 o                         
  -2  10   5        931.26        694.84       340.34 o                         
   0  10   5       3248.39       2011.46       563.44 o                         
   2  10   5        223.64       -137.17       257.02 o                         
   4  10   5        481.61        681.65       352.64 o                         
   6  10   5       3999.88       2838.89       573.29 o                         
   8  10   5         25.48        166.21       171.10 o                         
  10  10   5        185.45        253.50       303.39 o                         
  12  10   5        524.12        448.71       231.45 o                         
  14  10   5         50.15         64.54       199.84 o                         
  16  10   5        622.30        738.61       339.42 o                         
  18  10   5        323.58        276.96       285.67 o                         
  20  10   5         68.02         39.31       247.83 o                         
 -15  11   5         87.55       -490.55       632.40 o                         
 -13  11   5       1635.30       2058.74       890.48 o                         
 -11  11   5       1365.86       1588.44       468.47 o                         
  -9  11   5          2.82         75.87       275.80 o                         
  -7  11   5        640.66        515.83       472.10 o                         
  -5  11   5          5.01        152.94       207.72 o                         
  -3  11   5       5389.76       5059.04      1067.79 o                         
  -1  11   5        353.16        -49.04       319.06 o                         
   1  11   5        659.16       1316.02      1128.86 o                         
   3  11   5       2933.06       3286.73       734.84 o                         
   5  11   5         46.96        648.16       419.63 o                         
 -54   0   6       2265.93       1377.09       693.47 o                         
 -52   0   6        790.13        498.43       526.01 o                         
 -50   0   6       2326.10       2822.54       502.13 o                         
 -48   0   6       1019.19       1457.86       579.20 o                         
 -46   0   6       3803.77       3681.46       480.70 o                         
 -44   0   6       1484.81       1161.10       249.39 o                         
 -42   0   6        917.60       1418.10       201.76 o                         
 -40   0   6        818.74        527.09       151.13 o                         
 -38   0   6        556.40        481.15       172.02 o                         
 -36   0   6      13784.59      12157.45       496.38 o                         
 -34   0   6        126.85        222.89       157.91 o                         
 -32   0   6       8171.86       8674.83       460.51 o                         
 -30   0   6       3698.54       3360.92       193.01 o                         
 -28   0   6      12665.34      13193.87       468.12 o                         
 -26   0   6       6467.16       6441.22       241.99 o                         
 -24   0   6      88849.91      95477.84      1781.46 o                         
 -22   0   6       1504.83       1442.27       118.07 o                         
 -20   0   6      18742.32      21106.20       518.98 o                         
 -18   0   6       7992.87       9179.02       224.86 o                         
 -16   0   6      49076.36      52066.05       826.82 o                         
 -14   0   6         17.79         47.58        42.45 o                         
 -12   0   6        265.53        418.51        72.89 o                         
 -10   0   6      47437.10      57086.49      9170.74 o                         
  -8   0   6       9271.96       8217.46       125.96 o                         
  -6   0   6        713.87        987.21       129.04 o                         
  -4   0   6        341.23        799.90       332.94 o                         
  -2   0   6        126.28        259.55        76.74 o                         
   0   0   6        546.15        406.19        39.84 o                         
   2   0   6      10273.97       9713.29       303.41 o                         
   4   0   6      31381.12      30714.59       512.03 o                         
   6   0   6       1160.60       1067.09        92.58 o                         
   8   0   6       3037.61       2887.67       138.87 o                         
  10   0   6       2303.48       2238.87       139.82 o                         
  12   0   6      31614.54      31140.13      1253.06 o                         
  14   0   6       1110.37       1147.88       135.07 o                         
  16   0   6      54911.20      56506.71      2547.32 o                         
  18   0   6       9329.66       8161.47       330.07 o                         
  20   0   6       1991.45       1806.79       190.05 o                         
  22   0   6        132.01        210.41       162.54 o                         
  24   0   6        936.92       1148.38       365.45 o                         
  26   0   6        822.84       1486.38       268.62 o                         
  28   0   6       2187.88       3390.22       444.00 o                         
  30   0   6        630.63        673.53       300.44 o                         
  32   0   6       1432.61       2292.07       510.06 o                         
  34   0   6         70.00        433.42       395.99 o                         
  36   0   6       1228.04       1724.80       422.50 o                         
  38   0   6       2633.26       2561.33       505.86 o                         
  40   0   6       1875.56       1598.41       448.51 o                         
  42   0   6        638.41        803.69       407.45 o                         
  44   0   6       1954.44       1714.84       517.94 o                         
 -53   1   6        758.49        553.37       401.90 o                         
 -51   1   6         66.58        151.70       439.33 o                         
 -49   1   6         24.51         62.69       165.46 o                         
 -47   1   6        822.48        807.28       210.93 o                         
 -45   1   6       3212.12       3166.33       266.36 o                         
 -43   1   6       2191.45       1817.26       179.16 o                         
 -41   1   6       2001.49       2182.41       172.10 o                         
 -39   1   6       2137.95       1769.96       138.51 o                         
 -37   1   6       6596.83       5861.87       256.18 o                         
 -35   1   6      28880.80      28734.95       609.42 o                         
 -33   1   6       2215.75       2127.94       134.07 o                         
 -31   1   6       4043.54       4211.28       163.26 o                         
 -29   1   6       1447.80       1181.26       105.41 o                         
 -27   1   6      16242.37      17517.82       335.46 o                         
 -25   1   6         50.13        -11.83        93.27 o                         
 -23   1   6      69803.04      69993.10       936.07 o                         
 -21   1   6       2253.26       2473.58       141.60 o                         
 -19   1   6        331.63        306.15        86.17 o                         
 -17   1   6      19280.86      20187.12       303.17 o                         
 -15   1   6      41603.55      42516.35       548.89 o                         
 -13   1   6       3075.01       2948.35       126.76 o                         
 -11   1   6        675.52        582.73        85.46 o                         
  -9   1   6       1079.07        936.05        63.41 o                         
  -7   1   6      12641.54      12428.59       209.42 o                         
  -5   1   6       2589.46       2528.04       158.22 o                         
  -3   1   6       7431.88       7134.58       172.81 o                         
  -1   1   6     159364.88     157332.16      1393.71 o                         
   1   1   6      77585.79      77687.15       893.49 o                         
   3   1   6      15749.92      15720.10       377.94 o                         
   5   1   6       4895.75       4726.75       108.30 o                         
   7   1   6        107.96        127.05        48.75 o                         
   9   1   6        730.62        709.40        91.65 o                         
  11   1   6       3204.93       3101.61       125.42 o                         
  13   1   6      11347.58      10972.47       256.85 o                         
  15   1   6      38356.36      40495.09       720.48 o                         
  17   1   6       1103.47       1103.26        98.17 o                         
  19   1   6      14747.81      15954.34       502.68 o                         
  21   1   6       4574.27       4299.07       187.85 o                         
  23   1   6       2128.55       2193.66       170.34 o                         
  25   1   6       5709.21       5451.19       302.20 o                         
  27   1   6       1347.14       1438.19       190.11 o                         
  29   1   6       1421.60       1446.63       198.72 o                         
  31   1   6       3453.36       3268.04       291.25 o                         
  33   1   6        174.59        300.37       159.01 o                         
  35   1   6        247.42        219.59       171.82 o                         
  37   1   6         68.66        134.99       171.00 o                         
  39   1   6       9333.23       9135.40       885.24 o                         
  41   1   6         41.15        177.75       255.35 o                         
  43   1   6        109.99        -69.19       205.83 o                         
 -52   2   6       2750.77       3136.81       682.63 o                         
 -50   2   6       1148.38       1387.39       262.47 o                         
 -48   2   6          0.83        -73.65       164.73 o                         
 -46   2   6        130.62        -19.55       164.97 o                         
 -44   2   6          2.12        216.02       155.17 o                         
 -42   2   6       1043.19        903.01       170.10 o                         
 -40   2   6       1882.38       1645.14       179.24 o                         
 -38   2   6       1580.51       1780.54       151.41 o                         
 -36   2   6        107.02        155.54        81.35 o                         
 -34   2   6      18481.93      18765.15       532.09 o                         
 -32   2   6        311.85        260.30       111.01 o                         
 -30   2   6         70.34         59.41        75.48 o                         
 -28   2   6        493.79        370.40        89.58 o                         
 -26   2   6         28.84        114.13        60.25 o                         
 -24   2   6      10181.39      10551.81       219.15 o                         
 -22   2   6     108070.48     111510.09      2047.17 o                         
 -20   2   6       1928.13       1924.81        88.55 o                         
 -18   2   6       2121.85       2647.77       104.61 o                         
 -16   2   6        515.61        595.23       122.61 o                         
 -14   2   6        464.97        678.79        67.11 o                         
 -12   2   6       7467.92       7570.71       233.97 o                         
 -10   2   6       3219.41       3323.06       138.06 o                         
  -8   2   6      24654.88      24302.70       298.09 o                         
  -6   2   6      25639.77      24199.15       290.06 o                         
  -4   2   6      57765.67      60607.11       758.54 o                         
  -2   2   6      58729.98      58513.15       627.92 o                         
   0   2   6      10668.83      11304.83       168.15 o                         
   2   2   6        721.87        767.38        58.26 o                         
   4   2   6       2406.29       2298.65        86.08 o                         
   6   2   6      35961.21      36770.83       556.30 o                         
   8   2   6      14268.27      14494.23       295.09 o                         
  10   2   6       2195.24       2383.19       106.31 o                         
  12   2   6       4360.69       4442.69       149.26 o                         
  14   2   6       6357.09       7237.12       192.49 o                         
  16   2   6       1505.75       1464.24       113.52 o                         
  18   2   6        126.47        127.47        83.80 o                         
  20   2   6      13169.18      13340.02       392.59 o                         
  22   2   6      12605.96      13162.62       427.98 o                         
  24   2   6       1459.91       1580.62       172.12 o                         
  26   2   6       2045.20       2270.12       205.32 o                         
  28   2   6        190.76        408.15       155.08 o                         
  30   2   6       2398.20       2559.94       267.08 o                         
  32   2   6       1333.09       1578.94       225.59 o                         
  34   2   6        549.58        656.85       196.00 o                         
  36   2   6        909.77       1112.88       236.47 o                         
  38   2   6       1749.70       1795.98       276.22 o                         
  40   2   6        612.84        522.76       315.70 o                         
  42   2   6        742.53       1040.53       404.99 o                         
  44   2   6       1911.74       2051.40       470.05 o                         
 -51   3   6        170.56        864.57       448.03 o                         
 -49   3   6       3004.42       3346.89       429.98 o                         
 -47   3   6         18.72        -69.43       194.57 o                         
 -45   3   6        764.18        835.66       336.11 o                         
 -43   3   6          0.22       -105.89       174.03 o                         
 -41   3   6       1008.71       1151.49       216.70 o                         
 -39   3   6        287.84        205.11       197.40 o                         
 -37   3   6        848.18       1245.61       292.20 o                         
 -35   3   6        238.57        204.55        90.97 o                         
 -33   3   6       4925.39       4717.94       393.07 o                         
 -31   3   6       1004.00       1204.79       130.13 o                         
 -29   3   6       5474.80       5192.32       174.56 o                         
 -27   3   6       1156.16       1139.54        95.94 o                         
 -25   3   6       4666.93       4630.05       157.71 o                         
 -23   3   6      34587.12      34707.65       630.10 o                         
 -21   3   6       1798.51       1655.52       140.60 o                         
 -19   3   6       2529.96       2632.12       112.91 o                         
 -17   3   6        476.20        636.19        66.98 o                         
 -15   3   6       2613.40       2634.24       181.09 o                         
 -13   3   6      21059.54      21516.77       367.23 o                         
 -11   3   6      31088.98      32731.09       436.70 o                         
  -9   3   6       9413.17       9420.98       179.54 o                         
  -7   3   6      27549.18      28325.36       410.54 o                         
  -5   3   6       2477.98       3073.41       234.24 o                         
  -3   3   6       1174.03       1288.77        73.97 o                         
  -1   3   6       1548.37       1501.87        94.47 o                         
   1   3   6       5447.21       6087.58       144.84 o                         
   3   3   6      14003.38      14124.39       327.58 o                         
   5   3   6          2.67         67.91        40.26 o                         
   7   3   6        174.57        427.88        46.77 o                         
   9   3   6       8897.07      10077.24       248.76 o                         
  11   3   6        787.19       1005.20        83.19 o                         
  13   3   6       6612.67       6684.80       271.28 o                         
  15   3   6       2245.78       2721.32       228.33 o                         
  17   3   6         32.63         47.91       110.46 o                         
  19   3   6         73.68        597.43       350.43 o                         
  21   3   6        564.11       1640.23       497.09 o                         
  23   3   6        152.15        105.90       102.23 o                         
  25   3   6        484.63        624.42       149.11 o                         
  27   3   6        709.26        858.53       199.62 o                         
  29   3   6       2908.04       3116.02       271.29 o                         
  31   3   6       1289.05       1705.90       222.02 o                         
  33   3   6       2187.74       2030.85       254.89 o                         
  35   3   6        440.67        608.13       282.19 o                         
  37   3   6          6.28        212.31       253.00 o                         
  39   3   6        358.62        667.12       293.71 o                         
  41   3   6        866.35       1384.32       599.79 o                         
  43   3   6         43.17          3.21       244.46 o                         
 -50   4   6        443.47        619.71       312.58 o                         
 -48   4   6        585.92        528.21       265.27 o                         
 -46   4   6       3701.92       3462.41       460.00 o                         
 -44   4   6       1230.12       2065.55       353.82 o                         
 -42   4   6        936.96        940.02       261.10 o                         
 -40   4   6         80.95         11.54       153.40 o                         
 -38   4   6         11.74       -133.27       159.44 o                         
 -36   4   6       6384.19       6850.41       439.49 o                         
 -34   4   6       1301.70       1288.96       190.74 o                         
 -32   4   6       2521.72       2479.52       231.75 o                         
 -30   4   6       6618.95       6546.39       283.60 o                         
 -28   4   6       3007.37       2858.68       193.75 o                         
 -26   4   6        657.11        892.89       126.23 o                         
 -24   4   6        292.61        258.18        89.78 o                         
 -22   4   6          1.15         38.28        73.01 o                         
 -20   4   6      13683.92      13704.72       375.97 o                         
 -18   4   6       1049.84       1329.82        98.82 o                         
 -16   4   6       2915.06       2997.79       102.11 o                         
 -14   4   6       1709.37       1976.42       164.76 o                         
 -12   4   6       1967.02       1741.66       104.01 o                         
 -10   4   6      13070.92      13658.99       293.49 o                         
  -8   4   6       1020.63       1073.78        80.57 o                         
  -6   4   6       1446.50       1010.79       117.35 o                         
  -4   4   6       1256.42       1124.55       125.20 o                         
  -2   4   6       5028.42       5380.27       153.02 o                         
   0   4   6        828.47        888.90        75.59 o                         
   2   4   6       1946.42       1959.08        89.14 o                         
   4   4   6       1366.38       1916.92       155.50 o                         
   6   4   6       3734.49       3224.59       190.96 o                         
   8   4   6       1462.42       1326.85        72.25 o                         
  10   4   6       9883.53       9820.34       351.18 o                         
  12   4   6       3798.41       3377.87       265.09 o                         
  14   4   6        124.07        272.94       100.01 o                         
  16   4   6       1719.68       1742.30       132.21 o                         
  18   4   6        212.66        198.02        93.28 o                         
  20   4   6        825.06        709.81       124.45 o                         
  22   4   6         38.22        208.41       104.86 o                         
  24   4   6       1159.89       1030.66       143.43 o                         
  26   4   6       3373.85       3777.91       342.50 o                         
  28   4   6        715.44        927.31       218.76 o                         
  30   4   6         59.82        267.57       175.85 o                         
  32   4   6       3674.15       3795.98       387.16 o                         
  34   4   6        111.01        -22.08       164.28 o                         
  36   4   6       3297.45       3179.63       435.04 o                         
  38   4   6         96.31        107.57       221.02 o                         
  40   4   6         67.17         47.03       227.61 o                         
 -49   5   6       1877.44       2440.31       450.10 o                         
 -47   5   6        397.15        195.39       246.95 o                         
 -45   5   6        541.33        296.80       247.43 o                         
 -43   5   6       5805.40       6312.82       574.36 o                         
 -41   5   6        273.37        176.13       198.03 o                         
 -39   5   6       2064.65       1919.91       294.88 o                         
 -37   5   6       2234.62       2260.41       337.76 o                         
 -35   5   6        797.83       1476.37       316.15 o                         
 -33   5   6         27.74        754.09       524.22 o                         
 -31   5   6         68.66        246.79       163.09 o                         
 -29   5   6         19.54        114.45       123.51 o                         
 -27   5   6       8263.27       8316.18       337.15 o                         
 -25   5   6         42.82        155.22       105.09 o                         
 -23   5   6       1503.36       1520.62       149.41 o                         
 -21   5   6       6501.38       6649.21       272.76 o                         
 -19   5   6        242.66        358.20        93.26 o                         
 -17   5   6       1527.75       1389.95       133.94 o                         
 -15   5   6         31.34         -3.66        74.53 o                         
 -13   5   6       8699.84       9469.40       235.95 o                         
 -11   5   6      16246.46      15383.90       329.03 o                         
  -9   5   6       1708.18       1745.56       109.05 o                         
  -7   5   6         90.10         91.77        62.03 o                         
  -5   5   6        860.57       1034.49        92.49 o                         
  -3   5   6          9.87        -59.18        59.18 o                         
  -1   5   6       3936.05       3932.80       200.02 o                         
   1   5   6       1678.38       1602.22       103.90 o                         
   3   5   6       5024.04       4762.23       179.37 o                         
   5   5   6      14255.20      13116.75       333.16 o                         
   7   5   6       2735.43       2696.58       209.07 o                         
   9   5   6       9438.71       9328.83       360.69 o                         
  11   5   6       6933.96       6130.16       299.21 o                         
  13   5   6        440.13        654.03       145.18 o                         
  15   5   6        611.11        861.47       161.47 o                         
  17   5   6       1384.16       1175.98       200.76 o                         
  19   5   6       7439.08       7425.37       383.65 o                         
  21   5   6       2260.19       2825.80       272.13 o                         
  23   5   6          7.71        -87.17       148.72 o                         
  25   5   6       2959.79       3300.27       326.52 o                         
  27   5   6        383.06        312.80       194.37 o                         
  29   5   6        491.87        522.57       231.50 o                         
  31   5   6          0.34        244.42       302.26 o                         
  33   5   6        639.00        660.46       247.67 o                         
  35   5   6       3397.32       3973.52       477.89 o                         
  37   5   6        864.19        989.37       348.56 o                         
  39   5   6       1616.12       1552.30       349.81 o                         
 -46   6   6       4578.62       4352.76       567.28 o                         
 -44   6   6          7.32       -210.03       232.79 o                         
 -42   6   6        389.29        197.52       370.38 o                         
 -40   6   6        488.39        600.47       307.11 o                         
 -38   6   6        331.30        262.07       324.11 o                         
 -36   6   6        663.51        635.41       377.27 o                         
 -34   6   6       8472.93       8708.93       568.54 o                         
 -32   6   6       9308.43       9288.54       609.79 o                         
 -30   6   6         15.65        131.35       178.39 o                         
 -28   6   6       6060.12       6017.09       352.16 o                         
 -26   6   6          2.18         23.66       112.00 o                         
 -24   6   6       5937.50       7081.08       420.28 o                         
 -22   6   6        911.81        780.07       147.37 o                         
 -20   6   6       1724.53       1706.52       170.30 o                         
 -18   6   6        211.08         66.69       101.96 o                         
 -16   6   6       2673.16       2155.11       249.33 o                         
 -14   6   6        140.09         66.05       115.51 o                         
 -12   6   6      14857.83      13996.90       499.08 o                         
 -10   6   6          7.66         53.08        71.12 o                         
  -8   6   6       1822.68       1694.56       129.12 o                         
  -6   6   6        232.41        158.67        76.44 o                         
  -4   6   6        460.62        620.63       138.28 o                         
  -2   6   6       5782.96       5812.95       219.83 o                         
   0   6   6          3.17         96.86        73.10 o                         
   2   6   6         47.96         48.45        68.90 o                         
   4   6   6      10629.49      10540.56       306.45 o                         
   6   6   6         19.98        105.52        71.81 o                         
   8   6   6       6998.20       7493.29       350.71 o                         
  10   6   6       2661.25       2530.64       233.88 o                         
  12   6   6       1238.80       1324.36       195.97 o                         
  14   6   6       2011.96       2406.08       253.36 o                         
  16   6   6       3414.39       3374.55       357.21 o                         
  18   6   6          3.97         59.80       126.34 o                         
  20   6   6        386.01        783.91       198.16 o                         
  22   6   6        645.46        941.77       220.30 o                         
  24   6   6          1.52         -6.10       144.37 o                         
  26   6   6       1014.76       1161.39       262.88 o                         
  28   6   6        235.30        227.80       205.62 o                         
  30   6   6       6144.46       6529.63       539.99 o                         
  32   6   6       3154.18       3599.25       470.68 o                         
  34   6   6       3356.65       3074.95       447.28 o                         
  36   6   6        242.33        -89.06       221.98 o                         
 -43   7   6          3.65        148.97       229.73 o                         
 -41   7   6         83.02         56.97       198.39 o                         
 -39   7   6       1158.45       1671.57       351.52 o                         
 -37   7   6         20.84        166.64       315.21 o                         
 -35   7   6        301.56         -0.45       163.09 o                         
 -33   7   6          0.18        276.70       179.94 o                         
 -31   7   6        593.71        868.47       212.90 o                         
 -29   7   6       9390.65       8892.45       496.55 o                         
 -27   7   6       1455.83       1433.12       212.07 o                         
 -25   7   6        977.31       1809.27       374.44 o                         
 -23   7   6       3165.82       3490.47       306.69 o                         
 -21   7   6        148.95        -35.57       100.29 o                         
 -19   7   6        131.77        215.63       134.01 o                         
 -17   7   6       3461.88       3437.63       253.08 o                         
 -15   7   6       9735.64       9817.55       621.65 o                         
 -13   7   6       5579.17       5578.12       402.93 o                         
 -11   7   6       3536.13       3679.61       255.77 o                         
  -9   7   6        184.32        368.57       105.14 o                         
  -7   7   6        446.92        373.20       156.54 o                         
  -5   7   6       2375.12       2351.56       176.69 o                         
  -3   7   6        993.15       1421.02       238.79 o                         
  -1   7   6        796.91       1070.06       145.13 o                         
   1   7   6          0.75          7.76        79.29 o                         
   3   7   6      14920.47      13857.58       377.89 o                         
   5   7   6       2297.79       2157.17       163.62 o                         
   7   7   6        158.05        172.32       118.43 o                         
   9   7   6        617.56        628.13       167.27 o                         
  11   7   6        513.87        343.02       157.86 o                         
  13   7   6         11.19        -32.53       133.51 o                         
  15   7   6       8520.73       7901.65       454.04 o                         
  17   7   6        484.67        692.46       202.21 o                         
  19   7   6       1076.02       1495.48       250.84 o                         
  21   7   6        305.25        416.34       236.20 o                         
  23   7   6        197.40         86.27       208.55 o                         
  25   7   6      14878.33      15413.70       894.29 o                         
  27   7   6          6.08        190.05       228.04 o                         
  29   7   6        331.21        151.66       201.53 o                         
  31   7   6       2215.54       2894.73       529.95 o                         
  33   7   6        142.08        205.29       245.95 o                         
 -38   8   6       2974.97       3106.73       455.30 o                         
 -36   8   6        503.92        668.41       280.20 o                         
 -34   8   6         13.67         44.67       200.45 o                         
 -32   8   6        913.25        803.45       254.58 o                         
 -30   8   6        103.46       -100.57       171.26 o                         
 -28   8   6        145.11        189.64       163.65 o                         
 -26   8   6       3567.13       3555.35       337.94 o                         
 -24   8   6       2048.25       2362.76       274.80 o                         
 -22   8   6      11687.52      11180.09       548.89 o                         
 -20   8   6       5654.28       5611.91       353.89 o                         
 -18   8   6        756.63        930.57       177.40 o                         
 -16   8   6        910.24       1222.59       198.94 o                         
 -14   8   6        482.95        320.20       158.71 o                         
 -12   8   6      12391.59      13084.22       682.70 o                         
 -10   8   6        254.18        289.27       142.72 o                         
  -8   8   6       3008.54       3144.04       253.15 o                         
  -6   8   6        843.61       1638.31       227.55 o                         
  -4   8   6      17540.32      15996.82       482.99 o                         
  -2   8   6       4085.99       4389.69       303.08 o                         
   0   8   6      14170.96      13524.14       569.23 o                         
   2   8   6        574.21        964.82       461.45 o                         
   4   8   6         83.25       -194.44       194.44 o                         
   6   8   6       3279.38       4295.24       354.70 o                         
   8   8   6       1154.70       1111.67       209.55 o                         
  10   8   6         38.11       -154.47       156.31 o                         
  12   8   6        522.56        463.85       177.71 o                         
  14   8   6        549.82        509.59       201.89 o                         
  16   8   6       2658.04       2853.07       321.64 o                         
  18   8   6       2272.49       2306.70       314.83 o                         
  20   8   6       2853.56       3104.92       361.19 o                         
  22   8   6       4160.30       4883.43       443.43 o                         
  24   8   6          4.08        -20.13       168.86 o                         
  26   8   6       4636.64       5580.04       508.56 o                         
  28   8   6         20.69        111.52       214.63 o                         
  30   8   6         41.61        188.35       277.06 o                         
 -33   9   6        399.44        463.07       260.09 o                         
 -31   9   6       1636.23       1296.09       352.62 o                         
 -29   9   6        535.68        315.58       232.31 o                         
 -27   9   6        229.35        360.83       209.10 o                         
 -25   9   6       2029.17       1979.06       345.06 o                         
 -23   9   6        431.05        527.02       295.10 o                         
 -21   9   6         10.76        -33.63       195.99 o                         
 -19   9   6       6655.18       6640.83       447.56 o                         
 -17   9   6        343.48        457.99       203.61 o                         
 -15   9   6          5.96         66.75       158.67 o                         
 -13   9   6        114.00        -10.90       180.16 o                         
 -11   9   6       2931.62       3004.71       288.23 o                         
  -9   9   6       2186.93       3296.31       319.46 o                         
  -7   9   6        216.46        442.39       202.19 o                         
  -5   9   6          7.34        -22.39       157.22 o                         
  -3   9   6        308.34         29.09       123.43 o                         
  -1   9   6        870.76        988.62       195.65 o                         
   1   9   6          5.51         82.18       128.95 o                         
   3   9   6          0.17         46.94       177.30 o                         
   5   9   6       1961.38       2169.35       328.11 o                         
   7   9   6       1371.07       1324.12       343.61 o                         
   9   9   6        306.95        382.85       210.48 o                         
  11   9   6       2001.05       2076.45       315.38 o                         
  13   9   6       2670.82       2597.85       358.77 o                         
  15   9   6        444.74        612.82       236.74 o                         
  17   9   6          8.83        112.91       173.73 o                         
  19   9   6        614.42       1013.50       280.28 o                         
  21   9   6        138.22        309.83       242.20 o                         
  23   9   6        287.12        314.73       251.89 o                         
  25   9   6        193.67        291.09       242.23 o                         
 -26  10   6        598.15        473.57       281.68 o                         
 -24  10   6       1200.59       1589.46       359.56 o                         
 -22  10   6        575.62        910.08       294.97 o                         
 -20  10   6        384.60        503.73       342.79 o                         
 -18  10   6         52.18         63.05       254.47 o                         
 -16  10   6         90.73         58.50       195.88 o                         
 -14  10   6        766.43        988.53       285.31 o                         
 -12  10   6       1204.52       1205.97       264.17 o                         
 -10  10   6         33.36        195.83       192.74 o                         
  -8  10   6       2575.44       2218.96       326.24 o                         
  -6  10   6        205.29        252.47       219.79 o                         
  -4  10   6        731.70        493.41       229.29 o                         
  -2  10   6          8.42        332.47       268.77 o                         
   0  10   6         24.53         -6.88       180.47 o                         
   2  10   6       3487.33       4139.15       823.49 o                         
   4  10   6        243.06        379.50       275.15 o                         
   6  10   6          7.28          1.97       263.99 o                         
   8  10   6       4211.03       3822.91       578.84 o                         
  10  10   6        663.66        631.70       268.10 o                         
  12  10   6       1549.81       1523.17       450.30 o                         
  14  10   6        964.33       1571.20       349.17 o                         
  16  10   6          7.09         18.56       182.66 o                         
  18  10   6        944.80        627.86       305.34 o                         
 -15  11   6        141.10        648.99       494.49 o                         
 -13  11   6         65.69        541.77       585.11 o                         
 -11  11   6          2.08        441.30       557.53 o                         
  -9  11   6          2.20         51.10       245.12 o                         
  -7  11   6        281.75       -117.76       256.02 o                         
  -5  11   6        566.07        858.22       457.96 o                         
  -3  11   6         81.56       -606.79       805.76 o                         
  -1  11   6         22.85        602.85       827.43 o                         
   1  11   6        494.20        244.28       539.80 o                         
   7  11   6         47.36        364.47       510.25 o                         
 -53   1   7        145.54        380.46       357.27 o                         
 -51   1   7         29.76        128.17       286.21 o                         
 -49   1   7        625.66        595.28       198.90 o                         
 -47   1   7       1814.69       2051.78       356.87 o                         
 -45   1   7        737.14        869.77       189.82 o                         
 -43   1   7       1069.95       1044.06       130.96 o                         
 -41   1   7       2449.59       2355.85       233.42 o                         
 -39   1   7       7190.27       6393.53       241.63 o                         
 -37   1   7       1296.16       1245.57       126.44 o                         
 -35   1   7      13615.70      13478.64       351.21 o                         
 -33   1   7       1364.56       1276.05       111.95 o                         
 -31   1   7      11995.41      12676.01       339.50 o                         
 -29   1   7       8086.02       7867.08       210.57 o                         
 -27   1   7      20777.02      20786.00       470.49 o                         
 -25   1   7       1283.80       1029.68        90.94 o                         
 -23   1   7       9170.55       9955.65       274.01 o                         
 -21   1   7        303.14        371.71        80.64 o                         
 -19   1   7       1238.47       1091.06        68.04 o                         
 -17   1   7      35590.88      35427.34       440.27 o                         
 -15   1   7      13665.13      12880.53       254.37 o                         
 -13   1   7       1832.11       2090.78        96.78 o                         
 -11   1   7       6156.41       5900.46       125.40 o                         
  -9   1   7       5193.20       5354.35        67.14 o                         
  -7   1   7       6460.74       6054.43       135.90 o                         
  -5   1   7        328.04        359.53        37.61 o                         
  -3   1   7      32431.60      30476.21       503.67 o                         
  -1   1   7      29577.78      28627.03       488.16 o                         
   1   1   7       6771.72       6734.31       182.67 o                         
   3   1   7       2598.57       2479.93       111.31 o                         
   5   1   7      10782.64      10541.21       268.59 o                         
   7   1   7      28557.82      30622.55       456.47 o                         
   9   1   7      18996.65      20256.77       771.99 o                         
  11   1   7       8680.33       8179.88       225.55 o                         
  13   1   7      17469.66      17331.84       365.36 o                         
  15   1   7       5924.60       5111.39       188.04 o                         
  17   1   7       3166.38       3434.30       254.50 o                         
  19   1   7       2853.00       2835.56       212.69 o                         
  21   1   7        624.11        814.63       130.54 o                         
  23   1   7       4658.80       4726.77       233.40 o                         
  25   1   7       3930.32       3991.64       257.34 o                         
  27   1   7       4746.22       4518.49       309.50 o                         
  29   1   7       4106.65       4379.27       424.73 o                         
  31   1   7       1693.86       1887.71       265.95 o                         
  33   1   7        899.53        938.05       217.55 o                         
  35   1   7        352.89        269.56       180.33 o                         
  37   1   7       3123.00       2793.81       369.26 o                         
  39   1   7       3599.31       3225.35       500.44 o                         
  41   1   7        119.98        121.32       211.25 o                         
  43   1   7         29.30         74.88       211.62 o                         
 -52   2   7         12.12        110.30       198.45 o                         
 -50   2   7       1290.61       1718.18       314.99 o                         
 -48   2   7       2197.91       2349.54       331.16 o                         
 -46   2   7       1337.06       1249.95       268.76 o                         
 -44   2   7        486.94        622.95       171.08 o                         
 -42   2   7       3171.12       3217.01       296.48 o                         
 -40   2   7        607.71        795.43       117.27 o                         
 -38   2   7        267.93        343.41       100.39 o                         
 -36   2   7        413.76        867.79       241.40 o                         
 -34   2   7      27973.02      26810.25       678.70 o                         
 -32   2   7       7986.14       7674.68       249.40 o                         
 -30   2   7       7153.82       6888.30       213.12 o                         
 -28   2   7       3423.63       3252.57       135.15 o                         
 -26   2   7      10661.10      11082.58       278.00 o                         
 -24   2   7         24.95        119.88        96.39 o                         
 -22   2   7      35667.59      39826.46       575.37 o                         
 -20   2   7       1540.96       1539.59        76.49 o                         
 -18   2   7       1925.50       2164.76        83.35 o                         
 -16   2   7        279.54        205.32        43.44 o                         
 -14   2   7       9272.72       9635.40       173.63 o                         
 -12   2   7      46422.18      46002.41       598.38 o                         
 -10   2   7      24836.45      24878.53       481.85 o                         
  -8   2   7       6253.13       5755.54       103.61 o                         
  -6   2   7      24355.92      24224.12       369.74 o                         
  -4   2   7       9832.18      10570.45       164.76 o                         
  -2   2   7      10760.30      11188.66       173.48 o                         
   0   2   7        252.24        309.33        45.25 o                         
   2   2   7       5020.02       4977.12       129.18 o                         
   4   2   7       1465.76       1395.14        82.92 o                         
   6   2   7       4342.61       5022.87       135.38 o                         
   8   2   7       4868.78       5969.46       201.61 o                         
  10   2   7        202.70        175.55        58.51 o                         
  12   2   7       3417.87       3537.76       140.76 o                         
  14   2   7      28680.92      31019.20       660.67 o                         
  16   2   7       8441.08       9321.59       324.78 o                         
  18   2   7        718.94        905.77       120.69 o                         
  20   2   7       4482.55       4634.68       231.14 o                         
  22   2   7        291.09        688.82       178.45 o                         
  24   2   7          0.05         82.11       110.59 o                         
  26   2   7       7744.16       7738.73       404.38 o                         
  28   2   7       5815.52       5571.47       427.89 o                         
  30   2   7       1042.35       1110.60       255.52 o                         
  32   2   7       3712.30       3562.57       315.28 o                         
  34   2   7          0.66         21.94       134.79 o                         
  36   2   7         16.15         34.52       163.14 o                         
  38   2   7          7.08         40.30       172.64 o                         
  40   2   7        585.70        779.43       349.95 o                         
  42   2   7       1285.06        786.37       380.36 o                         
 -51   3   7       1071.33       1280.49       331.56 o                         
 -49   3   7       1493.02       2040.54       530.94 o                         
 -47   3   7         72.86        147.50       197.77 o                         
 -45   3   7        597.63        542.68       204.19 o                         
 -43   3   7       2053.02       2193.19       282.61 o                         
 -41   3   7        862.88       1583.67       350.53 o                         
 -39   3   7        155.80        180.48       166.47 o                         
 -37   3   7      12594.62      12544.01       599.94 o                         
 -35   3   7       2668.39       2824.59       224.29 o                         
 -33   3   7       2713.20       2905.01       222.34 o                         
 -31   3   7        463.15        778.64       168.35 o                         
 -29   3   7        287.92        259.78        79.44 o                         
 -27   3   7      27582.07      26982.02       808.74 o                         
 -25   3   7      22889.08      23374.50       476.94 o                         
 -23   3   7      27029.24      27541.49       458.19 o                         
 -21   3   7      50100.97      50491.52       759.27 o                         
 -19   3   7        569.54        751.75        82.99 o                         
 -17   3   7       5791.36       6150.92       143.17 o                         
 -15   3   7         71.59       1012.22       396.19 o                         
 -13   3   7        105.25          9.60        50.08 o                         
 -11   3   7       3020.45       2027.66       130.10 o                         
  -9   3   7        166.15         42.41        42.76 o                         
  -7   3   7       2534.37       2761.12        95.31 o                         
  -5   3   7      39647.48      40065.31       583.25 o                         
  -3   3   7      18019.21      18893.12       348.32 o                         
  -1   3   7       6632.70       7730.09       161.44 o                         
   1   3   7      48384.07      50913.53       667.18 o                         
   3   3   7      15403.56      13808.64       422.42 o                         
   5   3   7      47503.69      49255.73       811.33 o                         
   7   3   7       1598.91       1757.21        99.19 o                         
   9   3   7       4075.25       3545.92       124.29 o                         
  11   3   7      14683.16      14899.63       511.84 o                         
  13   3   7       1847.58       1926.71       137.58 o                         
  15   3   7       8971.77       9401.16       312.42 o                         
  17   3   7       9122.49      10290.29       432.99 o                         
  19   3   7      10676.04      10813.98       372.30 o                         
  21   3   7       5130.59       5354.27       344.59 o                         
  23   3   7       6161.26       6434.67       384.27 o                         
  25   3   7       8731.63       9536.21       584.62 o                         
  27   3   7        230.49        333.45       153.61 o                         
  29   3   7          3.92        -91.85       115.13 o                         
  31   3   7         11.24        -32.09       154.18 o                         
  33   3   7       5260.13       5436.86       489.99 o                         
  35   3   7       9892.75       9242.89       609.17 o                         
  37   3   7       1053.85        959.68       307.10 o                         
  39   3   7        580.57        412.16       271.74 o                         
  41   3   7        834.06        884.00       447.88 o                         
 -50   4   7         18.21         38.59       215.64 o                         
 -48   4   7       1562.45       1883.89       413.38 o                         
 -46   4   7       3836.75       3625.32       454.83 o                         
 -44   4   7        840.60        959.38       320.39 o                         
 -42   4   7        988.11       1111.02       271.67 o                         
 -40   4   7        309.33        540.58       235.55 o                         
 -38   4   7         21.71        182.34       168.48 o                         
 -36   4   7        551.93       1284.69       320.24 o                         
 -34   4   7        321.09        487.62       181.70 o                         
 -32   4   7       1216.64       1264.62       157.94 o                         
 -30   4   7       1359.99       1572.99       161.53 o                         
 -28   4   7       1787.29       1846.03       215.98 o                         
 -26   4   7        907.62        862.78       129.93 o                         
 -24   4   7       1323.25       1465.39       177.74 o                         
 -22   4   7       1405.55       1470.90        95.56 o                         
 -20   4   7       3395.82       3035.98       111.44 o                         
 -18   4   7      26524.13      27180.19       558.85 o                         
 -16   4   7        587.74        774.22        71.61 o                         
 -14   4   7      12186.12      13547.56       264.34 o                         
 -12   4   7       7567.16       8712.67       207.12 o                         
 -10   4   7        240.10        140.59        55.14 o                         
  -8   4   7       6253.56       6375.44       175.88 o                         
  -6   4   7        231.58        526.68        68.53 o                         
  -4   4   7       6009.99       6781.67       203.02 o                         
  -2   4   7      13290.81      14308.99       278.72 o                         
   0   4   7      13482.20      14313.30       316.56 o                         
   2   4   7      20788.25      19753.02       353.39 o                         
   4   4   7        602.85        598.14        62.41 o                         
   6   4   7       1878.09       1875.23       125.30 o                         
   8   4   7       2594.19       2668.81       117.47 o                         
  10   4   7       4611.96       4183.97       204.33 o                         
  12   4   7        121.96       1657.77       494.50 o                         
  14   4   7        481.43        577.30       128.86 o                         
  16   4   7       3695.94       4188.26       499.62 o                         
  18   4   7       2565.23       4086.16      1016.35 o                         
  20   4   7       3667.46       3725.26       282.23 o                         
  22   4   7        621.03        901.46       189.67 o                         
  24   4   7          0.30         79.32       137.53 o                         
  26   4   7        485.68        557.23       203.75 o                         
  28   4   7        476.56        637.61       188.32 o                         
  30   4   7        954.48       2276.99       986.19 o                         
  32   4   7       1203.63       1268.50       293.79 o                         
  34   4   7         31.11        284.26       215.31 o                         
  36   4   7          5.00        -27.64       203.97 o                         
  38   4   7       1497.73       1878.28       390.24 o                         
  40   4   7       4251.46       3528.34       495.23 o                         
 -49   5   7         90.15        220.36       259.63 o                         
 -47   5   7       1888.04       1064.93       383.35 o                         
 -45   5   7      10989.10      10294.41       719.20 o                         
 -43   5   7        111.57        -28.45       162.91 o                         
 -41   5   7        135.64        309.38       239.16 o                         
 -39   5   7        772.21       1249.13       257.31 o                         
 -37   5   7       3324.34       3987.67       888.36 o                         
 -35   5   7          7.18        239.12       146.74 o                         
 -33   5   7         49.13        214.79       133.97 o                         
 -31   5   7        196.77        551.32       341.71 o                         
 -29   5   7       2392.64       2934.38       342.30 o                         
 -27   5   7        455.34        672.84       133.00 o                         
 -25   5   7        563.17        205.88       157.24 o                         
 -23   5   7       4327.68       4144.84       384.74 o                         
 -21   5   7         69.82        221.62       125.39 o                         
 -19   5   7       2920.41       3435.83       544.73 o                         
 -17   5   7        839.56        869.07       115.16 o                         
 -15   5   7       6382.54       6369.67       188.64 o                         
 -13   5   7        733.10        852.63       111.54 o                         
 -11   5   7        147.03        205.50        67.12 o                         
  -9   5   7       3214.85       3104.25       140.71 o                         
  -7   5   7       9775.24       9531.13       296.08 o                         
  -5   5   7       4557.68       4734.49       176.17 o                         
  -3   5   7       1335.12       1455.51       109.73 o                         
  -1   5   7       2890.47       2863.29       155.89 o                         
   1   5   7      18235.97      19138.75       453.21 o                         
   3   5   7          4.18        -56.54        70.84 o                         
   5   5   7        269.19        456.34       164.23 o                         
   7   5   7       1074.34       1145.50       155.04 o                         
   9   5   7       1037.73       1181.32       177.72 o                         
  11   5   7       2584.17       2522.66       196.47 o                         
  13   5   7          3.06         18.71        62.49 o                         
  15   5   7        359.56        361.09       137.17 o                         
  17   5   7       3214.37       3396.74       265.74 o                         
  19   5   7       3074.54       3066.89       274.43 o                         
  21   5   7        284.35        764.65       280.45 o                         
  23   5   7          6.31         37.89       146.05 o                         
  25   5   7       2176.08       2837.12       430.04 o                         
  27   5   7        160.88        165.93       177.27 o                         
  29   5   7       5029.02       5763.18       488.86 o                         
  31   5   7       4180.52       4772.02       466.60 o                         
  33   5   7       1069.82       1644.09       350.17 o                         
  35   5   7        234.74        184.18       218.85 o                         
  37   5   7        530.26        508.34       274.48 o                         
 -46   6   7       1755.55       1905.56       405.00 o                         
 -44   6   7         61.02        312.63       238.26 o                         
 -42   6   7       5772.76       5744.02       691.50 o                         
 -40   6   7        241.89          7.61       156.79 o                         
 -38   6   7        461.13        289.20       198.15 o                         
 -36   6   7       1647.85       1951.52       303.18 o                         
 -34   6   7          7.21         35.80       166.12 o                         
 -32   6   7        102.72        131.79       142.72 o                         
 -30   6   7       2962.11       3249.60       286.25 o                         
 -28   6   7       1780.80       2229.91       234.91 o                         
 -26   6   7        745.92        894.76       182.27 o                         
 -24   6   7       3562.56       4028.40       250.89 o                         
 -22   6   7       1531.25       1887.64       232.36 o                         
 -20   6   7       6466.30       6418.22       552.70 o                         
 -18   6   7       4072.55       4343.88       233.21 o                         
 -16   6   7       1722.18       1718.04       161.78 o                         
 -14   6   7      13865.23      13711.68       443.70 o                         
 -12   6   7       3988.41       3965.92       177.42 o                         
 -10   6   7          0.01         78.83        83.05 o                         
  -8   6   7       2670.35       2881.99       214.91 o                         
  -6   6   7        735.14        685.50       136.96 o                         
  -4   6   7      13538.13      13556.06       407.79 o                         
  -2   6   7        313.27        446.54        95.76 o                         
   0   6   7       2837.84       2816.89       157.33 o                         
   2   6   7       9253.37       9178.10       283.29 o                         
   4   6   7          1.25         11.69        69.36 o                         
   6   6   7       2485.61       1799.55       360.60 o                         
   8   6   7        189.24         98.52        56.24 o                         
  10   6   7       2084.69       2155.54       221.92 o                         
  12   6   7       9349.45       9480.21       446.71 o                         
  14   6   7         39.36        -98.64       128.02 o                         
  16   6   7      10138.63      10567.11       491.61 o                         
  18   6   7         28.00        316.94       165.38 o                         
  20   6   7        113.25         71.61       145.98 o                         
  22   6   7        265.36        179.31       164.73 o                         
  24   6   7         36.34         82.96       163.41 o                         
  26   6   7        319.00         44.37       176.86 o                         
  28   6   7        161.88        767.56       348.68 o                         
  30   6   7        321.11        940.37       638.28 o                         
  32   6   7       4033.97       4298.19       496.59 o                         
  34   6   7        229.26        377.49       271.09 o                         
  36   6   7        430.16        794.87       336.28 o                         
 -43   7   7        191.51        356.83       251.09 o                         
 -41   7   7        237.78        290.39       239.02 o                         
 -39   7   7        586.42        544.67       247.19 o                         
 -37   7   7        136.24        207.47       197.58 o                         
 -35   7   7          8.29       -125.63       174.41 o                         
 -33   7   7        668.50        604.72       214.84 o                         
 -31   7   7       2071.66       2024.03       534.18 o                         
 -29   7   7       1405.54       1212.60       234.60 o                         
 -27   7   7        225.28        508.84       164.32 o                         
 -25   7   7        183.19        172.56       132.00 o                         
 -23   7   7       2272.74       2402.23       228.60 o                         
 -21   7   7       1624.42       1808.49       206.15 o                         
 -19   7   7        243.78        614.04       164.42 o                         
 -17   7   7      10320.20       9996.71       413.35 o                         
 -15   7   7      15624.33      14993.39       658.53 o                         
 -13   7   7       3948.28       3829.53       271.18 o                         
 -11   7   7       4562.59       4107.92       269.31 o                         
  -9   7   7       3994.00       3752.49       208.93 o                         
  -7   7   7       3538.88       3302.54       240.41 o                         
  -5   7   7      23353.17      22049.24       572.49 o                         
  -3   7   7        357.44        944.23       446.32 o                         
  -1   7   7        661.34        860.96       124.48 o                         
   1   7   7       1388.52       1537.86       138.22 o                         
   3   7   7      11791.50      10943.70       370.28 o                         
   5   7   7         36.66        194.09       144.50 o                         
   7   7   7       2193.22       2032.77       233.52 o                         
   9   7   7        209.17         89.24       132.83 o                         
  11   7   7        386.29        542.23       324.74 o                         
  13   7   7       1639.65       1872.72       227.18 o                         
  15   7   7          7.80       -117.63       151.32 o                         
  17   7   7        352.63        187.35       181.14 o                         
  19   7   7       2527.43       2674.99       297.51 o                         
  21   7   7       1232.58       1470.28       273.33 o                         
  23   7   7         23.14        -61.63       177.76 o                         
  25   7   7       2542.70       2955.06       516.39 o                         
  27   7   7        232.58        228.53       187.99 o                         
  29   7   7         26.26        164.23       201.72 o                         
  31   7   7       2538.57       2641.16       445.59 o                         
  33   7   7        516.69        857.33       380.94 o                         
 -38   8   7        818.49        941.79       321.41 o                         
 -36   8   7        710.78        732.46       257.46 o                         
 -34   8   7         56.53        179.45       192.05 o                         
 -32   8   7       2171.97       2429.75       492.83 o                         
 -30   8   7         15.18         14.10       155.60 o                         
 -28   8   7       3388.15       3263.18       326.60 o                         
 -26   8   7       1312.66       1392.68       286.06 o                         
 -24   8   7        276.69        556.92       260.01 o                         
 -22   8   7        239.31        132.70       160.66 o                         
 -20   8   7       2219.04       2261.95       290.04 o                         
 -18   8   7         23.87         54.92       176.98 o                         
 -16   8   7       5416.38       6006.35       419.81 o                         
 -14   8   7        328.08        582.81       199.06 o                         
 -12   8   7       3295.04       3487.95       304.76 o                         
 -10   8   7       5342.44       5283.44       315.22 o                         
  -8   8   7       1808.24       1849.76       229.82 o                         
  -6   8   7          1.05        -98.39       120.06 o                         
  -4   8   7        151.15        154.39       158.02 o                         
  -2   8   7        631.33        398.44       140.44 o                         
   0   8   7        142.84        -80.31        92.63 o                         
   2   8   7       1140.80       1165.92       234.08 o                         
   4   8   7        283.65        164.89       161.22 o                         
   6   8   7        206.18        167.33       207.98 o                         
   8   8   7        229.46        240.80       167.64 o                         
  10   8   7        917.32       1089.04       234.46 o                         
  12   8   7         11.67        208.42       178.72 o                         
  14   8   7          2.49       -184.10       184.10 o                         
  16   8   7        969.34       1070.58       245.08 o                         
  18   8   7        817.14        701.38       234.55 o                         
  20   8   7         14.50         29.67       282.69 o                         
  22   8   7        307.66       1086.54       861.15 o                         
  24   8   7       2677.55       3249.91       408.56 o                         
  26   8   7        733.86        628.96       256.79 o                         
  28   8   7        146.28         14.85       203.65 o                         
 -33   9   7        195.42        169.44       215.56 o                         
 -31   9   7        571.02        581.37       284.38 o                         
 -29   9   7         56.50         50.74       182.83 o                         
 -27   9   7          3.67        141.27       206.31 o                         
 -25   9   7        859.84        859.26       402.79 o                         
 -23   9   7       1087.40       1100.15       283.79 o                         
 -21   9   7         10.07        -44.96       158.05 o                         
 -19   9   7       1095.20       1336.89       249.47 o                         
 -17   9   7          2.43         52.22       156.10 o                         
 -15   9   7        371.68        386.38       192.63 o                         
 -13   9   7          0.21         18.34       149.40 o                         
 -11   9   7         60.41         15.39       126.83 o                         
  -9   9   7        420.13        126.90       141.42 o                         
  -7   9   7          9.34         70.49       129.80 o                         
  -5   9   7       1674.71       1708.84       267.88 o                         
  -3   9   7         17.88         34.71       148.15 o                         
  -1   9   7        260.11        226.86       147.94 o                         
   1   9   7          0.31        -61.10       132.72 o                         
   3   9   7       1372.76       1317.10       319.33 o                         
   5   9   7        311.23        -69.89       245.28 o                         
   7   9   7        190.89        826.46       370.32 o                         
   9   9   7        282.77        168.73       232.86 o                         
  11   9   7       2270.68       2180.31       319.78 o                         
  13   9   7         52.02        -61.96       258.76 o                         
  15   9   7        238.90         10.18       165.29 o                         
  17   9   7       1056.83       1222.70       275.33 o                         
  19   9   7          4.16        464.84       243.79 o                         
  21   9   7        259.18        825.30       390.14 o                         
  23   9   7          0.84       -267.38       267.38 o                         
 -26  10   7        395.78        876.29       329.87 o                         
 -24  10   7       1371.54       1559.76       358.24 o                         
 -22  10   7       2893.51       2623.03       465.95 o                         
 -20  10   7       1038.04       1192.46       274.37 o                         
 -18  10   7        170.34        238.79       257.75 o                         
 -16  10   7        176.42        205.64       185.67 o                         
 -14  10   7        229.61        456.77       309.77 o                         
 -12  10   7        174.18        118.65       187.46 o                         
 -10  10   7       4347.16       4589.25       465.18 o                         
  -8  10   7       5559.90       5867.06       658.02 o                         
  -6  10   7       1849.27       1528.23       348.78 o                         
  -4  10   7        462.74        340.31       217.54 o                         
  -2  10   7       1875.39       1995.82       322.96 o                         
   0  10   7       2433.91       2824.68       495.45 o                         
   2  10   7        789.39       1079.66       459.70 o                         
   4  10   7         43.06        457.06       366.44 o                         
   6  10   7       1896.69       1680.56       306.96 o                         
   8  10   7       1676.30       2316.38       381.60 o                         
  10  10   7          6.50        184.84       224.00 o                         
  12  10   7        269.56        307.26       252.43 o                         
  14  10   7         19.10         78.05       186.68 o                         
  16  10   7       2493.08       2652.57       432.14 o                         
 -15  11   7          7.66        522.07       602.85 o                         
 -13  11   7       1044.78       1359.36       762.42 o                         
 -11  11   7        376.05        603.16       356.05 o                         
  -9  11   7          6.06        562.19       534.88 o                         
  -7  11   7       1751.31       1533.80       521.73 o                         
  -5  11   7        792.30        689.81       433.38 o                         
  -3  11   7         86.19        335.43       291.76 o                         
  -1  11   7          3.09        870.78       939.73 o                         
   1  11   7         39.66       -102.31       280.64 o                         
   3  11   7       1014.84       1211.44       449.72 o                         
 -54   0   8        182.39        600.88       545.71 o                         
 -52   0   8       1139.46       2178.91       669.83 o                         
 -50   0   8       1276.91       1717.60       377.19 o                         
 -48   0   8          5.31       -180.45       180.45 o                         
 -46   0   8       5109.00       4800.47       353.52 o                         
 -44   0   8       3967.10       3538.31       330.50 o                         
 -42   0   8       3791.55       3482.37       274.34 o                         
 -40   0   8      14104.14      13480.97       557.76 o                         
 -38   0   8       2873.94       2268.69       263.95 o                         
 -36   0   8      11721.74      10969.14       436.27 o                         
 -34   0   8       2592.94       2469.06       243.14 o                         
 -32   0   8       4624.76       4285.57       230.00 o                         
 -30   0   8       1246.55       1448.92       195.71 o                         
 -28   0   8        259.84        297.67       124.63 o                         
 -26   0   8      22674.99      22013.89       546.84 o                         
 -24   0   8        664.65        919.90       157.39 o                         
 -22   0   8       5882.42       6155.11       204.17 o                         
 -20   0   8        280.15        364.18        81.19 o                         
 -18   0   8      53691.84      53303.38      2523.11 o                         
 -16   0   8      13169.29      14177.17       294.59 o                         
 -14   0   8         30.89         65.13        42.23 o                         
 -12   0   8       3307.58       3345.33       260.05 o                         
 -10   0   8      20697.04      20375.41       897.40 o                         
  -8   0   8         59.39         -1.97        88.65 o                         
  -6   0   8       1064.38       1091.72        49.29 o                         
  -4   0   8      13851.50      13225.72       458.19 o                         
  -2   0   8       3767.29       3598.12       299.45 o                         
   0   0   8      24207.40      22229.85      1188.95 o                         
   2   0   8      27029.02      24836.34      1256.91 o                         
   4   0   8       6481.27       7371.57       202.39 o                         
   6   0   8       1325.76       2034.38       127.38 o                         
   8   0   8        177.20         52.71       271.87 o                         
  10   0   8       6701.58       7078.62       281.83 o                         
  12   0   8        405.29        781.41       126.23 o                         
  14   0   8       5953.28       6282.41       308.44 o                         
  16   0   8       9386.66       8727.40       388.37 o                         
  18   0   8       1875.04       2452.50       235.21 o                         
  20   0   8        427.44        617.73       202.80 o                         
  22   0   8       6588.62       7489.92       438.86 o                         
  24   0   8      18447.50      18549.26       784.54 o                         
  26   0   8        427.02        395.86       205.35 o                         
  28   0   8         21.08         42.17       155.60 o                         
  30   0   8       1859.25       2133.91       770.30 o                         
  32   0   8          8.31        124.32       236.62 o                         
  34   0   8       4517.09       4564.68       819.55 o                         
  36   0   8       6377.79       5805.95       702.80 o                         
  38   0   8      16780.58      16575.27      1320.85 o                         
  40   0   8      10517.34      11336.54      1115.78 o                         
  42   0   8         42.16        534.99       605.80 o                         
 -53   1   8         11.89        -48.92       276.39 o                         
 -51   1   8       2821.91       2243.35       319.80 o                         
 -49   1   8          1.65        104.55       158.79 o                         
 -47   1   8       4233.17       3697.64       387.41 o                         
 -45   1   8       1345.13       1266.68       157.98 o                         
 -43   1   8        838.31        937.38       146.07 o                         
 -41   1   8       2239.71       2355.44       160.17 o                         
 -39   1   8       2779.68       2735.50       164.42 o                         
 -37   1   8          1.65          5.50        68.66 o                         
 -35   1   8      20972.47      20975.40       471.56 o                         
 -33   1   8       1422.69       1455.58       121.11 o                         
 -31   1   8      21023.02      21708.43       551.19 o                         
 -29   1   8          3.05        -32.68        54.34 o                         
 -27   1   8        389.03        414.38        86.55 o                         
 -25   1   8      36738.65      37583.25       592.21 o                         
 -23   1   8       4051.12       4014.27       143.59 o                         
 -21   1   8        874.97       1137.49       105.78 o                         
 -19   1   8       2483.00       2699.94        94.07 o                         
 -17   1   8      11123.01      10625.69       177.92 o                         
 -15   1   8      10586.71      10159.75       206.67 o                         
 -13   1   8       6696.93       6102.61       201.32 o                         
 -11   1   8      61160.08      60952.86       668.79 o                         
  -9   1   8        828.80        804.94        67.29 o                         
  -7   1   8       2014.72       1918.60        69.71 o                         
  -5   1   8      31932.64      30918.18       455.06 o                         
  -3   1   8       7186.82       6747.64       171.60 o                         
  -1   1   8      20475.49      20340.03       261.56 o                         
   1   1   8      32516.19      32919.57       477.94 o                         
   3   1   8      87041.43      94417.95      1138.67 o                         
   5   1   8        247.56        450.24        57.44 o                         
   7   1   8       3146.90       4273.38       314.31 o                         
   9   1   8      15315.55      15035.17       309.23 o                         
  11   1   8       4180.42       4478.96       163.84 o                         
  13   1   8       6266.84       6090.10       204.22 o                         
  15   1   8        501.34        603.45        99.03 o                         
  17   1   8       3974.36       3845.69       203.32 o                         
  19   1   8       9948.78       9818.01       304.34 o                         
  21   1   8        347.59        301.74       101.08 o                         
  23   1   8      16558.48      16866.67       492.28 o                         
  25   1   8       2261.12       2018.97       222.71 o                         
  27   1   8        626.87        789.59       184.91 o                         
  29   1   8       4885.02       4616.54       347.39 o                         
  31   1   8       3225.85       3651.06       331.13 o                         
  33   1   8       2872.17       2947.55       334.69 o                         
  35   1   8         73.64        243.48       199.59 o                         
  37   1   8        795.36        720.07       339.52 o                         
  39   1   8         41.58       -214.88       228.64 o                         
  41   1   8        655.05        143.54       270.81 o                         
 -54   2   8       2353.08       2047.42       535.55 o                         
 -52   2   8       1008.02        773.53       265.44 o                         
 -50   2   8        844.99        774.23       245.69 o                         
 -48   2   8        573.83       1026.86       339.55 o                         
 -46   2   8       7075.74       6291.74       368.00 o                         
 -44   2   8         87.30        -21.03       150.61 o                         
 -42   2   8       1715.56       1451.01       174.89 o                         
 -40   2   8        106.38        268.07       113.82 o                         
 -38   2   8       8673.96       8382.83       382.80 o                         
 -36   2   8       2746.91       2656.29       227.64 o                         
 -34   2   8      15006.52      14175.58       418.67 o                         
 -32   2   8      10072.41       9405.19       262.54 o                         
 -30   2   8       2007.66       2004.89       136.26 o                         
 -28   2   8         70.65        220.10        81.90 o                         
 -26   2   8         11.25          5.89        52.13 o                         
 -24   2   8       4147.05       3654.30       144.62 o                         
 -22   2   8      17933.03      17267.02       342.99 o                         
 -20   2   8       6978.28       6808.35       235.24 o                         
 -18   2   8        202.82        400.87        94.07 o                         
 -16   2   8        142.12        232.72        64.64 o                         
 -14   2   8       4859.05       4838.72       134.31 o                         
 -12   2   8         54.22        164.42        80.26 o                         
 -10   2   8      10506.47      10641.09       249.09 o                         
  -8   2   8        788.85        608.44        39.65 o                         
  -6   2   8       1258.50       1089.64       155.89 o                         
  -4   2   8      36245.52      37875.50       627.30 o                         
  -2   2   8       2679.41       2728.77        98.00 o                         
   0   2   8        960.89       1006.07        77.56 o                         
   2   2   8      29003.72      31971.56       444.45 o                         
   4   2   8      23592.46      23914.21       368.09 o                         
   6   2   8        112.95          7.32        68.07 o                         
   8   2   8        713.66        622.78        77.28 o                         
  10   2   8       1035.37       1266.21       110.85 o                         
  12   2   8       1621.62       1801.94       130.79 o                         
  14   2   8      10169.93      10186.80       314.13 o                         
  16   2   8      11900.72      12170.60       363.58 o                         
  18   2   8         62.99          9.26        79.71 o                         
  20   2   8       3403.23       3128.43       257.41 o                         
  22   2   8       1666.95       1638.08       172.54 o                         
  24   2   8         33.09        110.41       111.04 o                         
  26   2   8        140.44        210.41       136.73 o                         
  28   2   8       1029.09        961.51       198.43 o                         
  30   2   8         15.85         93.72       142.94 o                         
  32   2   8        213.59        424.39       211.56 o                         
  34   2   8         54.01         41.02       148.64 o                         
  36   2   8       3993.03       4268.87       605.31 o                         
  38   2   8         10.11         -5.60       209.43 o                         
  40   2   8         77.59         83.50       254.52 o                         
 -53   3   8        750.40        558.57       273.70 o                         
 -51   3   8          0.10        -38.07       197.46 o                         
 -49   3   8       1254.76       1380.59       387.84 o                         
 -47   3   8        142.24        143.86       202.28 o                         
 -45   3   8       1028.69        945.96       262.74 o                         
 -43   3   8        488.59        731.89       197.44 o                         
 -41   3   8        584.08        681.64       259.94 o                         
 -39   3   8        566.64       1148.29       185.75 o                         
 -37   3   8        340.04        343.97       132.81 o                         
 -35   3   8       6259.97       6234.78       267.62 o                         
 -33   3   8      22991.38      22239.44       651.54 o                         
 -31   3   8       1781.29       1677.51       148.28 o                         
 -29   3   8       6031.79       6077.17       197.34 o                         
 -27   3   8       3182.97       3139.43       132.99 o                         
 -25   3   8         79.75         83.38        61.64 o                         
 -23   3   8       4403.29       4191.40       136.74 o                         
 -21   3   8          9.84         34.13        67.44 o                         
 -19   3   8        775.33        768.79        66.31 o                         
 -17   3   8      12649.48      12877.62       544.54 o                         
 -15   3   8      24362.04      26405.67       727.50 o                         
 -13   3   8       1357.73       1263.25        91.34 o                         
 -11   3   8       6904.65       6932.13       183.14 o                         
  -9   3   8       2277.06       2443.36       140.09 o                         
  -7   3   8      25050.41      27241.55       487.95 o                         
  -5   3   8      11728.01      11873.78       222.55 o                         
  -3   3   8      43332.61      45011.05       710.68 o                         
  -1   3   8       5266.35       6159.41       145.89 o                         
   1   3   8      40715.73      41683.84       639.91 o                         
   3   3   8       3280.15       3829.99       133.77 o                         
   5   3   8          9.31         48.37        87.56 o                         
   7   3   8        663.03        884.84       119.20 o                         
   9   3   8        349.38        298.29        67.97 o                         
  11   3   8        223.19        193.58        65.73 o                         
  13   3   8       2337.44       1798.64       156.41 o                         
  15   3   8       4128.60       4209.49       266.20 o                         
  17   3   8       1801.19       2226.14       172.31 o                         
  19   3   8          2.88        -42.79        95.93 o                         
  21   3   8         28.43        -40.01       149.79 o                         
  23   3   8        336.24        398.93       167.20 o                         
  25   3   8         26.88        -81.86       120.50 o                         
  27   3   8        230.43        213.90       140.99 o                         
  29   3   8        859.86       1016.77       242.47 o                         
  31   3   8        223.11         76.07       150.74 o                         
  33   3   8       1780.02       1261.08       426.76 o                         
  35   3   8          7.07         60.21       194.79 o                         
  37   3   8        277.92        462.83       276.35 o                         
  39   3   8        341.52        277.49       388.13 o                         
 -50   4   8       1744.23       2242.06       413.87 o                         
 -48   4   8        329.81        764.92       279.87 o                         
 -46   4   8       1215.43       1703.07       443.67 o                         
 -44   4   8         67.86        126.21       193.63 o                         
 -42   4   8          8.91       -193.22       193.22 o                         
 -40   4   8        138.03        347.52       180.28 o                         
 -38   4   8       1106.64       1116.64       196.18 o                         
 -36   4   8        309.59        381.02       142.79 o                         
 -34   4   8       1031.76        924.59       158.11 o                         
 -32   4   8        120.59        -70.13       104.29 o                         
 -30   4   8       2140.92       2077.70       183.81 o                         
 -28   4   8          6.07         74.63        92.16 o                         
 -26   4   8       2512.31       2471.38       194.27 o                         
 -24   4   8      19416.48      18976.64       381.56 o                         
 -22   4   8          2.49          9.37        47.83 o                         
 -20   4   8      10238.88       9664.97       217.22 o                         
 -18   4   8      11572.16      11881.88       246.70 o                         
 -16   4   8        125.50         15.97        55.42 o                         
 -14   4   8       9865.76      10724.18       234.84 o                         
 -12   4   8       1929.59       1948.13       102.24 o                         
 -10   4   8       6976.14       7595.87       195.77 o                         
  -8   4   8      22492.88      23549.34       425.41 o                         
  -6   4   8        289.31        195.13        61.29 o                         
  -4   4   8       5090.37       6048.82       174.46 o                         
  -2   4   8       2270.39       1760.70        97.30 o                         
   0   4   8      24373.43      23671.97       457.52 o                         
   2   4   8       4463.81       4056.40       158.00 o                         
   4   4   8       8095.45       6886.39       167.97 o                         
   6   4   8        288.75        421.24        60.31 o                         
   8   4   8        369.85        361.79        56.75 o                         
  10   4   8      13519.64      12730.59       353.70 o                         
  12   4   8       1064.58       1516.20       177.03 o                         
  14   4   8       6124.66       6451.25       336.00 o                         
  16   4   8       5461.76       6400.44       412.60 o                         
  18   4   8       2056.52       2607.56       236.73 o                         
  20   4   8         14.83         41.75       100.18 o                         
  22   4   8        612.43        767.96       166.39 o                         
  24   4   8        646.24       1007.63       222.15 o                         
  26   4   8       4953.79       6137.40       507.86 o                         
  28   4   8         15.40        202.39       207.40 o                         
  30   4   8        153.98        223.52       201.42 o                         
  32   4   8       2001.87       1978.27       342.13 o                         
  34   4   8       1018.04        880.96       294.36 o                         
  36   4   8        461.96        306.08       255.27 o                         
  38   4   8        525.23        454.38       279.62 o                         
 -49   5   8          8.81        120.64       218.67 o                         
 -47   5   8         26.27         38.54       211.75 o                         
 -45   5   8       1258.85       2313.83       377.28 o                         
 -43   5   8        674.60        678.23       257.86 o                         
 -41   5   8       1571.17       1751.64       282.15 o                         
 -39   5   8       2354.88       2279.10       470.80 o                         
 -37   5   8       2303.59       4537.67      1169.84 o                         
 -35   5   8         34.77        -64.08       131.94 o                         
 -33   5   8        484.86        629.42       175.52 o                         
 -31   5   8       1247.71       1309.44       173.51 o                         
 -29   5   8        520.69        556.62       165.79 o                         
 -27   5   8       1459.21       1802.79       169.25 o                         
 -25   5   8         65.03        516.03       222.02 o                         
 -23   5   8       8854.68       8296.30       289.53 o                         
 -21   5   8       7587.60       7265.94       273.48 o                         
 -19   5   8        844.59       1137.40       153.80 o                         
 -17   5   8        120.65        226.04        63.25 o                         
 -15   5   8        124.44        -18.23        73.83 o                         
 -13   5   8       4662.78       4689.62       171.57 o                         
 -11   5   8      10930.99      10328.08       266.68 o                         
  -9   5   8        119.01        275.37       107.27 o                         
  -7   5   8       3576.37       3312.10       147.91 o                         
  -5   5   8      14523.64      15167.73       353.00 o                         
  -3   5   8       2750.06       2950.20       149.63 o                         
  -1   5   8        423.21        353.98       130.36 o                         
   1   5   8       3426.55       2931.40       139.11 o                         
   3   5   8       3761.51       3574.35       184.49 o                         
   5   5   8       5427.59       5215.88       216.18 o                         
   7   5   8       3253.41       3016.31       163.46 o                         
   9   5   8      15035.64      14424.27       521.96 o                         
  11   5   8       8383.05       8270.94       404.31 o                         
  13   5   8        428.05        450.76       105.75 o                         
  15   5   8        836.59        982.26       215.73 o                         
  17   5   8       5034.27       5658.48       334.16 o                         
  19   5   8          6.75         -5.50       125.79 o                         
  21   5   8       3165.11       3443.41       317.31 o                         
  23   5   8       4646.06       5433.47       398.97 o                         
  25   5   8        136.41        440.52       211.13 o                         
  27   5   8        110.73        496.51       220.49 o                         
  29   5   8        332.22        125.88       210.13 o                         
  31   5   8         25.38        274.07       213.78 o                         
  33   5   8       1950.48       2204.75       379.50 o                         
  35   5   8        430.30        412.74       224.12 o                         
  37   5   8       2613.98       2707.24       447.56 o                         
 -46   6   8       1759.29       1432.62       359.89 o                         
 -44   6   8        874.68        665.04       261.82 o                         
 -42   6   8        625.98        863.79       285.37 o                         
 -40   6   8       2998.03       2927.75       348.11 o                         
 -38   6   8       1486.63       1917.89       310.95 o                         
 -36   6   8       1927.90       2282.57       476.44 o                         
 -34   6   8          0.16        352.45       183.71 o                         
 -32   6   8       5489.56       4887.62       329.55 o                         
 -30   6   8        966.92        842.22       174.20 o                         
 -28   6   8       3530.62       3524.18       241.45 o                         
 -26   6   8       1415.10       1364.50       170.97 o                         
 -24   6   8       7106.10       7410.58       351.81 o                         
 -22   6   8        145.36        194.02       106.26 o                         
 -20   6   8       4572.32       5831.19       581.59 o                         
 -18   6   8       1404.98       1312.47       181.68 o                         
 -16   6   8        281.94        228.09       100.40 o                         
 -14   6   8        165.03         24.56        99.00 o                         
 -12   6   8      10876.95      10781.58       415.56 o                         
 -10   6   8       1664.26       1788.70       136.17 o                         
  -8   6   8      12181.16      12556.34       348.79 o                         
  -6   6   8       2986.61       3128.19       191.58 o                         
  -4   6   8       1261.61       1166.22       136.84 o                         
  -2   6   8       1182.43       1316.48       130.17 o                         
   0   6   8       1666.80       1415.35       127.11 o                         
   2   6   8        126.93         37.90        87.40 o                         
   4   6   8        647.42        892.56       126.35 o                         
   6   6   8       1824.48       1327.01       250.94 o                         
   8   6   8       2697.49       2296.79       223.26 o                         
  10   6   8       3380.04       3195.76       269.07 o                         
  12   6   8        429.44        442.21       169.99 o                         
  14   6   8      33275.20      32668.95      1073.38 o                         
  16   6   8        103.99       -152.49       153.16 o                         
  18   6   8        963.96       1584.34       248.70 o                         
  20   6   8         25.79        -36.26       136.27 o                         
  22   6   8        471.40        245.25       212.41 o                         
  24   6   8       2460.05       3092.15       364.52 o                         
  26   6   8      25402.94      26567.74      1145.34 o                         
  28   6   8          0.79        -75.95       218.52 o                         
  30   6   8       2794.18       2440.20       409.66 o                         
  32   6   8        478.20       1107.60       369.50 o                         
  34   6   8       2548.44       2824.53       455.49 o                         
 -43   7   8        179.19        327.12       245.72 o                         
 -41   7   8          7.05       -122.83       202.08 o                         
 -39   7   8       1197.00       1379.51       305.22 o                         
 -37   7   8       1331.00       2058.71       348.57 o                         
 -35   7   8       2310.12       1649.21       282.76 o                         
 -33   7   8       1082.91       1618.12       273.56 o                         
 -31   7   8       6528.84       6517.02       401.34 o                         
 -29   7   8        741.56       1291.64       201.26 o                         
 -27   7   8        989.10       1232.47       235.41 o                         
 -25   7   8         98.42         26.73       110.71 o                         
 -23   7   8       4459.70       4131.45       390.49 o                         
 -21   7   8         38.75         53.90        96.74 o                         
 -19   7   8       1777.48       2141.84       211.68 o                         
 -17   7   8         33.40        745.77       581.82 o                         
 -15   7   8          7.75        139.11       149.91 o                         
 -13   7   8      12906.71      13374.16       513.28 o                         
 -11   7   8        614.07        681.85       127.49 o                         
  -9   7   8        153.60        213.86       134.72 o                         
  -7   7   8       1617.48       1634.31       179.80 o                         
  -5   7   8       1128.22       1357.40       172.24 o                         
  -3   7   8       1641.87       1710.39       150.01 o                         
  -1   7   8      10582.81      10191.43       334.89 o                         
   1   7   8         83.20        172.16       105.80 o                         
   3   7   8         43.04        161.15        91.34 o                         
   5   7   8         30.65         13.80        87.04 o                         
   7   7   8        184.07         71.32       122.08 o                         
   9   7   8        557.28        832.58       183.60 o                         
  11   7   8        669.67        896.87       240.08 o                         
  13   7   8       3163.36       3509.43       327.54 o                         
  15   7   8      13198.79      13278.90       636.10 o                         
  17   7   8        521.80        872.73       230.82 o                         
  19   7   8          2.87         49.90       159.45 o                         
  21   7   8        284.51        211.61       183.40 o                         
  23   7   8         78.94        209.71       210.71 o                         
  25   7   8        362.31       1347.94       307.44 o                         
  27   7   8        106.04         24.07       206.01 o                         
  29   7   8          1.97       -245.34       245.34 o                         
  31   7   8        992.56       1289.91       379.56 o                         
 -40   8   8        110.41        351.20       247.79 o                         
 -38   8   8       1026.23       1241.15       699.38 o                         
 -36   8   8          6.15       -210.52       216.74 o                         
 -34   8   8       1254.03       1595.19       304.77 o                         
 -32   8   8         20.37         81.11       162.27 o                         
 -30   8   8        221.68         56.63       206.52 o                         
 -28   8   8       7967.69       7872.88       469.68 o                         
 -26   8   8        509.21        499.98       228.18 o                         
 -24   8   8      15612.10      15523.78       733.41 o                         
 -22   8   8       4692.36       4791.68       388.04 o                         
 -20   8   8        421.57        136.74       172.15 o                         
 -18   8   8       1992.89       2425.15       265.39 o                         
 -16   8   8      17965.40      15817.12       586.94 o                         
 -14   8   8        712.23        973.79       205.14 o                         
 -12   8   8       2980.58       3034.85       268.73 o                         
 -10   8   8       3241.10       3644.36       286.03 o                         
  -8   8   8       1760.89       2179.39       196.18 o                         
  -6   8   8       3177.35       2526.61       207.24 o                         
  -4   8   8       2547.54       2638.33       195.22 o                         
  -2   8   8        115.56         48.63        94.45 o                         
   0   8   8       2790.62       2655.35       281.67 o                         
   2   8   8          5.41        186.95       164.84 o                         
   4   8   8       2063.79       2198.93       280.04 o                         
   6   8   8       5199.91       5198.03       368.46 o                         
   8   8   8       1758.07       2365.10       345.21 o                         
  10   8   8         29.06        103.06       173.91 o                         
  12   8   8       2237.53       2317.07       312.14 o                         
  14   8   8        447.21        376.29       199.42 o                         
  16   8   8       6664.86       6124.28       478.30 o                         
  18   8   8         20.93         68.24       252.15 o                         
  20   8   8       1444.78       1708.26       307.88 o                         
  22   8   8       5632.19       5235.25       521.73 o                         
  24   8   8        215.57       3027.13      1197.43 o                         
  26   8   8        142.68        288.59       241.62 o                         
 -33   9   8       2061.15       2469.59       370.00 o                         
 -31   9   8         21.31         55.87       188.03 o                         
 -29   9   8          1.71         17.70       154.77 o                         
 -27   9   8        413.47        466.79       209.42 o                         
 -25   9   8        636.65        576.86       229.04 o                         
 -23   9   8         53.66        189.17       195.05 o                         
 -21   9   8        512.34        288.91       171.30 o                         
 -19   9   8        190.30        387.30       165.94 o                         
 -17   9   8        798.32       1106.64       241.70 o                         
 -15   9   8        300.06        196.31       217.15 o                         
 -13   9   8        539.26        280.24       186.70 o                         
 -11   9   8         88.92        293.75       191.22 o                         
  -9   9   8       2165.51       2088.39       261.96 o                         
  -7   9   8        427.80        288.94       205.39 o                         
  -5   9   8        609.64        397.14       164.12 o                         
  -3   9   8        170.77        481.00       172.28 o                         
  -1   9   8       1404.22       1076.79       282.33 o                         
   1   9   8       1258.92        687.56       420.56 o                         
   3   9   8       1982.18       1601.68       537.83 o                         
   5   9   8        436.20       1145.43       395.99 o                         
   7   9   8       1608.79       1796.85       292.06 o                         
   9   9   8        443.52        389.47       215.03 o                         
  11   9   8         83.56        -25.86       188.91 o                         
  13   9   8        313.63        154.45       195.66 o                         
  15   9   8        320.50        417.45       254.24 o                         
  17   9   8        241.75        104.05       229.83 o                         
  19   9   8       1341.80       2259.98       362.23 o                         
  21   9   8          9.79         52.35       259.66 o                         
 -26  10   8         56.56         31.01       209.51 o                         
 -24  10   8        736.41       1376.99       445.24 o                         
 -22  10   8        306.49        159.03       502.37 o                         
 -20  10   8        255.30        568.40       251.42 o                         
 -18  10   8       1452.50       1503.17       742.72 o                         
 -16  10   8        111.81         35.67       294.08 o                         
 -14  10   8        795.04        370.70       378.10 o                         
 -12  10   8        238.90        159.63       147.52 o                         
 -10  10   8        267.80        181.51       225.52 o                         
  -8  10   8       1365.61       1485.79       477.90 o                         
  -6  10   8         29.66        -19.28       178.46 o                         
  -4  10   8       3780.82       2850.71       726.96 o                         
  -2  10   8        773.02        199.92       227.53 o                         
   0  10   8        650.02        927.91       376.85 o                         
   2  10   8       2111.58       1694.27       626.49 o                         
   6  10   8          0.16        159.58       342.79 o                         
   8  10   8       1353.26       1526.79       342.97 o                         
  10  10   8        188.38        475.59       468.26 o                         
  12  10   8        500.83       1187.34       406.45 o                         
  14  10   8         20.78         52.48       210.27 o                         
 -13  11   8        422.53        352.61       325.25 o                         
 -11  11   8         82.25        -56.17       656.04 o                         
  -9  11   8        397.07        561.01       543.74 o                         
  -7  11   8        100.66        181.44       277.73 o                         
  -5  11   8          8.35        610.73       760.45 o                         
  -3  11   8        192.59        176.09       429.48 o                         
 -53   1   9         34.12        -27.96       264.59 o                         
 -51   1   9          0.27        -79.72       179.72 o                         
 -49   1   9          1.89        -67.16       139.31 o                         
 -47   1   9      15499.12      14193.49       870.70 o                         
 -45   1   9        781.68        708.68       144.36 o                         
 -43   1   9       1168.95       1181.82       144.81 o                         
 -41   1   9       1170.39       1317.30       134.52 o                         
 -39   1   9       1857.58       1581.35       154.33 o                         
 -37   1   9       5975.79       5730.20       226.27 o                         
 -35   1   9      22365.52      22437.26       509.08 o                         
 -33   1   9        453.79        283.73        78.93 o                         
 -31   1   9      16808.62      16812.98       371.76 o                         
 -29   1   9        413.12        555.20        83.17 o                         
 -27   1   9        586.92        779.88       102.81 o                         
 -25   1   9        112.58        158.18        58.74 o                         
 -23   1   9      12046.35      12457.53       318.90 o                         
 -21   1   9        105.39        366.68        73.90 o                         
 -19   1   9      34102.88      34357.34       483.83 o                         
 -17   1   9      35387.51      36884.24       788.99 o                         
 -15   1   9       1959.92       1913.72       112.19 o                         
 -13   1   9        615.06        818.17        64.28 o                         
 -11   1   9      13157.07      12309.05       213.92 o                         
  -9   1   9       7731.12       7438.61       301.70 o                         
  -7   1   9         58.13         33.09        38.54 o                         
  -5   1   9        116.54        186.49        59.65 o                         
  -3   1   9      46137.81      46570.13       633.84 o                         
  -1   1   9      38439.88      38939.12       570.39 o                         
   1   1   9       3767.71       3835.10       122.66 o                         
   3   1   9      12502.19      14887.57       259.11 o                         
   5   1   9      11172.55      11710.48       251.15 o                         
   7   1   9        325.98        592.89       127.06 o                         
   9   1   9       1274.12       1778.64       151.49 o                         
  11   1   9      14693.24      14814.86       336.67 o                         
  13   1   9       8186.69       8156.91       295.52 o                         
  15   1   9      50510.99      52391.55      1022.97 o                         
  17   1   9         33.46        202.27       109.01 o                         
  19   1   9       1300.88       1225.70       169.46 o                         
  21   1   9       7220.35       6550.82       283.21 o                         
  23   1   9       5299.27       5134.55       304.04 o                         
  25   1   9        224.18        151.01       156.60 o                         
  27   1   9      18845.39      18623.18       700.56 o                         
  29   1   9        371.10        481.01       190.74 o                         
  31   1   9      14139.56      14727.46       714.31 o                         
  33   1   9       1373.67       1145.84       264.76 o                         
  35   1   9         68.94        167.35       187.44 o                         
  37   1   9       3487.26       2706.34       563.31 o                         
  39   1   9        229.14         86.23       214.90 o                         
  41   1   9       1108.46        833.18       398.36 o                         
 -54   2   9       1826.41       1816.65       354.36 o                         
 -52   2   9         29.95          9.58       158.89 o                         
 -50   2   9       6358.51       6125.27       569.69 o                         
 -48   2   9        166.22       -113.18       172.42 o                         
 -46   2   9       7058.53       5624.58       460.24 o                         
 -44   2   9        170.34          3.46       110.46 o                         
 -42   2   9        724.56       1072.40       149.02 o                         
 -40   2   9        687.75        986.91       133.99 o                         
 -38   2   9      36132.34      35147.80       847.20 o                         
 -36   2   9       1297.33       1311.79       158.05 o                         
 -34   2   9          9.50         54.52       133.65 o                         
 -32   2   9       3667.57       3533.85       159.47 o                         
 -30   2   9       1000.63        944.85        94.21 o                         
 -28   2   9        951.87       1248.30        94.93 o                         
 -26   2   9        153.14        216.80        60.14 o                         
 -24   2   9        981.63        887.80        88.05 o                         
 -22   2   9        562.72        588.82        60.69 o                         
 -20   2   9         62.98        162.93        57.27 o                         
 -18   2   9      10739.53      11046.23       185.01 o                         
 -16   2   9       1764.26       1700.88        78.37 o                         
 -14   2   9      18041.51      17986.36       236.47 o                         
 -12   2   9      15166.31      15634.12       209.97 o                         
 -10   2   9      19218.89      19229.98       363.48 o                         
  -8   2   9       4426.54       4081.30       117.29 o                         
  -6   2   9       3606.97       3514.18       132.18 o                         
  -4   2   9       2460.97       2657.91       338.18 o                         
  -2   2   9      15625.57      16252.95       249.37 o                         
   0   2   9       4250.61       4024.82       254.53 o                         
   2   2   9      13588.99      15398.32       271.13 o                         
   4   2   9       1202.28       1218.40       138.90 o                         
   6   2   9      10347.34      10589.82       262.06 o                         
   8   2   9       1135.29       1242.72       130.84 o                         
  10   2   9        767.55        788.58        84.18 o                         
  12   2   9       2027.62       2340.04       147.43 o                         
  14   2   9        428.24        552.85       113.80 o                         
  16   2   9       1402.58       1569.95       150.68 o                         
  18   2   9       1908.74       2008.00       182.54 o                         
  20   2   9         15.70          3.06        87.52 o                         
  22   2   9          6.38        -18.36        93.80 o                         
  24   2   9       1968.74       2078.86       254.76 o                         
  26   2   9       1196.57       1554.48       212.38 o                         
  28   2   9       1874.95       2109.85       242.38 o                         
  30   2   9          0.67         72.83       147.96 o                         
  32   2   9         64.31          2.72       136.21 o                         
  34   2   9       1220.78        996.31       258.33 o                         
  36   2   9          1.75        102.64       253.49 o                         
  38   2   9       3604.42       3143.01       613.96 o                         
  40   2   9        199.74        -30.40       259.98 o                         
 -53   3   9        464.15        557.00       397.61 o                         
 -51   3   9       5335.44       5660.49       527.32 o                         
 -49   3   9         87.25        243.83       213.84 o                         
 -47   3   9       1559.00       1731.79       379.86 o                         
 -45   3   9       2219.55       1852.91       260.47 o                         
 -43   3   9       3570.23       4256.73       356.45 o                         
 -41   3   9        365.39        344.55       269.06 o                         
 -39   3   9       1009.72       1093.77       135.24 o                         
 -37   3   9      18655.45      18647.58       977.08 o                         
 -35   3   9          2.93        -72.27        82.16 o                         
 -33   3   9       4756.63       4779.63       214.24 o                         
 -31   3   9        697.68        609.15       124.73 o                         
 -29   3   9       1544.28       1588.21       115.18 o                         
 -27   3   9       9225.28       8892.24       248.16 o                         
 -25   3   9        420.64        614.36       122.47 o                         
 -23   3   9        482.15        485.57        75.02 o                         
 -21   3   9       7749.27       7415.91       215.56 o                         
 -19   3   9        138.17        176.15        50.06 o                         
 -17   3   9       1066.87       1067.89        99.57 o                         
 -15   3   9      21149.74      23258.92       367.84 o                         
 -13   3   9       4419.30       4817.18       126.16 o                         
 -11   3   9      37533.82      37545.50       643.67 o                         
  -9   3   9       3350.04       3774.45       110.96 o                         
  -7   3   9      22222.74      21924.27       349.88 o                         
  -5   3   9      52181.93      54425.58       744.76 o                         
  -3   3   9       5277.15       4791.78       132.37 o                         
  -1   3   9       2179.25       2465.52       113.49 o                         
   1   3   9       8237.52       8441.39       189.84 o                         
   3   3   9      15069.53      15520.02       315.82 o                         
   5   3   9      11662.80      10625.65       337.57 o                         
   7   3   9        489.75        566.76        72.37 o                         
   9   3   9      44358.82      43252.40       754.05 o                         
  11   3   9       2897.65       3115.48       172.10 o                         
  13   3   9       2320.90       2418.19       244.00 o                         
  15   3   9       9950.85      10527.97       369.09 o                         
  17   3   9       5383.34       5906.30       373.93 o                         
  19   3   9        799.78        940.09       146.87 o                         
  21   3   9       1422.93       1589.03       190.56 o                         
  23   3   9       8752.13       8866.75       433.71 o                         
  25   3   9       3437.56       3897.39       342.65 o                         
  27   3   9        672.45        810.84       188.31 o                         
  29   3   9       2131.34       1827.94       332.78 o                         
  31   3   9          0.52        142.40       151.18 o                         
  33   3   9       1548.08       1597.65       332.28 o                         
  35   3   9        731.84        580.68       278.72 o                         
  37   3   9        130.29        215.17       255.59 o                         
  39   3   9        536.90        284.87       302.45 o                         
 -50   4   9        107.95        258.44       236.14 o                         
 -48   4   9        422.70        434.55       221.68 o                         
 -46   4   9       1385.34       1572.67       309.74 o                         
 -44   4   9        302.20        455.58       217.75 o                         
 -42   4   9         69.38        450.69       202.22 o                         
 -40   4   9        407.30        820.70       207.45 o                         
 -38   4   9        225.65        395.35       151.59 o                         
 -36   4   9       1322.09       1368.97       173.64 o                         
 -34   4   9       1437.61       1642.56       180.65 o                         
 -32   4   9       3544.53       3544.37       220.75 o                         
 -30   4   9      11021.08      11046.14       376.48 o                         
 -28   4   9        805.47        762.73       103.04 o                         
 -26   4   9      14065.38      15178.85       379.49 o                         
 -24   4   9      23483.90      23299.10       436.54 o                         
 -22   4   9        252.33        356.68        93.98 o                         
 -20   4   9       1210.48       1349.61       122.75 o                         
 -18   4   9         54.68        -56.24        56.24 o                         
 -16   4   9       1067.08        989.14        93.83 o                         
 -14   4   9      17880.96      19247.82       360.35 o                         
 -12   4   9       7902.00       8403.03       220.35 o                         
 -10   4   9       3539.66       3697.57       133.29 o                         
  -8   4   9       9525.95       9462.76       566.35 o                         
  -6   4   9       9864.55      10271.20       232.86 o                         
  -4   4   9       6557.08       6066.00       175.10 o                         
  -2   4   9       1895.36       1961.18       103.72 o                         
   0   4   9       2963.47       2999.39       149.20 o                         
   2   4   9       6965.53       6540.11       171.83 o                         
   4   4   9       3146.29       3313.14       183.79 o                         
   6   4   9       1549.42       1371.72       104.10 o                         
   8   4   9         19.65         59.71        74.80 o                         
  10   4   9        225.78        160.02        85.32 o                         
  12   4   9        661.31        838.37       119.45 o                         
  14   4   9       2146.98       2770.18       313.71 o                         
  16   4   9       2409.17       2215.24       215.73 o                         
  18   4   9         33.95         35.01       102.89 o                         
  20   4   9       3943.13       3697.22       275.88 o                         
  22   4   9       3424.49       3732.57       338.99 o                         
  24   4   9         17.24         63.13       126.91 o                         
  26   4   9        834.09        659.68       253.52 o                         
  28   4   9         26.28         13.04       154.59 o                         
  30   4   9       5975.74       6445.19       526.11 o                         
  32   4   9       1125.98       1437.09       318.15 o                         
  34   4   9         90.51         41.39       216.73 o                         
  36   4   9        673.20        683.31       301.64 o                         
  38   4   9        667.83        266.03       270.44 o                         
 -49   5   9        490.32        270.80       250.75 o                         
 -47   5   9        472.55        483.28       229.30 o                         
 -45   5   9        390.37        608.34       270.35 o                         
 -43   5   9        991.48        636.54       257.40 o                         
 -41   5   9        158.48        199.70       171.98 o                         
 -39   5   9        719.91        553.98       199.54 o                         
 -37   5   9        654.15        792.12       212.98 o                         
 -35   5   9          0.57       -196.34       196.34 o                         
 -33   5   9       3287.75       3278.18       260.24 o                         
 -31   5   9       2965.62       3049.79       226.00 o                         
 -29   5   9        330.69        316.22       120.96 o                         
 -27   5   9        333.80        501.26       110.13 o                         
 -25   5   9       3897.49       4093.46       209.98 o                         
 -23   5   9       1264.46       1251.76       222.89 o                         
 -21   5   9        197.47        348.80       159.61 o                         
 -19   5   9         79.68        -23.91        55.66 o                         
 -17   5   9      12300.71      12672.83       311.73 o                         
 -15   5   9       4096.92       3970.85       158.85 o                         
 -13   5   9        159.19         44.64        73.23 o                         
 -11   5   9       2456.50       2444.88       175.09 o                         
  -9   5   9       4614.74       4543.26       175.92 o                         
  -7   5   9          3.55         11.87        61.31 o                         
  -5   5   9       3770.23       3665.43       260.80 o                         
  -3   5   9       9325.59       8845.87       383.67 o                         
  -1   5   9          2.52         50.47        67.65 o                         
   1   5   9      21609.78      19884.56       452.26 o                         
   3   5   9       1729.46       1853.89       134.85 o                         
   5   5   9       4261.95       4300.26       206.55 o                         
   7   5   9        427.19        396.40        88.40 o                         
   9   5   9        892.93        737.76       106.51 o                         
  11   5   9       1047.65       1322.28       199.90 o                         
  13   5   9       1347.78       1725.69       206.73 o                         
  15   5   9       5870.39       5708.83       333.34 o                         
  17   5   9        213.92        147.43       139.97 o                         
  19   5   9       2923.11       2925.43       282.03 o                         
  21   5   9        303.13        321.85       175.03 o                         
  23   5   9       5327.30       5863.18       427.72 o                         
  25   5   9         16.17       -112.33       190.04 o                         
  27   5   9       1089.17       1177.77       286.63 o                         
  29   5   9       5464.52       6602.74       549.29 o                         
  31   5   9        286.65        736.32       278.59 o                         
  33   5   9        591.72       1091.90       331.64 o                         
  35   5   9        596.33        137.53       248.15 o                         
 -46   6   9        872.19        812.05       298.17 o                         
 -44   6   9       4351.04       4392.74       460.77 o                         
 -42   6   9          4.96        -10.22       147.13 o                         
 -40   6   9        252.28        400.14       179.16 o                         
 -38   6   9        273.39        410.56       288.62 o                         
 -36   6   9        395.21        554.65       263.50 o                         
 -34   6   9        705.88        892.47       190.33 o                         
 -32   6   9        137.83        277.00       129.38 o                         
 -30   6   9       2893.69       3020.40       286.71 o                         
 -28   6   9        759.68        877.19       159.62 o                         
 -26   6   9        254.98         -4.01       127.06 o                         
 -24   6   9      14217.13      13243.59       447.03 o                         
 -22   6   9        257.73        376.00       287.48 o                         
 -20   6   9        535.74       1124.50       228.88 o                         
 -18   6   9       2666.76       2482.19       194.51 o                         
 -16   6   9        697.95        887.47       102.01 o                         
 -14   6   9      14773.13      14146.48       409.09 o                         
 -12   6   9       3107.37       3327.33       361.69 o                         
 -10   6   9        715.14        816.15       107.42 o                         
  -8   6   9       1294.50       1572.69       199.56 o                         
  -6   6   9        771.54        959.10       160.60 o                         
  -4   6   9      10731.64      10084.20       378.72 o                         
  -2   6   9       1245.37       1286.66       131.20 o                         
   0   6   9        407.12        578.68        97.65 o                         
   2   6   9       7252.36       7167.37       286.91 o                         
   4   6   9       3815.55       3463.55       184.62 o                         
   6   6   9        671.74        733.13       122.86 o                         
   8   6   9       1831.13       1887.30       236.04 o                         
  10   6   9       3078.07       2612.51       250.33 o                         
  12   6   9       2251.26       2429.94       264.76 o                         
  14   6   9        518.18        648.15       193.84 o                         
  16   6   9        519.01        777.29       208.33 o                         
  18   6   9      12836.45      13054.78       647.04 o                         
  20   6   9       4129.75       4382.76       386.10 o                         
  22   6   9         47.92        123.33       175.39 o                         
  24   6   9       3443.58       3886.63       395.82 o                         
  26   6   9       1932.51       2348.32       366.98 o                         
  28   6   9       2725.45       3397.86       441.45 o                         
  30   6   9       3211.30       3786.41       513.26 o                         
  32   6   9         49.41        592.79       299.87 o                         
 -43   7   9        514.18        625.72       300.08 o                         
 -41   7   9         85.69        183.82       179.13 o                         
 -39   7   9        189.23         33.36       188.78 o                         
 -37   7   9          6.33        -18.65       150.89 o                         
 -35   7   9          8.84        -11.94       150.49 o                         
 -33   7   9       2423.67       2562.29       312.07 o                         
 -31   7   9         89.39        -21.40       122.86 o                         
 -29   7   9       6827.46       6435.62       382.06 o                         
 -27   7   9       3691.20       3122.67       273.27 o                         
 -25   7   9       1925.00       2298.51       295.06 o                         
 -23   7   9         76.98        -50.59       129.06 o                         
 -21   7   9        563.28        952.28       449.00 o                         
 -19   7   9       1563.57       1467.05       184.35 o                         
 -17   7   9        863.72        727.41       151.58 o                         
 -15   7   9        569.74        648.94       146.77 o                         
 -13   7   9       2162.80       2105.68       201.45 o                         
 -11   7   9         82.13        469.51       304.44 o                         
  -9   7   9        404.24        306.94       105.31 o                         
  -7   7   9         17.02        115.23       141.16 o                         
  -5   7   9       3222.86       3053.65       197.45 o                         
  -3   7   9        223.93        346.91       112.45 o                         
  -1   7   9       2055.36       1698.74       279.52 o                         
   1   7   9        384.40        287.07        91.22 o                         
   3   7   9        712.93        644.90       129.11 o                         
   5   7   9         87.42         16.22        81.50 o                         
   7   7   9        223.93         40.41       141.04 o                         
   9   7   9        949.93        759.38       195.75 o                         
  11   7   9        403.54        517.59       243.19 o                         
  13   7   9          8.20        -53.18       172.89 o                         
  15   7   9        435.11        434.81       176.28 o                         
  17   7   9       3761.53       3695.75       359.71 o                         
  19   7   9       8744.41       8429.31       524.08 o                         
  21   7   9          0.56        189.14       194.92 o                         
  23   7   9        128.61         62.02       161.39 o                         
  25   7   9        627.47        749.45       277.81 o                         
  27   7   9       1309.16       1153.05       323.31 o                         
  29   7   9        922.89        946.38       339.58 o                         
 -40   8   9       1603.54       1764.62       364.91 o                         
 -38   8   9       2835.08       2983.10       426.98 o                         
 -36   8   9       1863.40       2052.23       436.17 o                         
 -34   8   9       2344.90       2335.58       303.04 o                         
 -32   8   9       3405.44       3272.32       369.66 o                         
 -30   8   9        349.62        626.96       428.25 o                         
 -28   8   9        528.32        633.46       210.23 o                         
 -26   8   9       9250.23       9708.47       646.82 o                         
 -24   8   9       1120.05       1130.53       221.95 o                         
 -22   8   9        580.12        521.88       165.20 o                         
 -20   8   9       1527.33       1796.41       298.64 o                         
 -18   8   9       1099.90       1430.54       218.90 o                         
 -16   8   9       1583.12       1992.02       235.21 o                         
 -14   8   9       2469.20       2344.12       245.13 o                         
 -12   8   9       1576.45       1607.42       248.92 o                         
 -10   8   9       3325.06       3824.51       363.26 o                         
  -8   8   9        233.42        259.06       124.48 o                         
  -6   8   9       1586.65       1142.14       193.11 o                         
  -4   8   9        187.67        301.84       133.62 o                         
  -2   8   9        218.52         55.96        91.31 o                         
   0   8   9         56.16         73.73        82.47 o                         
   2   8   9       1312.39       1082.57       255.22 o                         
   4   8   9       1846.51       1543.93       307.50 o                         
   6   8   9       9372.65       9298.46       561.06 o                         
   8   8   9        174.36        403.63       221.94 o                         
  10   8   9        220.23        336.75       267.44 o                         
  12   8   9          0.08        145.12       168.08 o                         
  14   8   9        741.12        914.45       444.46 o                         
  16   8   9        609.97        624.44       230.23 o                         
  18   8   9          2.61        224.27       205.96 o                         
  20   8   9         53.32        200.81       211.25 o                         
  22   8   9       1477.86       2104.07       604.13 o                         
  24   8   9       1848.30       1633.90       374.00 o                         
  26   8   9          6.38        112.11       218.07 o                         
 -33   9   9         12.58       -122.55       189.30 o                         
 -31   9   9       3633.40       3027.38       378.26 o                         
 -29   9   9       1745.85       2344.52       342.22 o                         
 -27   9   9       2051.00       1963.53       291.89 o                         
 -25   9   9        369.68        315.16       184.41 o                         
 -23   9   9         34.29        -39.25       171.09 o                         
 -21   9   9        618.08       1159.11       306.98 o                         
 -19   9   9         40.72       -176.76       176.76 o                         
 -17   9   9          2.28        -48.72       136.34 o                         
 -15   9   9       1423.00       1889.04       318.48 o                         
 -13   9   9        624.43        459.44       239.94 o                         
 -11   9   9        266.03         38.54       161.60 o                         
  -9   9   9        460.03        479.29       241.62 o                         
  -7   9   9        686.93        392.55       182.39 o                         
  -5   9   9        494.53        270.55       158.49 o                         
  -3   9   9        405.49        256.88       206.98 o                         
  -1   9   9        336.84         95.79       143.59 o                         
   1   9   9        666.18        312.50       192.79 o                         
   3   9   9         31.39       -160.94       191.13 o                         
   5   9   9        434.98         85.08       218.45 o                         
   7   9   9       1662.92       2063.08       301.98 o                         
   9   9   9          7.16       -121.78       194.85 o                         
  11   9   9        145.56        -99.79       201.61 o                         
  13   9   9       1685.67       2104.46       356.50 o                         
  15   9   9         98.25         30.22       206.24 o                         
  17   9   9         47.82        112.40       275.26 o                         
  19   9   9        594.84        602.42       246.29 o                         
  21   9   9        171.82        -68.53       213.61 o                         
 -26  10   9         40.86        -32.54       208.20 o                         
 -24  10   9       1769.23       2155.84       365.70 o                         
 -22  10   9         65.74        372.10       234.90 o                         
 -20  10   9       1368.19       1867.30       517.15 o                         
 -18  10   9        473.42        735.12       320.01 o                         
 -16  10   9         27.65        258.23       207.86 o                         
 -14  10   9       3930.04       3860.75       391.47 o                         
 -12  10   9          0.01         21.19       143.74 o                         
 -10  10   9       5640.84       4681.81       419.34 o                         
  -8  10   9       1311.64       1592.44       360.45 o                         
  -6  10   9       1479.02       1709.45       341.12 o                         
  -4  10   9       1990.32       2364.92       380.56 o                         
  -2  10   9         67.06        319.57       340.25 o                         
   0  10   9        246.29        176.04       304.83 o                         
   4  10   9       2850.03       2436.86       415.52 o                         
   6  10   9       1791.26       1784.32       442.03 o                         
   8  10   9        109.02         40.49       234.28 o                         
  10  10   9        107.69        263.10       254.26 o                         
  12  10   9        356.33         42.78       302.43 o                         
  -9  11   9        665.94        786.06       480.70 o                         
  -7  11   9        769.25       1409.91       485.60 o                         
  -5  11   9         82.27        352.64       734.84 o                         
 -54   0  10         28.56         66.98       390.08 o                         
 -52   0  10        417.82        330.97       415.69 o                         
 -50   0  10         43.13        -53.57       143.94 o                         
 -48   0  10        389.10        677.44       192.33 o                         
 -46   0  10        193.92        160.75       153.89 o                         
 -44   0  10        838.98       1082.66       193.21 o                         
 -42   0  10       3893.51       3767.88       327.99 o                         
 -40   0  10       1170.32       1121.42       172.48 o                         
 -38   0  10       1204.31       1478.37       201.72 o                         
 -36   0  10        674.21        645.12       147.42 o                         
 -34   0  10       3527.92       3389.45       232.53 o                         
 -32   0  10        405.49        593.55       125.59 o                         
 -30   0  10       9238.02       9406.72       333.34 o                         
 -28   0  10       4138.93       4096.86       202.33 o                         
 -26   0  10      14778.83      14141.51       393.26 o                         
 -24   0  10       9066.48      10203.23       297.10 o                         
 -22   0  10        704.92        505.97        87.75 o                         
 -20   0  10       4388.30       4664.57       164.81 o                         
 -18   0  10      10077.55       9644.55       242.86 o                         
 -16   0  10       2610.19       2306.51       416.67 o                         
 -14   0  10       1756.29       1472.18       123.86 o                         
 -12   0  10          8.36        762.44       593.00 o                         
 -10   0  10      28190.34      25146.60       972.71 o                         
  -8   0  10      11215.70      13460.59       451.07 o                         
  -6   0  10      14469.60      15891.40       539.84 o                         
  -4   0  10       3863.83       4082.28       263.35 o                         
  -2   0  10      15706.86      18100.21       607.36 o                         
   0   0  10       5025.88       5706.10       349.37 o                         
   2   0  10      21148.37      21562.24       733.75 o                         
   4   0  10      72181.23      80928.31      1574.86 o                         
   6   0  10     151303.44     159043.16      3126.54 o                         
   8   0  10       1995.16       1589.75       400.71 o                         
  10   0  10      20629.88      20455.29       628.15 o                         
  12   0  10        237.53         51.06       194.14 o                         
  14   0  10      20490.14      21244.74      1075.67 o                         
  16   0  10          0.26        -44.77       119.00 o                         
  18   0  10       3840.77       5036.73       648.42 o                         
  20   0  10       9997.55      11044.05       684.24 o                         
  22   0  10        646.06        884.34       222.16 o                         
  24   0  10      32745.08      32265.79      1250.78 o                         
  26   0  10       1564.88       1266.60       278.71 o                         
  28   0  10         12.96         62.54       593.00 o                         
  30   0  10       6439.74       6545.02       691.47 o                         
  32   0  10       5246.80       6027.31       703.49 o                         
  34   0  10       1098.38       1067.63       406.95 o                         
  36   0  10       7132.56       7306.98       874.36 o                         
  38   0  10       2557.07       2863.51       608.94 o                         
  40   0  10       1962.96       2194.43       594.28 o                         
 -55   1  10        490.26        332.94       338.46 o                         
 -53   1  10        778.34        848.54       306.34 o                         
 -51   1  10        202.45        458.84       211.93 o                         
 -49   1  10       1859.33       2098.89       298.37 o                         
 -47   1  10        916.83        869.82       160.87 o                         
 -45   1  10        595.60        638.78       161.67 o                         
 -43   1  10       5212.05       5506.76       250.56 o                         
 -41   1  10       1410.22       1384.26       160.64 o                         
 -39   1  10        108.82        126.26        91.67 o                         
 -37   1  10       5839.42       5816.71       230.64 o                         
 -35   1  10       6752.03       6596.35       239.31 o                         
 -33   1  10       2904.43       2639.53       157.12 o                         
 -31   1  10       5614.01       5614.60       210.52 o                         
 -29   1  10       1175.65       1097.23       105.16 o                         
 -27   1  10       6540.67       6216.62       181.04 o                         
 -25   1  10       7856.56       8353.39       197.05 o                         
 -23   1  10      25047.48      26132.83       422.38 o                         
 -21   1  10       4570.78       4090.97       187.96 o                         
 -19   1  10       4934.07       4259.32       117.79 o                         
 -17   1  10       6595.20       5629.44       221.88 o                         
 -15   1  10       7194.42       7163.67       281.51 o                         
 -13   1  10      11443.08      10895.94       284.47 o                         
 -11   1  10      21351.64      21862.37       346.92 o                         
  -9   1  10       3342.51       4476.17       116.26 o                         
  -7   1  10      19441.15      18981.06       554.50 o                         
  -5   1  10       7145.09       6935.46       243.07 o                         
  -3   1  10      11832.88      12448.34       231.40 o                         
  -1   1  10          2.06        -31.67        42.65 o                         
   1   1  10       2344.85       2290.56        90.01 o                         
   3   1  10       1033.55        568.07       139.46 o                         
   5   1  10       1978.22       2366.61       129.87 o                         
   7   1  10        208.20        485.89       135.53 o                         
   9   1  10        803.54        698.45        96.64 o                         
  11   1  10        262.63        294.20        83.83 o                         
  13   1  10       6321.86       5799.59       222.79 o                         
  15   1  10        461.07        562.81       115.70 o                         
  17   1  10       2370.24       2513.51       186.74 o                         
  19   1  10      32133.66      31523.91       801.62 o                         
  21   1  10         95.81        101.29       101.76 o                         
  23   1  10        511.53        496.09       159.88 o                         
  25   1  10        661.79        461.95       164.06 o                         
  27   1  10      12815.92      13817.81       788.91 o                         
  29   1  10       8913.65       9277.38       534.05 o                         
  31   1  10        899.87       1125.02       253.95 o                         
  33   1  10       2679.70       2564.80       363.85 o                         
  35   1  10       5725.00       4912.37       663.41 o                         
  37   1  10       4143.06       4047.62      1105.86 o                         
  39   1  10       4150.81       3356.65      1046.72 o                         
 -54   2  10         40.00        132.33       220.90 o                         
 -52   2  10       1590.21       1211.34       289.04 o                         
 -50   2  10       7181.98       6583.58       677.85 o                         
 -48   2  10        587.14        528.39       223.65 o                         
 -46   2  10       8269.46       7819.86       459.88 o                         
 -44   2  10        424.31        379.40       140.76 o                         
 -42   2  10         27.43        124.06       131.60 o                         
 -40   2  10        135.00        214.18        98.06 o                         
 -38   2  10        454.35        818.98       175.24 o                         
 -36   2  10       3285.91       3284.17       176.84 o                         
 -34   2  10       7607.52       6576.74       251.61 o                         
 -32   2  10       5713.12       5603.27       230.39 o                         
 -30   2  10       2097.83       2197.01       127.66 o                         
 -28   2  10      12739.57      12185.82       280.57 o                         
 -26   2  10       2614.00       2685.02       121.63 o                         
 -24   2  10        473.80        495.30        63.98 o                         
 -22   2  10        220.51        176.78        48.57 o                         
 -20   2  10        605.34        737.12        60.60 o                         
 -18   2  10        428.52        458.94       103.22 o                         
 -16   2  10        599.87        699.34        89.57 o                         
 -14   2  10          0.81        157.03        60.95 o                         
 -12   2  10        197.86        230.12        48.60 o                         
 -10   2  10      19457.36      19505.32       359.52 o                         
  -8   2  10       2712.31       3181.32       121.49 o                         
  -6   2  10       1001.54       1219.99       148.10 o                         
  -4   2  10      11128.31      10951.13       224.81 o                         
  -2   2  10       1257.57       1532.10       115.71 o                         
   0   2  10        922.14       1002.23       190.56 o                         
   2   2  10         50.09        103.76        49.16 o                         
   4   2  10       6223.84       6851.30       207.98 o                         
   6   2  10      10989.73      10404.62       244.59 o                         
   8   2  10       2816.93       2586.08       127.33 o                         
  10   2  10        813.42        732.37       114.91 o                         
  12   2  10        122.69        148.34       112.19 o                         
  14   2  10        256.04        418.56       105.95 o                         
  16   2  10       3573.79       4461.69       528.52 o                         
  18   2  10       1912.50       2103.12       202.79 o                         
  20   2  10        377.06        603.12       145.22 o                         
  22   2  10       3531.74       3450.45       243.52 o                         
  24   2  10       2291.52       2630.47       256.01 o                         
  26   2  10       1026.44       1283.38       286.23 o                         
  28   2  10        223.35        260.06       166.84 o                         
  30   2  10        129.32         84.66       163.60 o                         
  32   2  10         31.94        -46.27       168.04 o                         
  34   2  10       5307.87       5684.57       619.65 o                         
  36   2  10        615.72        433.53       245.05 o                         
  38   2  10       1011.33        945.98       476.81 o                         
 -53   3  10        678.44        918.48       291.34 o                         
 -51   3  10         39.81        154.78       250.27 o                         
 -49   3  10       6028.98       5446.96       492.25 o                         
 -47   3  10       1634.02       1527.77       297.55 o                         
 -45   3  10        792.97        541.96       209.84 o                         
 -43   3  10         32.76        230.25       182.47 o                         
 -41   3  10       2267.58       2102.51       238.03 o                         
 -39   3  10        147.52        190.77       100.86 o                         
 -37   3  10       3406.68       3450.61       198.99 o                         
 -35   3  10        289.81        346.26       165.83 o                         
 -33   3  10      11761.42      11449.70       374.37 o                         
 -31   3  10        241.55        520.57       158.96 o                         
 -29   3  10        567.24        683.21       110.60 o                         
 -27   3  10       5716.72       5712.45       214.56 o                         
 -25   3  10       6597.70       6437.99       189.05 o                         
 -23   3  10       1028.06       1112.45        99.88 o                         
 -21   3  10      10009.58      10240.54       221.15 o                         
 -19   3  10        790.67        841.78        99.15 o                         
 -17   3  10       1089.96       1028.29       127.33 o                         
 -15   3  10       1975.86       2299.22        88.50 o                         
 -13   3  10       1766.31       1927.16       128.21 o                         
 -11   3  10       1474.00       1353.00       100.18 o                         
  -9   3  10      20853.39      21978.47       437.97 o                         
  -7   3  10      22055.14      22721.19       365.91 o                         
  -5   3  10        797.78        667.51        64.32 o                         
  -3   3  10        172.06        203.01        61.39 o                         
  -1   3  10        329.57        390.62        62.08 o                         
   1   3  10      29893.50      30304.93       539.90 o                         
   3   3  10        124.69        127.66        56.19 o                         
   5   3  10      14646.85      13270.19       347.53 o                         
   7   3  10        298.54        268.39        70.46 o                         
   9   3  10        193.82        200.59       152.42 o                         
  11   3  10        933.81        848.79       102.68 o                         
  13   3  10       6961.62       6585.62       270.12 o                         
  15   3  10         83.13        160.63       102.16 o                         
  17   3  10       6961.12       7282.90       333.54 o                         
  19   3  10        918.79       1118.45       200.45 o                         
  21   3  10        580.34        805.72       167.16 o                         
  23   3  10        886.55        987.12       211.88 o                         
  25   3  10        176.40         36.39       128.40 o                         
  27   3  10       1496.39       1563.82       318.69 o                         
  29   3  10       2177.91       2177.42       445.58 o                         
  31   3  10         10.34        230.72       236.23 o                         
  33   3  10         46.55       -219.14       219.14 o                         
  35   3  10        163.97        328.91       250.63 o                         
  37   3  10        280.77        187.51       272.31 o                         
 -50   4  10          4.52        240.17       238.92 o                         
 -48   4  10        516.04        549.39       248.13 o                         
 -46   4  10        817.97       1527.95       416.26 o                         
 -44   4  10       1070.36       1624.10       290.67 o                         
 -42   4  10        797.15       1216.59       294.33 o                         
 -40   4  10        116.15        130.85       141.43 o                         
 -38   4  10        132.22        235.59       122.00 o                         
 -36   4  10        105.69        392.36       133.29 o                         
 -34   4  10        570.56        499.75       118.69 o                         
 -32   4  10       2475.19       2479.19       199.69 o                         
 -30   4  10       7136.59       7262.10       415.06 o                         
 -28   4  10       3394.59       3265.21       153.90 o                         
 -26   4  10          8.08         87.76        65.81 o                         
 -24   4  10       3358.49       3254.88       166.40 o                         
 -22   4  10        162.22        147.69        62.03 o                         
 -20   4  10      11332.06      10867.70       249.76 o                         
 -18   4  10        548.48        761.90        94.02 o                         
 -16   4  10          1.88        -43.59        68.06 o                         
 -14   4  10         79.66        255.89        84.43 o                         
 -12   4  10       9422.70       9249.77       251.33 o                         
 -10   4  10        931.66        947.11        96.88 o                         
  -8   4  10        108.41         54.75        65.18 o                         
  -6   4  10       1876.93       1609.38       101.33 o                         
  -4   4  10      10109.80       9779.96       233.02 o                         
  -2   4  10        884.87       1041.93        90.53 o                         
   0   4  10      46944.26      47545.77       767.69 o                         
   2   4  10       7280.38       6745.37       387.34 o                         
   4   4  10      14309.68      14055.57       613.38 o                         
   6   4  10        226.47        230.67        90.20 o                         
   8   4  10        172.98        177.09        84.69 o                         
  10   4  10       4985.31       4870.42       218.37 o                         
  12   4  10        770.24        887.93       127.64 o                         
  14   4  10       9182.58       9379.13       416.04 o                         
  16   4  10       5932.22       6501.50       375.62 o                         
  18   4  10        219.77        306.35       127.48 o                         
  20   4  10         31.13        399.53       225.85 o                         
  22   4  10          2.31        160.97       167.98 o                         
  24   4  10        252.96        277.01       180.62 o                         
  26   4  10       1592.05       1384.49       350.62 o                         
  28   4  10         86.05        204.57       182.56 o                         
  30   4  10        350.47        526.85       265.92 o                         
  32   4  10       6834.26       7361.52       601.74 o                         
  34   4  10       4150.02       4231.96       525.32 o                         
  36   4  10        619.05       1168.79       457.26 o                         
 -49   5  10        116.67        386.68       254.70 o                         
 -47   5  10       1768.58       1862.39       364.18 o                         
 -45   5  10         29.11         16.04       161.73 o                         
 -43   5  10        521.53       1230.39       349.91 o                         
 -41   5  10        243.47        307.47       255.36 o                         
 -39   5  10        232.95        127.79       260.05 o                         
 -37   5  10       4685.30       4994.86       555.84 o                         
 -35   5  10        676.36        688.36       149.26 o                         
 -33   5  10        195.29        578.05       223.27 o                         
 -31   5  10       1013.76        926.77       150.41 o                         
 -29   5  10       1604.51       1736.92       169.48 o                         
 -27   5  10       1858.49       1962.96       165.98 o                         
 -25   5  10        869.61       1079.67       138.82 o                         
 -23   5  10       7485.32       7166.75       277.67 o                         
 -21   5  10      10715.12      10584.01       329.42 o                         
 -19   5  10       1555.61       1562.92       132.31 o                         
 -17   5  10       1619.39       1658.71       158.60 o                         
 -15   5  10        819.59       1178.35       123.60 o                         
 -13   5  10        666.99       1063.76       326.56 o                         
 -11   5  10       1168.76       1419.30       113.12 o                         
  -9   5  10        275.01        270.64       134.09 o                         
  -7   5  10       9658.71       9046.78       267.57 o                         
  -5   5  10      13028.80      12367.41       318.96 o                         
  -3   5  10       1018.56       1120.05       120.17 o                         
  -1   5  10        943.76        977.58       122.38 o                         
   1   5  10        168.00        165.70        71.49 o                         
   3   5  10        149.21        119.43        62.15 o                         
   5   5  10        205.25        266.63       107.50 o                         
   7   5  10       1311.08       1262.33       116.81 o                         
   9   5  10      11294.72      12154.35       507.89 o                         
  11   5  10        870.81       1008.62       181.82 o                         
  13   5  10          6.95        -84.92       144.83 o                         
  15   5  10       3170.40       3431.19       295.15 o                         
  17   5  10       2031.54       2269.78       276.47 o                         
  19   5  10       2290.09       2373.71       280.47 o                         
  21   5  10        421.67        479.73       179.99 o                         
  23   5  10         22.06        -93.42       178.49 o                         
  25   5  10       8819.18       9168.77       594.55 o                         
  27   5  10          3.08        128.24       170.50 o                         
  29   5  10       1979.70       1985.06       358.11 o                         
  31   5  10        440.86        394.29       251.32 o                         
  33   5  10        108.86        329.40       266.98 o                         
 -46   6  10       1287.76       1325.08       348.34 o                         
 -44   6  10        219.67         15.78       275.78 o                         
 -42   6  10       1907.34       2027.58       299.93 o                         
 -40   6  10        307.07        218.18       199.87 o                         
 -38   6  10        500.95        574.98       204.52 o                         
 -36   6  10        751.96        930.51       268.08 o                         
 -34   6  10         20.11        108.83       132.23 o                         
 -32   6  10        746.66       1027.37       177.48 o                         
 -30   6  10        267.48        386.22       141.37 o                         
 -28   6  10         41.91        201.90       111.78 o                         
 -26   6  10       2074.50       2242.77       202.12 o                         
 -24   6  10        233.05        461.63       115.49 o                         
 -22   6  10          7.32        -33.46        89.19 o                         
 -20   6  10       6302.12       6337.02       286.61 o                         
 -18   6  10       1125.92       1418.96       162.23 o                         
 -16   6  10        399.77        923.72       284.60 o                         
 -14   6  10        142.60        103.16       100.81 o                         
 -12   6  10       2990.84       2767.08       256.83 o                         
 -10   6  10        406.01        567.42       113.94 o                         
  -8   6  10       1794.98       1866.45       152.60 o                         
  -6   6  10        207.61        244.32        93.51 o                         
  -4   6  10       7348.92       6928.30       253.74 o                         
  -2   6  10       1024.95       1003.75       133.08 o                         
   0   6  10       4848.62       4993.72       253.37 o                         
   2   6  10       5631.28       4683.95       249.90 o                         
   4   6  10       5117.37       4748.85       267.05 o                         
   6   6  10       2302.19       2410.19       247.62 o                         
   8   6  10       1157.13       1475.40       218.15 o                         
  10   6  10       1365.88       1510.96       222.87 o                         
  12   6  10        100.40        183.74       113.59 o                         
  14   6  10      15937.82      14711.55       663.56 o                         
  16   6  10       9767.53      10259.96       551.21 o                         
  18   6  10       5670.00       5483.26       405.59 o                         
  20   6  10        569.46        809.36       223.19 o                         
  22   6  10       2279.40       2139.71       310.71 o                         
  24   6  10        509.62        979.58       262.07 o                         
  26   6  10        314.16        135.05       215.20 o                         
  28   6  10       1925.23       1924.44       338.32 o                         
  30   6  10        173.42        -13.01       290.04 o                         
  32   6  10        116.02        380.89       300.76 o                         
 -43   7  10         50.23        304.62       316.20 o                         
 -41   7  10         20.55         13.27       147.95 o                         
 -39   7  10       1113.17        930.52       266.67 o                         
 -37   7  10        104.04        158.33       180.63 o                         
 -35   7  10        337.90        303.41       176.08 o                         
 -33   7  10        165.73         25.58       152.97 o                         
 -31   7  10       4584.45       5133.38       409.92 o                         
 -29   7  10        130.21        147.81       133.51 o                         
 -27   7  10         16.28        -86.06       109.84 o                         
 -25   7  10         50.95         15.67       104.43 o                         
 -23   7  10        496.22        635.83       148.24 o                         
 -21   7  10        595.54       1078.66       175.69 o                         
 -19   7  10       5417.91       4840.09       301.48 o                         
 -17   7  10         23.69         46.64        98.08 o                         
 -15   7  10        560.48        384.97       138.57 o                         
 -13   7  10        667.39        706.50       119.96 o                         
 -11   7  10       4403.97       4424.70       225.55 o                         
  -9   7  10       4650.85       4581.00       330.75 o                         
  -7   7  10        699.02        854.17       139.80 o                         
  -5   7  10       7809.48       7100.28       326.30 o                         
  -3   7  10       9169.16       8811.31       316.32 o                         
  -1   7  10        718.45        750.98       138.97 o                         
   1   7  10        973.71       1074.62       199.38 o                         
   3   7  10       1197.32        992.62       164.53 o                         
   5   7  10       1856.70       1617.65       164.85 o                         
   7   7  10       1506.54       1299.54       215.00 o                         
   9   7  10        570.61        957.45       225.64 o                         
  11   7  10        339.51        490.42       187.43 o                         
  13   7  10        337.22        335.90       178.48 o                         
  15   7  10       6040.43       5819.06       445.26 o                         
  17   7  10       4251.76       4003.67       405.52 o                         
  19   7  10         30.60       -192.62       192.62 o                         
  21   7  10        362.82        255.41       200.49 o                         
  23   7  10         12.69        854.81       557.85 o                         
  25   7  10          4.11        -16.82       174.00 o                         
  27   7  10        299.08        581.44       301.49 o                         
 -38   8  10       3823.71       3749.15       414.44 o                         
 -36   8  10        181.12        -40.36       191.71 o                         
 -34   8  10        576.18        895.04       529.51 o                         
 -32   8  10       1844.45       1704.67       320.15 o                         
 -30   8  10       6945.96       7016.62       524.57 o                         
 -28   8  10       2085.18       1670.44       273.14 o                         
 -26   8  10       5762.82       5610.51       379.86 o                         
 -24   8  10        257.82        246.23       167.03 o                         
 -22   8  10         59.07          4.66       199.50 o                         
 -20   8  10         73.31         82.73       133.89 o                         
 -18   8  10       2042.69       1740.55       252.85 o                         
 -16   8  10       2296.09       1817.87       226.79 o                         
 -14   8  10       1438.21       1858.45       228.01 o                         
 -12   8  10        876.73       1141.67       190.74 o                         
 -10   8  10       7834.86       7735.82       369.79 o                         
  -8   8  10       2823.99       3102.90       229.13 o                         
  -6   8  10        835.43        630.67       181.27 o                         
  -4   8  10       3509.43       3288.08       250.54 o                         
  -2   8  10        161.30         80.59        91.08 o                         
   0   8  10       1616.28       1814.28       209.05 o                         
   2   8  10       5150.53       4844.39       366.99 o                         
   4   8  10       1210.68       1466.99       266.48 o                         
   6   8  10       2231.22       2936.57       322.84 o                         
   8   8  10       2807.48       3054.63       319.36 o                         
  10   8  10       1602.44       1654.44       269.42 o                         
  12   8  10       1529.86       1714.92       287.51 o                         
  14   8  10          0.50        148.38       171.52 o                         
  16   8  10       1574.08       1088.85       274.86 o                         
  18   8  10         59.71        155.78       182.71 o                         
  20   8  10        283.87        227.61       232.61 o                         
  22   8  10       3385.31       3172.42       424.27 o                         
  24   8  10         39.74        283.26       243.78 o                         
 -33   9  10       1737.23       2282.91       610.71 o                         
 -31   9  10       1086.29       1381.69       292.28 o                         
 -29   9  10         66.94         63.09       293.04 o                         
 -27   9  10       3521.65       3411.86       624.23 o                         
 -25   9  10        374.25        799.37       361.84 o                         
 -23   9  10       4918.81       4392.61       398.73 o                         
 -21   9  10          4.92        -29.73       162.93 o                         
 -19   9  10       1637.81       1883.14       289.12 o                         
 -17   9  10        572.44        564.74       209.86 o                         
 -15   9  10         22.54        107.32       168.18 o                         
 -13   9  10        309.59        278.39       184.65 o                         
 -11   9  10         52.11        153.73       166.26 o                         
  -9   9  10        361.25        271.73       168.57 o                         
  -7   9  10       1345.07       1387.55       250.49 o                         
  -5   9  10        319.01        102.85       136.31 o                         
  -3   9  10        233.89         56.07       117.23 o                         
  -1   9  10       1622.12       1170.16       294.75 o                         
   1   9  10         72.71        414.75       218.95 o                         
   3   9  10       2355.53       2198.05       408.11 o                         
   5   9  10       2509.69       2430.43       448.40 o                         
   7   9  10        690.92        538.93       238.46 o                         
   9   9  10         57.89        146.23       203.05 o                         
  11   9  10         10.83         98.59       170.66 o                         
  13   9  10        145.95         10.17       184.26 o                         
  15   9  10       2384.20       2568.22       835.19 o                         
  17   9  10         34.65         53.31       185.15 o                         
  19   9  10        335.06        450.14       260.75 o                         
 -26  10  10       1087.36       1089.76       340.90 o                         
 -24  10  10        871.05        973.91       339.29 o                         
 -22  10  10       1492.93       2126.71       518.51 o                         
 -20  10  10        122.20         15.70       200.32 o                         
 -18  10  10       2104.43       2209.05       429.85 o                         
 -16  10  10        372.76        239.15       234.79 o                         
 -14  10  10       1587.29       1502.36       287.79 o                         
 -12  10  10        250.09         91.96       183.59 o                         
 -10  10  10       1630.48       1615.91       338.37 o                         
  -8  10  10        620.48        569.03       266.79 o                         
  -6  10  10       1374.18       1318.84       318.47 o                         
  -4  10  10        145.60       -153.67       610.73 o                         
  -2  10  10         49.61        -48.23       244.47 o                         
   0  10  10          0.13         47.84       283.06 o                         
   2  10  10       4807.42       5969.35      1603.65 o                         
   4  10  10        147.73        -96.53       390.08 o                         
   8  10  10        205.47        653.11       283.67 o                         
  10  10  10        593.76        872.06       450.72 o                         
 -55   1  11        892.78        766.03       400.75 o                         
 -53   1  11        255.12         70.31       255.13 o                         
 -51   1  11       6035.86       5973.41       889.67 o                         
 -49   1  11        176.92        123.23       123.80 o                         
 -47   1  11        992.06       1487.47       182.85 o                         
 -45   1  11        319.07        413.86       133.56 o                         
 -43   1  11        941.67        876.75       130.55 o                         
 -41   1  11       3378.38       3360.58       205.87 o                         
 -39   1  11        389.27        162.80       107.21 o                         
 -37   1  11        254.46        214.94        97.47 o                         
 -35   1  11       5944.43       5802.71       261.38 o                         
 -33   1  11          5.37         82.57        72.84 o                         
 -31   1  11       5906.30       5683.31       214.83 o                         
 -29   1  11         44.51         83.73        64.39 o                         
 -27   1  11       6203.67       6198.13       186.72 o                         
 -25   1  11          0.22        -54.75        54.75 o                         
 -23   1  11       1448.15       1641.47        88.14 o                         
 -21   1  11        689.55        471.85        56.41 o                         
 -19   1  11      44505.45      46969.80      1029.49 o                         
 -17   1  11      14954.80      14741.01       397.33 o                         
 -15   1  11       3529.22       3447.85       121.37 o                         
 -13   1  11       3532.90       3570.64       161.12 o                         
 -11   1  11      16413.00      16273.15       396.60 o                         
  -9   1  11      11379.96      13239.34       334.08 o                         
  -7   1  11       2580.88       2590.45       152.82 o                         
  -5   1  11      25355.59      26045.52       552.71 o                         
  -3   1  11      11534.07       9970.63       297.09 o                         
  -1   1  11      23980.26      22270.35       459.26 o                         
   1   1  11       1333.96       1508.12       132.74 o                         
   3   1  11       2361.45       3094.16       172.54 o                         
   5   1  11        684.55        727.47       155.49 o                         
   7   1  11        457.52        681.04        87.16 o                         
   9   1  11         48.97         73.17        67.84 o                         
  11   1  11        565.90        656.72       103.27 o                         
  13   1  11       5618.99       5464.48       255.74 o                         
  15   1  11       7501.58       7350.50       301.99 o                         
  17   1  11       1322.71       1209.04       156.11 o                         
  19   1  11       1438.09       1333.63       173.99 o                         
  21   1  11       1029.40       1388.25       185.13 o                         
  23   1  11       4246.64       5020.08       414.14 o                         
  25   1  11       4721.52       4988.08       355.06 o                         
  27   1  11        734.65        811.79       385.62 o                         
  29   1  11       3936.50       4396.54       421.44 o                         
  31   1  11        292.42        635.60       245.33 o                         
  33   1  11        324.60        335.36       235.62 o                         
  35   1  11          7.43         55.75       199.34 o                         
  37   1  11       3204.73       2105.82       946.40 o                         
 -54   2  11        175.84        447.88       326.75 o                         
 -52   2  11        355.40        112.46       218.65 o                         
 -50   2  11       4414.46       3345.98       371.16 o                         
 -48   2  11        608.70        658.44       226.32 o                         
 -46   2  11      15166.34      13234.86       710.09 o                         
 -44   2  11        565.69        581.83       152.07 o                         
 -42   2  11       1667.97       1657.27       191.42 o                         
 -40   2  11        646.79       1090.71       163.14 o                         
 -38   2  11        312.63        277.39        95.83 o                         
 -36   2  11        645.59        738.70       108.79 o                         
 -34   2  11      25141.73      25509.01       564.89 o                         
 -32   2  11        384.85        266.59        88.78 o                         
 -30   2  11       2344.68       2116.62       125.29 o                         
 -28   2  11        362.20        495.64        81.41 o                         
 -26   2  11       2894.45       3471.56       304.88 o                         
 -24   2  11       4762.50       4721.95       143.92 o                         
 -22   2  11       1715.78       1832.99       113.90 o                         
 -20   2  11       4908.19       4941.03       131.44 o                         
 -18   2  11       3474.78       3797.86       106.80 o                         
 -16   2  11        453.60        776.44        78.42 o                         
 -14   2  11        543.46        624.39        99.08 o                         
 -12   2  11       2575.32       2579.24       142.77 o                         
 -10   2  11      19468.19      20756.79       394.68 o                         
  -8   2  11       5096.23       4978.30       150.93 o                         
  -6   2  11       2511.48       2704.74       124.04 o                         
  -4   2  11          8.82         22.09        36.42 o                         
  -2   2  11       3940.17       4160.22       137.61 o                         
   0   2  11       5466.52       5365.28       171.21 o                         
   2   2  11       4481.55       4387.70       151.76 o                         
   4   2  11       1146.41       1039.82        89.72 o                         
   6   2  11         48.83         82.92        60.08 o                         
   8   2  11       4779.23       4965.62       182.78 o                         
  10   2  11        631.21        921.51       140.02 o                         
  12   2  11        543.93        682.81       121.49 o                         
  14   2  11        633.09        705.93       119.74 o                         
  16   2  11       1033.08       1185.25       238.45 o                         
  18   2  11       8805.43       8981.38       388.33 o                         
  20   2  11        282.33        391.50       151.08 o                         
  22   2  11          5.51          7.60       141.68 o                         
  24   2  11       4022.23       4074.47       368.53 o                         
  26   2  11       4001.85       3376.30       503.15 o                         
  28   2  11       4947.60       5715.90       516.11 o                         
  30   2  11         46.39         95.30       168.21 o                         
  32   2  11        575.37        278.12       185.59 o                         
  34   2  11       3766.27       3288.87       509.34 o                         
  36   2  11         28.77       -104.73       257.98 o                         
 -53   3  11       2018.52       1860.42       351.50 o                         
 -51   3  11       2071.76       2103.27       344.04 o                         
 -49   3  11         57.42         64.93       176.48 o                         
 -47   3  11       2599.69       2451.02       364.75 o                         
 -45   3  11        173.09        282.50       168.97 o                         
 -43   3  11        478.89        566.55       163.96 o                         
 -41   3  11       4782.85       4294.73       385.15 o                         
 -39   3  11        534.69        490.07       120.11 o                         
 -37   3  11         32.95        139.45        87.12 o                         
 -35   3  11       8633.99       8646.75       295.31 o                         
 -33   3  11       1186.32       1257.23       121.87 o                         
 -31   3  11       6044.34       5764.86       205.18 o                         
 -29   3  11       7225.17       6808.54       211.48 o                         
 -27   3  11       1573.77       1452.25       104.54 o                         
 -25   3  11         10.33        115.73        55.66 o                         
 -23   3  11      21648.71      21482.14       383.81 o                         
 -21   3  11      21288.69      21831.64       402.48 o                         
 -19   3  11       3048.39       3229.74       136.41 o                         
 -17   3  11       7666.23       7701.14       226.92 o                         
 -15   3  11      10449.91      10737.47       284.42 o                         
 -13   3  11      13486.20      12797.62       356.10 o                         
 -11   3  11       6803.27       7166.27       208.80 o                         
  -9   3  11       1281.77       1409.67       146.41 o                         
  -7   3  11      29219.08      28930.52       544.54 o                         
  -5   3  11       1943.80       1541.06       126.51 o                         
  -3   3  11      24993.80      23570.83       462.61 o                         
  -1   3  11       5880.38       5883.75       231.28 o                         
   1   3  11       1564.59       1584.14       103.95 o                         
   3   3  11       9600.01      10216.60       272.36 o                         
   5   3  11       1878.95       1960.09       116.91 o                         
   7   3  11       2964.55       2860.03       194.39 o                         
   9   3  11      20705.74      19925.65       451.73 o                         
  11   3  11       1610.86       1666.15       156.39 o                         
  13   3  11         36.71         30.80        84.00 o                         
  15   3  11        540.22        517.40       139.13 o                         
  17   3  11       4101.24       3928.49       390.06 o                         
  19   3  11       1361.67       1284.16       302.37 o                         
  21   3  11        210.26        315.56       145.99 o                         
  23   3  11        317.24        408.59       184.06 o                         
  25   3  11       2124.77       1705.68       356.23 o                         
  27   3  11        110.02        306.80       176.82 o                         
  29   3  11       1079.16       1045.91       356.01 o                         
  31   3  11        299.39        115.64       288.51 o                         
  33   3  11        922.21       1178.50       342.88 o                         
  35   3  11       1167.12       1174.62       561.97 o                         
 -52   4  11        410.68        462.75       236.12 o                         
 -50   4  11       3161.40       2562.76       493.65 o                         
 -48   4  11        388.06        469.79       244.00 o                         
 -46   4  11        259.69        387.13       216.00 o                         
 -44   4  11         34.89         87.47       159.77 o                         
 -42   4  11       1614.03       1899.16       390.52 o                         
 -40   4  11       1424.87       1444.34       209.71 o                         
 -38   4  11       2215.12       2003.89       290.70 o                         
 -36   4  11        676.15       1076.21       165.42 o                         
 -34   4  11       3366.69       3249.53       223.18 o                         
 -32   4  11        191.87        155.73        86.49 o                         
 -30   4  11        140.07        599.76       128.76 o                         
 -28   4  11        265.88        279.89        95.07 o                         
 -26   4  11       8623.52       9279.03       295.63 o                         
 -24   4  11       1272.49       1456.68       125.91 o                         
 -22   4  11       4554.17       4361.00       244.96 o                         
 -20   4  11        324.37        390.24        72.12 o                         
 -18   4  11       4329.04       4359.59       135.90 o                         
 -16   4  11       3892.38       4078.24       185.63 o                         
 -14   4  11        977.76       1388.36       206.72 o                         
 -12   4  11       1009.02       1007.68       145.22 o                         
 -10   4  11       1267.33       1398.40       159.81 o                         
  -8   4  11      17051.52      16878.24       349.14 o                         
  -6   4  11       6890.42       6960.75       207.55 o                         
  -4   4  11       5631.72       5389.87       175.82 o                         
  -2   4  11        240.70        215.66        67.70 o                         
   0   4  11       5669.66       5585.75       181.38 o                         
   2   4  11        329.45        258.17        66.82 o                         
   4   4  11      17395.51      14988.99       631.23 o                         
   6   4  11         35.77        117.83        77.57 o                         
   8   4  11       2329.16       2183.58       158.04 o                         
  10   4  11       8413.46       8177.17       305.53 o                         
  12   4  11      13150.77      12016.88      1048.04 o                         
  14   4  11       5366.55       5161.19       331.99 o                         
  16   4  11       1213.48       1021.30       202.88 o                         
  18   4  11        913.33       1331.56       214.65 o                         
  20   4  11       2647.64       3060.59       311.21 o                         
  22   4  11       1842.48       1435.39       337.48 o                         
  24   4  11       1169.03       1122.12       281.47 o                         
  26   4  11        115.54        -70.86       173.05 o                         
  28   4  11         33.90        -76.57       192.75 o                         
  30   4  11       1803.98       2140.35       357.58 o                         
  32   4  11       4385.68       4488.55       721.90 o                         
  34   4  11       1251.00       1229.21       358.82 o                         
 -49   5  11       1283.65       1440.18       323.02 o                         
 -47   5  11        233.97         -6.80       177.25 o                         
 -45   5  11        607.14        504.95       247.44 o                         
 -43   5  11        498.96        758.84       226.59 o                         
 -41   5  11        745.21        890.08       370.00 o                         
 -39   5  11        404.13        287.49       147.80 o                         
 -37   5  11       1447.36       1566.51       197.96 o                         
 -35   5  11         63.10        -52.74       110.84 o                         
 -33   5  11       7528.23       8098.78       494.62 o                         
 -31   5  11         68.37        -97.62       105.50 o                         
 -29   5  11        195.18        280.76       107.60 o                         
 -27   5  11       2105.15       1938.89       250.12 o                         
 -25   5  11      19070.20      19809.71       550.39 o                         
 -23   5  11        687.63        882.94       137.49 o                         
 -21   5  11      10053.50       9586.56       315.88 o                         
 -19   5  11       3842.25       3503.26       158.51 o                         
 -17   5  11       4155.88       4064.62       202.53 o                         
 -15   5  11        281.28        335.13        79.43 o                         
 -13   5  11         57.71        -52.10        74.90 o                         
 -11   5  11       2422.54       2602.99       169.25 o                         
  -9   5  11      10613.58      10941.56       292.63 o                         
  -7   5  11       6907.51       6637.12       252.61 o                         
  -5   5  11       5575.04       5962.42       294.56 o                         
  -3   5  11      11169.66      11252.68       295.53 o                         
  -1   5  11       5942.44       5885.49       242.58 o                         
   1   5  11         63.69         58.31       113.07 o                         
   3   5  11       7118.69       6398.79       283.00 o                         
   5   5  11      13434.56      12665.74       416.99 o                         
   7   5  11      13788.90      13229.41       418.69 o                         
   9   5  11        259.27        286.17       138.25 o                         
  11   5  11       7786.58       8248.84       425.49 o                         
  13   5  11      29529.10      30205.04      1006.29 o                         
  15   5  11       8443.76       7641.71       968.12 o                         
  17   5  11        142.56         89.55       136.75 o                         
  19   5  11       2292.82       2318.78       284.56 o                         
  21   5  11       1755.84       1518.25       255.35 o                         
  23   5  11       1062.53       1516.92       297.44 o                         
  25   5  11        901.61       1068.37       277.82 o                         
  27   5  11       1971.98       2020.30       381.47 o                         
  29   5  11        405.98        948.98       469.30 o                         
  31   5  11       1101.41        913.93       307.00 o                         
  33   5  11        188.86         45.56       249.96 o                         
 -46   6  11       1129.94       1145.87       371.19 o                         
 -44   6  11       2017.07       2659.47       377.00 o                         
 -42   6  11        545.10        875.20       205.44 o                         
 -40   6  11       1419.42       1208.09       230.96 o                         
 -38   6  11          3.57        222.99       172.36 o                         
 -36   6  11        288.14        247.68       155.47 o                         
 -34   6  11        876.11        826.88       174.39 o                         
 -32   6  11         97.73        233.94       128.07 o                         
 -30   6  11       3202.48       3441.23       294.97 o                         
 -28   6  11       6015.95       5671.06       290.69 o                         
 -26   6  11        638.37        445.36       190.28 o                         
 -24   6  11       9141.73       8306.42       330.68 o                         
 -22   6  11         50.33        582.16       314.92 o                         
 -20   6  11        195.16        263.12       109.13 o                         
 -18   6  11         10.98        168.68        84.32 o                         
 -16   6  11       2319.99       2229.21       174.20 o                         
 -14   6  11       4556.79       4695.23       273.70 o                         
 -12   6  11       3341.16       3517.69       191.48 o                         
 -10   6  11        393.04        523.75       128.34 o                         
  -8   6  11       7701.12       7569.81       300.18 o                         
  -6   6  11       3637.70       3566.61       188.87 o                         
  -4   6  11       1221.34       1214.78       152.89 o                         
  -2   6  11          0.56         11.82       109.54 o                         
   0   6  11          6.16         69.76        68.07 o                         
   2   6  11      16461.49      17180.65       709.67 o                         
   4   6  11        135.98         46.72        66.05 o                         
   6   6  11      14526.91      13126.15       496.41 o                         
   8   6  11         90.64         75.55       129.58 o                         
  10   6  11        181.15         83.64       108.61 o                         
  12   6  11        285.60        257.07       119.69 o                         
  14   6  11       6042.27       6353.23       423.74 o                         
  16   6  11       2114.06       2525.59       305.09 o                         
  18   6  11        631.48        987.89       244.74 o                         
  20   6  11        152.73        251.91       189.92 o                         
  22   6  11       3756.66       4803.27       674.84 o                         
  24   6  11       1527.84       1845.87       326.14 o                         
  26   6  11       1195.81       1571.20       316.09 o                         
  28   6  11        478.50        254.70       242.24 o                         
  30   6  11        196.95        345.11       253.34 o                         
 -43   7  11        903.17        712.70       370.20 o                         
 -41   7  11        132.11        177.32       181.32 o                         
 -39   7  11        166.61        187.68       301.65 o                         
 -37   7  11        256.35         99.60       169.30 o                         
 -35   7  11         18.21       -185.42       185.42 o                         
 -33   7  11       2289.57       1989.12       257.86 o                         
 -31   7  11       1349.53        789.39       206.26 o                         
 -29   7  11       1369.67       1265.85       186.96 o                         
 -27   7  11        959.30        828.49       162.31 o                         
 -25   7  11       3111.21       3330.17       300.78 o                         
 -23   7  11         13.87          7.51        93.97 o                         
 -21   7  11         48.92         48.70        98.34 o                         
 -19   7  11          5.69         66.92       101.91 o                         
 -17   7  11       9022.27       8314.03       408.78 o                         
 -15   7  11         71.86        124.40        99.27 o                         
 -13   7  11          1.60         59.93        94.77 o                         
 -11   7  11         49.97        109.29        98.59 o                         
  -9   7  11       3947.60       4118.10       256.00 o                         
  -7   7  11        215.47         59.77       101.24 o                         
  -5   7  11        711.73        469.77       121.61 o                         
  -3   7  11         13.82        -69.97        85.46 o                         
  -1   7  11       2625.83       2640.72       213.74 o                         
   1   7  11        178.55       -100.30       181.81 o                         
   3   7  11        619.86        417.90       135.35 o
[truncated: 339,798 more chars]
