# Supplementary material for: Quaternary and quinary molecular solids based on structural inequivalence and combinatorial approaches: 2-nitro­resorcinol and 4,6-di­chloro­resorcinol
Source: IUCrJ. 2021 Jan 11;8(Pt 2):178–85. doi: 10.1107/S2052252520016589 (PMC7924232; doi:10.1107/S2052252520016589)
Supplement: Supplementary file 32 [file m-08-00178-30CRES-PHE-PYRsup32.hkl]

data_30CRES-PHE-PYR                                                             
_shelx_title ' shelx_a.res in C2/c'                                             
_shelx_refln_list_code          4                                               
_shelx_F_calc_maximum      676.68                                               
_exptl_crystal_F_000      2744.00                                               
_reflns_d_resolution_high  0.7700                                               
                                                                                
loop_                                                                           
 _space_group_symop_operation_xyz                                               
 'x, y, z'                                                                      
 '-x, y, -z+1/2'                                                                
 'x+1/2, y+1/2, z'                                                              
 '-x+1/2, y+1/2, -z+1/2'                                                        
 '-x, -y, -z'                                                                   
 'x, -y, z-1/2'                                                                 
 '-x+1/2, -y+1/2, -z'                                                           
 'x+1/2, -y+1/2, z-1/2'                                                         
                                                                                
_cell_length_a    33.8734                                                       
_cell_length_b    10.3741                                                       
_cell_length_c    18.3319                                                       
_cell_angle_alpha  90.000                                                       
_cell_angle_beta   91.186                                                       
_cell_angle_gamma  90.000                                                       
                                                                                
_shelx_F_squared_multiplier     1.000                                           
                                                                                
loop_                                                                           
 _refln_index_h                                                                 
 _refln_index_k                                                                 
 _refln_index_l                                                                 
 _refln_F_squared_calc                                                          
 _refln_F_squared_meas                                                          
 _refln_F_squared_sigma                                                         
 _refln_observed_status                                                         
   6   0   0       7141.74       6917.37       274.29 o                         
   8   0   0      19415.03      19151.58       461.65 o                         
  10   0   0         30.53        -34.93        34.93 o                         
  12   0   0      14692.26      15187.96       421.37 o                         
  14   0   0        410.29        800.13       237.78 o                         
  16   0   0       4025.25       4154.80       154.35 o                         
  18   0   0        142.69         63.94        54.98 o                         
  20   0   0        904.99       1001.50        97.68 o                         
  22   0   0        331.89        499.09       116.88 o                         
  24   0   0       4224.99       3843.14       321.25 o                         
  26   0   0        939.90       1026.32       135.64 o                         
  28   0   0       4688.87       4818.25       274.25 o                         
  30   0   0        743.29        918.99       213.13 o                         
  32   0   0        220.73        908.64       149.79 o                         
  34   0   0          7.03       -114.94       114.94 o                         
  36   0   0        267.33        302.83       158.67 o                         
  38   0   0         19.24         72.56       132.84 o                         
  40   0   0         34.06         64.09       137.19 o                         
  42   0   0          7.68         89.09       198.16 o                         
   5   1   0        569.54        541.63        19.23 o                         
   7   1   0        707.16        810.58        65.38 o                         
   9   1   0      28903.38      25934.12       338.15 o                         
  11   1   0      46658.31      44796.22       638.60 o                         
  13   1   0      13427.72      13753.77       325.89 o                         
  15   1   0      31929.00      32201.76       555.92 o                         
  17   1   0      15267.33      15045.51       303.17 o                         
  19   1   0       1619.50       1384.61        75.49 o                         
  21   1   0       1722.49       1831.28        96.26 o                         
  23   1   0       1412.23       1394.42        86.11 o                         
  25   1   0        536.54        670.47        75.58 o                         
  27   1   0         57.00         43.47        51.49 o                         
  29   1   0       1753.11       1857.56       130.33 o                         
  31   1   0       2234.95       2170.48       173.23 o                         
  33   1   0        110.85         89.16        88.58 o                         
  35   1   0         69.44        203.40        86.59 o                         
  37   1   0        105.19        165.67        94.21 o                         
  39   1   0         40.24        -44.52        87.19 o                         
  41   1   0        657.54       1383.39       764.41 o                         
  43   1   0         58.96        -34.25       127.97 o                         
   0   2   0      30948.99      29198.28       552.15 o                         
   2   2   0        380.24        381.29        17.53 o                         
   4   2   0      40433.85      35040.62      1003.00 o                         
   6   2   0       8637.90       8173.74       117.77 o                         
   8   2   0          2.30         25.84        22.78 o                         
  10   2   0        100.54         89.95        30.50 o                         
  12   2   0         41.81        116.50        30.30 o                         
  14   2   0        474.12        670.04       114.51 o                         
  16   2   0       4764.00       4905.95       186.17 o                         
  18   2   0        249.66        320.67        60.26 o                         
  20   2   0        380.43        432.86        57.39 o                         
  22   2   0       1519.90       1520.15        86.57 o                         
  24   2   0       1609.92       1625.61        99.57 o                         
  26   2   0        148.13        249.03        74.97 o                         
  28   2   0       3250.16       3202.58       185.45 o                         
  30   2   0         15.14         -0.32        57.56 o                         
  32   2   0       1656.38       1464.58       193.56 o                         
  34   2   0        187.73        245.06        87.11 o                         
  36   2   0         27.64         41.05        75.27 o                         
  38   2   0        130.21         56.57        85.95 o                         
  40   2   0        379.11        573.17       153.49 o                         
  42   2   0         49.11       -102.38       150.97 o                         
   1   3   0        749.04        672.59        40.66 o                         
   3   3   0       3745.37       3490.12        80.46 o                         
   5   3   0        546.90        692.84       125.93 o                         
   7   3   0          2.26         48.38        21.39 o                         
   9   3   0      15283.18      15675.60       334.09 o                         
  11   3   0       7650.49       7446.61       176.88 o                         
  13   3   0      21888.78      21014.34       432.36 o                         
  15   3   0      20803.19      20491.37       403.44 o                         
  17   3   0        669.04        677.12        80.50 o                         
  19   3   0       1224.60       1202.42        77.12 o                         
  21   3   0         35.23         35.83        43.35 o                         
  23   3   0       1207.65       1149.50        83.22 o                         
  25   3   0       1097.87       1042.42        93.66 o                         
  27   3   0        224.13        223.96        70.35 o                         
  29   3   0        134.11        139.97        70.45 o                         
  31   3   0        153.14        253.21        84.55 o                         
  33   3   0        393.37        275.89       124.81 o                         
  35   3   0         25.97         17.79        71.80 o                         
  37   3   0        560.50        762.99       125.47 o                         
  39   3   0          8.77         46.09       112.26 o                         
  41   3   0        658.42        700.94       223.71 o                         
   0   4   0      44158.27      44523.20      1510.33 o                         
   2   4   0        663.03        687.27        51.70 o                         
   4   4   0        125.35        217.08        80.01 o                         
   6   4   0       2725.95       3636.72       315.09 o                         
   8   4   0       3125.18       3337.60       134.56 o                         
  10   4   0       2335.16       2630.62       165.43 o                         
  12   4   0       3962.40       4017.96       190.92 o                         
  14   4   0       1205.76       1348.71        63.62 o                         
  16   4   0        291.53        272.40        42.82 o                         
  18   4   0        527.95        553.25        69.73 o                         
  20   4   0        509.76        487.84        64.60 o                         
  22   4   0       1757.42       1798.41       107.08 o                         
  24   4   0        475.29        641.49        82.08 o                         
  26   4   0         15.90         27.13        56.93 o                         
  28   4   0       1390.00       1660.95       132.54 o                         
  30   4   0        253.94        388.82        97.73 o                         
  32   4   0        216.40        397.05        94.94 o                         
  34   4   0        160.03        304.08       133.81 o                         
  36   4   0          9.54         59.72        94.37 o                         
  38   4   0         30.92        -89.82       149.98 o                         
  40   4   0          9.12        241.83       173.45 o                         
   1   5   0       1278.64       1615.75        78.00 o                         
   3   5   0        144.76         98.66        49.92 o                         
   5   5   0        761.72       1094.20       127.02 o                         
   7   5   0        532.83        585.38       100.76 o                         
   9   5   0       1271.11       1634.95       294.43 o                         
  11   5   0        278.48        410.68        94.28 o                         
  13   5   0       6639.83       6354.52       222.43 o                         
  15   5   0       5909.46       6042.43       488.94 o                         
  17   5   0        207.24        233.91        45.95 o                         
  19   5   0       3647.26       3691.91       222.21 o                         
  21   5   0         50.63         57.08        46.85 o                         
  23   5   0        528.60        716.99        99.13 o                         
  25   5   0       1568.86       1513.43       136.89 o                         
  27   5   0         12.05         91.32        78.13 o                         
  29   5   0          5.43         86.45        81.98 o                         
  31   5   0         32.63        105.00        90.99 o                         
  33   5   0         84.42        140.82       148.61 o                         
  35   5   0          2.78        150.75       138.33 o                         
  37   5   0         32.32         14.54       135.71 o                         
  39   5   0          4.61         98.32       168.22 o                         
   0   6   0      53696.19      64711.41      3626.73 o                         
   2   6   0      53535.06      58819.83      1339.66 o                         
   4   6   0      19923.95      20474.20       489.97 o                         
   6   6   0       1577.09       1452.58       118.01 o                         
   8   6   0       1789.51       1874.76       134.38 o                         
  10   6   0         44.11        117.55        58.75 o                         
  12   6   0        353.33        348.44        67.70 o                         
  14   6   0        548.67        892.55       125.36 o                         
  16   6   0        123.87        414.52       149.84 o                         
  18   6   0        393.62        320.94        80.12 o                         
  20   6   0          9.05         -2.43        61.37 o                         
  22   6   0        596.71        782.53       132.46 o                         
  24   6   0        236.61        328.18        94.51 o                         
  26   6   0         14.21        -43.87        75.99 o                         
  28   6   0       1457.45       1556.44       173.10 o                         
  30   6   0        106.68        136.59       100.85 o                         
  32   6   0        526.94        650.97       186.00 o                         
  34   6   0       1108.90       1203.81       236.88 o                         
  36   6   0        286.29         73.63       158.41 o                         
  38   6   0          7.16        187.20       194.51 o                         
   1   7   0         58.29         38.66        50.64 o                         
   3   7   0        182.28        105.72        47.96 o                         
   5   7   0        206.92        184.54        84.72 o                         
   7   7   0        851.49        893.18       113.58 o                         
   9   7   0        155.93        372.97       144.60 o                         
  11   7   0         66.52        149.64        75.36 o                         
  13   7   0        850.80        495.07       187.15 o                         
  15   7   0          1.37        449.71       211.58 o                         
  17   7   0        798.69       1065.54       121.42 o                         
  19   7   0       2759.35       2809.67       237.92 o                         
  21   7   0         23.00        -13.51        64.22 o                         
  23   7   0        801.39        756.40       119.72 o                         
  25   7   0        921.99        639.41       122.58 o                         
  27   7   0          8.36        -35.23        78.75 o                         
  29   7   0        138.97         39.19       116.42 o                         
  31   7   0         52.11        -13.70       105.06 o                         
  33   7   0         77.85        281.26       210.81 o                         
  35   7   0         22.40         60.40       212.01 o                         
  37   7   0         18.06        408.33       495.52 o                         
   0   8   0       1556.26       1103.26       207.81 o                         
   2   8   0       1455.13       1215.93       124.76 o                         
   4   8   0        935.05        983.10       104.01 o                         
   6   8   0        460.50        821.20       164.95 o                         
   8   8   0        398.00        445.49       111.74 o                         
  10   8   0         28.82         19.49        83.77 o                         
  12   8   0         12.34        168.81        95.80 o                         
  14   8   0         86.28        187.59       135.03 o                         
  16   8   0        538.42        347.64       151.54 o                         
  18   8   0        143.19        122.34        81.43 o                         
  20   8   0         76.83         55.79        83.92 o                         
  22   8   0         32.25         24.58        75.37 o                         
  24   8   0         41.37        139.51       125.31 o                         
  26   8   0         54.88        194.18       207.25 o                         
  28   8   0        288.29        284.26       151.81 o                         
  30   8   0          9.26        -79.48       145.91 o                         
  32   8   0          0.63       -108.09       155.27 o                         
  34   8   0         83.18        634.37       655.61 o                         
   1   9   0         26.44        -17.92        84.62 o                         
   3   9   0         64.92        156.98        84.23 o                         
   5   9   0          2.19        -48.01        88.19 o                         
   7   9   0        110.46        252.21       142.03 o                         
   9   9   0        700.75        524.63       139.21 o                         
  11   9   0         13.20        316.00       164.06 o                         
  13   9   0        102.01        134.62        90.16 o                         
  15   9   0        384.81        256.81       106.07 o                         
  17   9   0        396.88        206.82       139.41 o                         
  19   9   0         18.59        -96.16        96.16 o                         
  21   9   0       1008.88       1029.37       267.03 o                         
  23   9   0        394.38        278.30       175.44 o                         
  25   9   0          9.40        138.30       251.77 o                         
  27   9   0         55.04       -127.67       163.37 o                         
  29   9   0         39.76         54.39       147.34 o                         
  31   9   0         92.65         52.95       296.64 o                         
   0  10   0       1050.16       1143.60       178.52 o                         
   2  10   0        511.30        659.82       198.95 o                         
   4  10   0          1.17        175.69       111.95 o                         
   6  10   0        123.83         53.54       107.84 o                         
   8  10   0         13.97        101.68       111.30 o                         
  10  10   0          4.63        -99.88       110.97 o                         
  12  10   0         26.43         -5.48        90.21 o                         
  14  10   0        229.98         51.61        82.86 o                         
  16  10   0         42.67         88.44       157.71 o                         
  18  10   0        330.17        694.29       253.34 o                         
  20  10   0        316.86        190.18       154.08 o                         
  22  10   0        335.69        458.61       298.27 o                         
  24  10   0        314.00        352.08       217.61 o                         
  26  10   0        115.42        309.06       188.24 o                         
  28  10   0         16.85        116.50       178.47 o                         
   1  11   0         16.11         10.11       117.71 o                         
   3  11   0         65.32        155.61       129.16 o                         
   5  11   0          3.51         15.22       107.07 o                         
   7  11   0          7.17        215.07       143.61 o                         
   9  11   0          7.82        125.00       136.83 o                         
  11  11   0          0.14        125.25       145.05 o                         
  13  11   0         49.10        124.09       126.26 o                         
  15  11   0         72.40        -22.19       149.01 o                         
  17  11   0          0.43         84.12       184.50 o                         
  19  11   0         72.55        202.57       181.22 o                         
  21  11   0        185.97        160.29       197.65 o                         
  23  11   0        469.49        697.07       272.27 o                         
  25  11   0        160.47        336.22       425.52 o                         
   0  12   0        658.59        707.89       326.41 o                         
   2  12   0        443.48        441.01       197.79 o                         
   4  12   0        109.86        -23.26       150.10 o                         
   6  12   0          1.12        -96.66       196.63 o                         
   8  12   0         52.59        200.78       179.26 o                         
  10  12   0          6.83        558.16       292.48 o                         
  12  12   0         64.21         65.40       225.62 o                         
  14  12   0         12.40        221.04       217.11 o                         
  16  12   0          1.07        366.51       244.08 o                         
  18  12   0         13.13       -138.69       195.12 o                         
   1  13   0          5.87         64.78       158.59 o                         
   3  13   0         12.29        -97.31       173.34 o                         
   5  13   0          4.07        142.23       387.85 o                         
   7  13   0         34.50        360.72       247.55 o                         
   9  13   0          0.55       -107.78       167.76 o                         
  11  13   0         13.10        284.41       371.20 o                         
 -43   1   1         70.68         39.30       122.45 o                         
 -41   1   1         29.80         47.65       100.66 o                         
 -39   1   1        433.17        238.70       110.69 o                         
 -37   1   1          9.60        146.91        89.51 o                         
 -35   1   1        100.90         80.09        79.02 o                         
 -33   1   1        113.42        129.97        81.14 o                         
 -31   1   1        269.04        145.27        75.44 o                         
 -29   1   1         47.21         23.65        57.17 o                         
 -27   1   1         14.43        -19.37        51.84 o                         
 -25   1   1        701.55        802.09        83.76 o                         
 -23   1   1        540.53        569.99        65.94 o                         
 -21   1   1       5454.92       5044.78       168.55 o                         
 -19   1   1        220.56        308.28        50.14 o                         
 -17   1   1        592.56        698.86        55.70 o                         
 -15   1   1        458.75        421.26        43.36 o                         
 -13   1   1         10.68        -26.92        26.92 o                         
 -11   1   1       1472.75       1404.19        47.05 o                         
  -9   1   1      10966.46      10586.65       156.83 o                         
  -7   1   1       1994.49       1962.18        62.38 o                         
  -5   1   1      44876.89      39103.17       371.87 o                         
   5   1   1       7290.99       6776.89        93.78 o                         
   7   1   1      14081.14      13770.35       188.41 o                         
   9   1   1        571.16        504.56        61.63 o                         
  11   1   1       2521.53       2460.11        63.26 o                         
  13   1   1       1195.09       1304.92        59.09 o                         
  15   1   1        226.93        270.95        38.74 o                         
  17   1   1         48.64        105.98        38.20 o                         
  19   1   1       1437.36       2530.40       295.30 o                         
  21   1   1         39.28         51.31        41.96 o                         
  23   1   1       1707.66       1810.53       101.51 o                         
  25   1   1        461.40        564.84        77.31 o                         
  27   1   1       1205.42        969.86        98.12 o                         
  29   1   1        654.90        837.94        97.06 o                         
  31   1   1       1636.84       1673.11       132.37 o                         
  33   1   1        126.62        168.39        84.64 o                         
  35   1   1         10.02          1.50        77.76 o                         
  37   1   1         74.94         68.92        92.28 o                         
  39   1   1        167.91        247.95       116.48 o                         
  41   1   1         70.34        129.02       149.19 o                         
  43   1   1          0.81        118.68       146.97 o                         
 -42   2   1        180.59        -25.84       128.84 o                         
 -40   2   1        758.77        778.32       280.14 o                         
 -38   2   1         13.74         90.63        94.01 o                         
 -36   2   1         34.99         57.67        92.11 o                         
 -34   2   1        789.59        724.14       123.62 o                         
 -32   2   1        108.79        759.07       213.98 o                         
 -30   2   1       1502.47       1540.83       145.85 o                         
 -28   2   1        119.05        102.05        59.98 o                         
 -26   2   1        671.87        584.24        89.72 o                         
 -24   2   1        903.92        816.99        81.69 o                         
 -22   2   1        870.78        734.12        73.12 o                         
 -20   2   1          3.46        273.41       153.25 o                         
 -18   2   1       7736.01       8130.30       198.70 o                         
 -16   2   1       4419.90       5001.02       129.24 o                         
 -14   2   1       1286.54       1151.21        66.54 o                         
 -12   2   1       3417.23       3026.67        86.82 o                         
 -10   2   1       3718.30       3726.31        88.64 o                         
  -8   2   1        166.00        185.95        31.28 o                         
  -6   2   1      48437.84      49363.84      1487.23 o                         
  -4   2   1       4075.60       3568.07        77.04 o                         
  -2   2   1       5583.80       5498.82       168.75 o                         
   0   2   1          1.47         46.00        19.10 o                         
   2   2   1       1093.69       1124.29        37.85 o                         
   4   2   1      15160.31      15386.55       534.37 o                         
   6   2   1        449.79       1836.93       176.26 o                         
   8   2   1       1112.70        962.45        46.18 o                         
  10   2   1          0.11         32.15        23.06 o                         
  12   2   1         28.28        151.58        87.84 o                         
  14   2   1         12.17         32.18        30.16 o                         
  16   2   1        515.21        486.11        48.07 o                         
  18   2   1       1331.35       1474.12       129.86 o                         
  20   2   1        211.71       1428.49       316.68 o                         
  22   2   1          3.16         -5.81        49.34 o                         
  24   2   1       1591.53       1510.76        94.12 o                         
  26   2   1        501.35        628.45        80.42 o                         
  28   2   1          6.16        -18.02        55.09 o                         
  30   2   1        307.84        300.31        81.40 o                         
  32   2   1        666.44        612.05       111.90 o                         
  34   2   1        343.09        250.74        90.20 o                         
  36   2   1        148.29        190.47        90.43 o                         
  38   2   1        367.63        275.26       121.65 o                         
  40   2   1        110.82        132.44       124.57 o                         
  42   2   1         25.58         66.52       168.84 o                         
 -41   3   1        236.86        381.32       202.38 o                         
 -39   3   1          8.98        -35.17       138.17 o                         
 -37   3   1         33.01         75.28        85.56 o                         
 -35   3   1          3.29         40.00        82.72 o                         
 -33   3   1         80.16        235.10        86.00 o                         
 -31   3   1         68.64        117.02        71.66 o                         
 -29   3   1        337.10        372.39        81.26 o                         
 -27   3   1          8.49         24.51        54.24 o                         
 -25   3   1        640.46        509.97       127.63 o                         
 -23   3   1        175.95        274.22        59.99 o                         
 -21   3   1        148.44        208.85        50.42 o                         
 -19   3   1       5432.47       5818.74       188.80 o                         
 -17   3   1      24939.84      25419.04       509.49 o                         
 -15   3   1        376.29        317.02        80.32 o                         
 -13   3   1       2038.19       1724.65        82.63 o                         
 -11   3   1       5145.30       5000.84       108.78 o                         
  -9   3   1      14156.99      12614.24       307.38 o                         
  -7   3   1        231.10        316.10        36.20 o                         
  -5   3   1       3484.42       3199.66        91.00 o                         
  -3   3   1      39036.90      39363.59       824.04 o                         
  -1   3   1     290162.78     318999.84      5929.99 o                         
   1   3   1     368162.62     353942.69      5593.62 o                         
   3   3   1     185006.92     182427.86      3276.49 o                         
   5   3   1       7359.98       7681.06       179.66 o                         
   7   3   1        170.00        234.19        49.51 o                         
   9   3   1         59.67         20.58        28.00 o                         
  11   3   1       2195.40       2218.27        85.28 o                         
  13   3   1        367.18        495.00        44.45 o                         
  15   3   1        450.28        501.85        47.21 o                         
  17   3   1       2004.92       1881.20        87.78 o                         
  19   3   1       5581.58       5317.90       167.97 o                         
  21   3   1          1.89        -41.70        43.73 o                         
  23   3   1        883.93       1008.62        90.51 o                         
  25   3   1        804.56        751.72        83.93 o                         
  27   3   1        383.00        471.35        81.06 o                         
  29   3   1         32.28        112.45        71.00 o                         
  31   3   1          1.46        -50.77        67.55 o                         
  33   3   1        178.61        173.03        87.60 o                         
  35   3   1        252.30        269.77        96.45 o                         
  37   3   1        235.07        154.26       114.08 o                         
  39   3   1         11.53         49.35       113.20 o                         
  41   3   1         81.08        331.22       200.70 o                         
 -40   4   1        300.53        186.25       165.27 o                         
 -38   4   1          0.07         96.28       165.98 o                         
 -36   4   1         24.37         62.25        91.72 o                         
 -34   4   1          1.67         75.78        85.98 o                         
 -32   4   1         61.18         30.10       107.03 o                         
 -30   4   1          2.74         74.03        66.82 o                         
 -28   4   1        290.98        250.79        89.28 o                         
 -26   4   1        243.53        226.31        67.87 o                         
 -24   4   1        489.69        555.65        74.08 o                         
 -22   4   1       1762.06       1728.56        99.94 o                         
 -20   4   1        641.30        537.90        78.87 o                         
 -18   4   1       4890.96       5015.81       150.35 o                         
 -16   4   1      11022.26      10862.73       302.77 o                         
 -14   4   1         20.94        -42.55        42.55 o                         
 -12   4   1          4.31         16.51        30.25 o                         
 -10   4   1       3254.07       3156.67       212.13 o                         
  -8   4   1        270.73        624.90       107.76 o                         
  -6   4   1      14307.48      14307.56       340.24 o                         
  -4   4   1       6202.56       6300.00       383.73 o                         
  -2   4   1      11573.67      12785.62       590.08 o                         
   0   4   1        691.02       1618.80       353.13 o                         
   2   4   1       5418.81       5026.77       131.16 o                         
   4   4   1       1077.30        921.86        71.27 o                         
   6   4   1       2121.92       2036.68        78.50 o                         
   8   4   1         22.72         14.54        36.55 o                         
  10   4   1        886.39        933.34        90.51 o                         
  12   4   1         59.65         33.08        30.99 o                         
  14   4   1        593.29        618.21        83.28 o                         
  16   4   1        960.42       1062.61        78.32 o                         
  18   4   1       3542.71       3515.45       162.45 o                         
  20   4   1        944.56        948.70        75.79 o                         
  22   4   1       3832.33       3316.35       143.89 o                         
  24   4   1        417.63        561.08        76.45 o                         
  26   4   1        126.71        115.44        66.32 o                         
  28   4   1        623.01        648.32       112.23 o                         
  30   4   1          5.17        -43.91        63.85 o                         
  32   4   1          0.42         21.57        65.96 o                         
  34   4   1         34.94        -49.31        79.91 o                         
  36   4   1         39.54         93.71       116.66 o                         
  38   4   1         58.53        120.81       129.32 o                         
  40   4   1          5.63         18.11       136.18 o                         
 -39   5   1         50.96        145.70       152.24 o                         
 -37   5   1        351.57        742.95       197.60 o                         
 -35   5   1         61.37        162.58       137.69 o                         
 -33   5   1         16.96         80.21       173.50 o                         
 -31   5   1        422.64        369.44       132.94 o                         
 -29   5   1        139.92         64.96        93.43 o                         
 -27   5   1        145.34        221.16        86.77 o                         
 -25   5   1        249.26        210.77       118.72 o                         
 -23   5   1          0.40        -26.04        60.20 o                         
 -21   5   1         96.51         64.15        59.45 o                         
 -19   5   1       2062.59       2063.92       130.51 o                         
 -17   5   1        386.80        448.88        89.90 o                         
 -15   5   1        347.81        333.81        74.19 o                         
 -13   5   1        190.42        230.42        54.75 o                         
 -11   5   1          2.53        547.13       180.57 o                         
  -9   5   1       6860.36       6451.21       206.33 o                         
  -7   5   1        327.06        446.32        85.81 o                         
  -5   5   1       7018.86       7244.12       277.12 o                         
  -3   5   1       2986.43       3016.54       103.16 o                         
  -1   5   1       4255.73       4594.35       141.20 o                         
   1   5   1       3694.12       3982.89       132.80 o                         
   3   5   1        694.17        648.41        55.45 o                         
   5   5   1       1471.94       1465.86        72.54 o                         
   7   5   1       4359.98       4670.11       184.02 o                         
   9   5   1       6090.20       6200.19       287.34 o                         
  11   5   1       5748.27       5764.19       283.15 o                         
  13   5   1       8799.05       8012.96       396.40 o                         
  15   5   1       2631.98       2584.30       111.09 o                         
  17   5   1         15.80         42.86        55.66 o                         
  19   5   1        238.00        276.24        55.27 o                         
  21   5   1       1061.86        984.55        86.22 o                         
  23   5   1         44.07        139.53        90.95 o                         
  25   5   1        683.66        739.84        88.92 o                         
  27   5   1       1354.00       1299.52       117.99 o                         
  29   5   1        437.09        359.33        99.95 o                         
  31   5   1        184.59        909.52       331.72 o                         
  33   5   1         33.13        -49.44       108.03 o                         
  35   5   1          0.05        -66.58       111.98 o                         
  37   5   1        125.16        124.57       160.49 o                         
  39   5   1         75.01        125.86       218.37 o                         
 -38   6   1          4.63        254.24       209.36 o                         
 -36   6   1        101.33        198.24       221.71 o                         
 -34   6   1        241.01        151.33       139.86 o                         
 -32   6   1          8.97        -37.90       113.64 o                         
 -30   6   1        125.96        158.40       131.39 o                         
 -28   6   1        103.74        257.98       108.74 o                         
 -26   6   1        517.53        588.53       110.95 o                         
 -24   6   1       1190.94       1151.57       157.59 o                         
 -22   6   1        460.45        435.09       116.19 o                         
 -20   6   1        365.55        302.02        76.59 o                         
 -18   6   1       1173.83       1142.66       100.95 o                         
 -16   6   1         21.93         59.64        58.40 o                         
 -14   6   1       1108.65       1396.85       220.85 o                         
 -12   6   1       1113.42       1088.14       108.31 o                         
 -10   6   1         20.97          5.02        56.69 o                         
  -8   6   1        969.36        859.06        96.38 o                         
  -6   6   1       3205.86       3312.03       197.35 o                         
  -4   6   1          1.20        -12.23        49.21 o                         
  -2   6   1       2703.82       2868.21       239.96 o                         
   0   6   1      22804.52      24290.55       607.26 o                         
   2   6   1       7177.63       7422.51       374.41 o                         
   4   6   1       1796.15       1746.48       220.77 o                         
   6   6   1       4228.56       7444.21      1123.88 o                         
   8   6   1          2.00         16.66        55.61 o                         
  10   6   1       1064.98       1184.89       103.64 o                         
  12   6   1        165.70        188.12        69.58 o                         
  14   6   1         35.74         70.77        80.83 o                         
  16   6   1         78.81         43.79        69.80 o                         
  18   6   1        637.66        722.26       118.53 o                         
  20   6   1        404.85        401.40        90.41 o                         
  22   6   1       6072.23       6213.72       343.15 o                         
  24   6   1          0.16         35.52        70.82 o                         
  26   6   1        382.10        456.03       106.31 o                         
  28   6   1         36.05        144.96        95.77 o                         
  30   6   1         21.58        139.08        93.77 o                         
  32   6   1         32.10        -93.99        93.99 o                         
  34   6   1         32.24        232.33       429.84 o                         
  36   6   1         91.34          2.12       146.69 o                         
  38   6   1         61.61        131.58       475.09 o                         
 -37   7   1         82.25        -56.82       260.73 o                         
 -35   7   1          2.23        -89.56       142.76 o                         
 -33   7   1        212.05        -20.54       102.47 o                         
 -31   7   1          0.24         70.35       132.44 o                         
 -29   7   1        294.09        314.60       139.71 o                         
 -27   7   1         98.95         83.03       114.41 o                         
 -25   7   1        248.62        203.10       129.02 o                         
 -23   7   1         48.13         19.84        65.09 o                         
 -21   7   1          1.79         72.82       103.16 o                         
 -19   7   1       1267.29       1296.52       124.66 o                         
 -17   7   1        913.22        835.64       137.40 o                         
 -15   7   1         61.13        248.69       212.74 o                         
 -13   7   1       1758.93       1659.44       141.45 o                         
 -11   7   1        106.81         42.34        81.69 o                         
  -9   7   1       2965.68       3032.35       200.79 o                         
  -7   7   1        121.74        140.38        77.60 o                         
  -5   7   1       1032.73        986.28       121.67 o                         
  -3   7   1       1243.55       1343.09        95.78 o                         
  -1   7   1       2762.81       3222.61       385.44 o                         
   1   7   1       1163.30       1211.51        94.23 o                         
   3   7   1        223.21        278.91        72.79 o                         
   5   7   1        848.29       1066.38       118.31 o                         
   7   7   1       1431.45       1491.15       169.01 o                         
   9   7   1       2767.28       2771.37       183.74 o                         
  11   7   1        349.92        542.26       115.58 o                         
  13   7   1        329.02        181.89       113.26 o                         
  15   7   1       1392.46       1617.95       182.36 o                         
  17   7   1         51.37         78.20        94.62 o                         
  19   7   1         31.24         66.61        77.92 o                         
  21   7   1        360.99        654.54       112.20 o                         
  23   7   1        928.38        816.87       128.31 o                         
  25   7   1       1783.83       1786.90       169.48 o                         
  27   7   1       1030.45       1313.97       238.28 o                         
  29   7   1         37.72        107.35        97.80 o                         
  31   7   1         46.92         -0.19       113.83 o                         
  33   7   1        145.94        180.19       163.47 o                         
  35   7   1         12.04        120.22       213.81 o                         
  37   7   1        266.43        411.44       399.37 o                         
 -34   8   1         63.92        -39.24       231.77 o                         
 -32   8   1         12.73        287.33       217.54 o                         
 -30   8   1        377.16        421.18       193.96 o                         
 -28   8   1        156.58        -92.96       130.36 o                         
 -26   8   1          0.41        -39.11       126.08 o                         
 -24   8   1        375.76        530.20       220.16 o                         
 -22   8   1          1.62        -34.11       106.84 o                         
 -20   8   1        134.49        174.77        80.97 o                         
 -18   8   1         76.34        240.30       113.92 o                         
 -16   8   1         31.63         36.47       107.06 o                         
 -14   8   1         29.82         65.52       107.25 o                         
 -12   8   1        225.92        145.09        87.14 o                         
 -10   8   1        129.05        248.88        95.20 o                         
  -8   8   1        558.43        880.35       127.85 o                         
  -6   8   1        143.41        281.67       180.34 o                         
  -4   8   1         28.12        122.51        88.15 o                         
  -2   8   1       2017.66       2262.43       144.00 o                         
   0   8   1       1435.81       1676.42       167.13 o                         
   2   8   1         82.04        268.91       116.76 o                         
   4   8   1       5935.45       5355.78       386.79 o                         
   6   8   1       4159.11       3715.74       267.47 o                         
   8   8   1        220.65        186.61       105.03 o                         
  10   8   1        138.96        235.20       131.50 o                         
  12   8   1        213.12        561.52       115.69 o                         
  14   8   1       1717.86       1766.52       188.29 o                         
  16   8   1         85.62         55.61       100.08 o                         
  18   8   1         15.21        153.56        97.49 o                         
  20   8   1        723.00        611.36       125.55 o                         
  22   8   1       1585.69       1947.11       186.73 o                         
  24   8   1         34.18         56.83        81.52 o                         
  26   8   1        998.70       1093.47       182.81 o                         
  28   8   1       1224.82       1222.45       224.56 o                         
  30   8   1         19.19         75.74       206.15 o                         
  32   8   1         56.42       -112.49       149.64 o                         
  34   8   1         66.94        182.57       179.95 o                         
 -31   9   1         70.96         70.46       203.24 o                         
 -29   9   1         17.18         20.66       140.54 o                         
 -27   9   1         35.93        246.43       211.98 o                         
 -25   9   1          0.02         18.69       132.65 o                         
 -23   9   1         43.33        116.86       156.18 o                         
 -21   9   1          8.63        152.04       174.65 o                         
 -19   9   1          2.37         31.75       121.65 o                         
 -17   9   1        264.42        177.01        94.30 o                         
 -15   9   1       1481.05       1617.29       252.55 o                         
 -13   9   1         42.44        109.97        78.32 o                         
 -11   9   1        202.49        221.98       109.42 o                         
  -9   9   1        581.79        588.20       136.31 o                         
  -7   9   1        326.73        185.12       118.15 o                         
  -5   9   1        783.76       1191.38       228.44 o                         
  -3   9   1        171.09        436.39       180.99 o                         
  -1   9   1       1047.71       1495.36       303.02 o                         
   1   9   1      12703.06      11429.57       498.47 o                         
   3   9   1       7104.09       6723.43       354.18 o                         
   5   9   1       2628.16       2789.17       237.74 o                         
   7   9   1        465.77        549.16       136.53 o                         
   9   9   1       1459.86       1545.83       200.22 o                         
  11   9   1          2.46         62.96        90.40 o                         
  13   9   1        698.25        508.30       137.46 o                         
  15   9   1          0.66         20.48        85.31 o                         
  17   9   1         27.46         46.39       119.41 o                         
  19   9   1        162.79        291.00       122.39 o                         
  21   9   1         89.51         62.21        93.44 o                         
  23   9   1         53.17         -4.68        99.25 o                         
  25   9   1         68.24         94.87       140.95 o                         
  27   9   1         19.22        252.91       158.99 o                         
  29   9   1         45.31        -21.65       140.41 o                         
  31   9   1          7.06       -136.03       174.69 o                         
 -28  10   1         90.53        108.83       248.27 o                         
 -26  10   1          0.16        125.08       178.90 o                         
 -24  10   1          1.90        181.94       165.08 o                         
 -22  10   1         27.78        -45.16       155.71 o                         
 -20  10   1        147.19         72.79       148.74 o                         
 -18  10   1        259.21        276.29       184.99 o                         
 -16  10   1        214.83        232.98       185.71 o                         
 -14  10   1        473.97        410.31       135.50 o                         
 -12  10   1        239.40        150.70       123.56 o                         
 -10  10   1         46.99         81.11       106.12 o                         
  -8  10   1         84.18        -21.42        92.40 o                         
  -6  10   1        255.73        382.44       140.91 o                         
  -4  10   1         21.01        122.83       103.68 o                         
  -2  10   1        120.36        194.47       111.85 o                         
   0  10   1       1566.75       1637.26       198.10 o                         
   2  10   1        219.78         92.09        94.50 o                         
   4  10   1         68.79        -65.96       100.47 o                         
   6  10   1        128.46        193.57       125.19 o                         
   8  10   1         47.86        -35.10       104.38 o                         
  10  10   1         56.79        -94.54       113.00 o                         
  12  10   1          1.25        -22.66       103.63 o                         
  14  10   1         35.17         71.93        83.86 o                         
  16  10   1        200.07        272.53       170.68 o                         
  18  10   1        136.46        100.18       104.00 o                         
  20  10   1         10.15        -62.19       152.59 o                         
  22  10   1         12.80         60.82       187.04 o                         
  24  10   1       1216.13       1534.50       272.16 o                         
  26  10   1        270.05        -74.99       184.93 o                         
  28  10   1          2.28        107.62       239.93 o                         
 -25  11   1         59.01       -146.36       281.17 o                         
 -23  11   1          0.54       -278.48       278.48 o                         
 -21  11   1          9.50        290.17       190.38 o                         
 -19  11   1         23.05         56.40       202.00 o                         
 -17  11   1          0.82        151.05       154.01 o                         
 -15  11   1        193.70        120.32       210.40 o                         
 -13  11   1         41.15        228.46       219.11 o                         
 -11  11   1         37.23        -11.92       102.76 o                         
  -9  11   1         58.32        138.70       133.78 o                         
  -7  11   1          1.07        151.18       128.49 o                         
  -5  11   1          5.58        -13.66       101.25 o                         
  -3  11   1         89.53        110.53       117.46 o                         
  -1  11   1         41.91        -40.64       160.32 o                         
   1  11   1         83.85        100.59       138.98 o                         
   3  11   1         56.64         49.83       112.98 o                         
   5  11   1         24.54         42.20       105.54 o                         
   7  11   1          0.04       -128.79       128.79 o                         
   9  11   1        165.21        298.13       147.59 o                         
  11  11   1          6.89         51.10       176.93 o                         
  13  11   1         16.83        568.59       296.78 o                         
  15  11   1        237.95        103.13       165.11 o                         
  17  11   1          1.10        -12.74       158.14 o                         
  19  11   1        323.27        473.93       228.68 o                         
  21  11   1          2.51        180.10       170.05 o                         
  23  11   1        104.59        209.24       249.50 o                         
  25  11   1        311.90        144.68       202.15 o                         
 -18  12   1        110.28        294.26       223.67 o                         
 -16  12   1        137.70        336.29       247.68 o                         
 -14  12   1          0.12       -184.03       197.17 o                         
 -12  12   1         11.05        519.61       282.86 o                         
 -10  12   1          3.23        -91.73       163.46 o                         
  -8  12   1          9.08         25.84       246.49 o                         
  -6  12   1         16.98       -112.80       162.17 o                         
  -4  12   1        250.61        232.24       211.04 o                         
  -2  12   1        501.11        856.31       308.54 o                         
   0  12   1        435.27         52.17       193.32 o                         
   2  12   1       1214.20       1101.97       288.49 o                         
   4  12   1        896.91        609.54       249.10 o                         
   6  12   1         80.18        200.30       168.07 o                         
   8  12   1          5.92         22.75       134.38 o                         
  10  12   1         14.73        -81.80       132.58 o                         
  12  12   1         19.84        -31.34       236.51 o                         
  14  12   1         17.01        192.80       194.51 o                         
  16  12   1         78.72        284.44       212.61 o                         
  18  12   1         68.04        513.82       299.67 o                         
 -11  13   1          1.73        159.29       353.20 o                         
  -9  13   1          2.17       -191.49       224.13 o                         
  -7  13   1         33.29        301.55       312.19 o                         
  -5  13   1          5.69        250.70       240.63 o                         
  -3  13   1        110.02        -78.32       200.05 o                         
  -1  13   1        134.48        148.83       181.77 o                         
   1  13   1         76.28         29.38       171.77 o                         
   3  13   1          1.99        258.36       213.66 o                         
   5  13   1         24.61         76.98       271.36 o                         
   7  13   1          0.08        153.65       228.85 o                         
   9  13   1         36.85         91.52       229.65 o                         
  11  13   1          0.01       -246.55       452.00 o                         
 -42   0   2         11.73       -102.52       191.42 o                         
 -40   0   2         82.36        -15.51       128.95 o                         
 -38   0   2          5.64        -75.69       134.95 o                         
 -36   0   2        381.44        213.53       162.74 o                         
 -34   0   2         87.75          6.33       102.59 o                         
 -32   0   2         10.42        -21.97        82.36 o                         
 -30   0   2        782.67        541.47       263.92 o                         
 -28   0   2       2184.27       1670.09       661.24 o                         
 -26   0   2         72.68          6.31        71.98 o                         
 -24   0   2       3193.71       2972.65       192.98 o                         
 -22   0   2       3655.23       4065.26       204.01 o                         
 -20   0   2       8249.10       8674.78       343.41 o                         
 -18   0   2      53396.41      56346.43      1566.22 o                         
 -16   0   2       5000.87       6488.12       477.38 o                         
 -14   0   2      14174.31      14724.69       377.75 o                         
 -12   0   2      16447.57      14793.41       348.36 o                         
 -10   0   2          8.33        -23.75        32.64 o                         
  -8   0   2      32694.35      29901.75       530.96 o                         
  -6   0   2      85916.71      74379.23      1191.00 o                         
  -4   0   2     132436.66     114166.69      1429.15 o                         
   4   0   2     176719.69     161924.12      3137.75 o                         
   6   0   2      83302.41      76473.02       930.16 o                         
   8   0   2     159058.78     158849.81      2597.25 o                         
  10   0   2     164969.06     159249.19      2884.24 o                         
  12   0   2      58551.85      59094.72      1362.09 o                         
  14   0   2       1515.04       1629.37        96.32 o                         
  16   0   2        984.24        923.85        87.93 o                         
  18   0   2       2606.81       2506.74       126.01 o                         
  20   0   2       2377.62       2309.63       134.15 o                         
  22   0   2       4800.55       4603.67       329.82 o                         
  24   0   2        872.76        847.71       127.03 o                         
  26   0   2        297.36        383.47       108.63 o                         
  28   0   2       5652.53       5400.02       340.95 o                         
  30   0   2       1589.48       1845.68       187.40 o                         
  32   0   2        124.40         34.70        93.82 o                         
  34   0   2        903.67       1186.19       182.29 o                         
  36   0   2        145.80        191.23       139.59 o                         
  38   0   2          4.13       -134.36       194.57 o                         
  40   0   2          4.79        806.95       628.60 o                         
  42   0   2        249.30        351.89       303.10 o                         
 -43   1   2         68.62         20.93       124.68 o                         
 -41   1   2         57.79        178.40       147.67 o                         
 -39   1   2         77.73        160.32       105.65 o                         
 -37   1   2        711.92        496.08       163.50 o                         
 -35   1   2        900.95        677.57       164.98 o                         
 -33   1   2          9.46        123.97        73.39 o                         
 -31   1   2       2269.94       2490.67       211.45 o                         
 -29   1   2        305.12        359.31       112.32 o                         
 -27   1   2        964.23       1032.19       137.60 o                         
 -25   1   2          5.84         51.34        50.58 o                         
 -23   1   2       2056.94       2033.38       123.51 o                         
 -21   1   2       1731.16       1795.65       101.98 o                         
 -19   1   2      12215.63      12039.78       282.30 o                         
 -17   1   2       3900.99       4236.91       133.15 o                         
 -15   1   2        263.24        232.07        88.25 o                         
 -13   1   2      15495.50      14157.89       249.79 o                         
 -11   1   2        104.18        107.47        35.43 o                         
  -9   1   2      11928.17      11277.79       166.91 o                         
  -7   1   2      46367.52      44517.75       826.25 o                         
  -5   1   2        978.70        775.41        34.88 o                         
  -3   1   2      43044.84      39742.20       626.11 o                         
  -1   1   2       2301.14       1787.49       145.33 o                         
   1   1   2       6831.26       5470.04       110.98 o                         
   3   1   2         75.97         79.66        10.91 o                         
   5   1   2      22036.42      20357.36       222.56 o                         
   7   1   2      42310.90      40258.64       477.85 o                         
   9   1   2      69320.44      65975.28       833.43 o                         
  11   1   2       5071.54       4903.69        90.95 o                         
  13   1   2      38586.32      37577.29       571.28 o                         
  15   1   2      10862.79      10626.50       201.22 o                         
  17   1   2       1825.96       1919.09        75.62 o                         
  19   1   2       7476.13       7155.83       179.96 o                         
  21   1   2       6577.94       5983.21       179.24 o                         
  23   1   2       1169.83       1248.83        95.67 o                         
  25   1   2        403.47        352.14        64.18 o                         
  27   1   2        683.58        802.01        88.40 o                         
  29   1   2          0.08        -75.74        89.97 o                         
  31   1   2         51.34         -5.02        59.05 o                         
  33   1   2        396.00        362.90        85.42 o                         
  35   1   2         89.93        106.01        75.86 o                         
  37   1   2         78.04        104.62       100.30 o                         
  39   1   2         70.77        242.62       179.80 o                         
  41   1   2         75.51        182.58       151.73 o                         
  43   1   2        774.16        604.84       216.73 o                         
 -42   2   2        117.79         74.62       166.76 o                         
 -40   2   2         97.29        124.77       118.84 o                         
 -38   2   2         80.21         53.12        90.88 o                         
 -36   2   2        180.43        144.96        86.84 o                         
 -34   2   2        627.33        440.04       129.94 o                         
 -32   2   2       1342.68       1276.20       271.28 o                         
 -30   2   2        289.85        251.09        88.32 o                         
 -28   2   2       3324.96       3725.91       202.54 o                         
 -26   2   2          3.00        -29.25        54.93 o                         
 -24   2   2       1549.71       1571.48       111.81 o                         
 -22   2   2       7030.33       6826.41       236.85 o                         
 -20   2   2      10995.99      11259.65       314.43 o                         
 -18   2   2       6223.54       5838.06       158.73 o                         
 -16   2   2      20491.28      19260.79       442.14 o                         
 -14   2   2       3524.51       3891.11       188.37 o                         
 -12   2   2        358.76        355.88        34.65 o                         
 -10   2   2         46.88         83.12        21.82 o                         
  -8   2   2       2853.57       3116.26        83.66 o                         
  -6   2   2        307.45        288.29        51.50 o                         
  -4   2   2         91.38         95.48        12.01 o                         
  -2   2   2       7733.69       7555.57       262.67 o                         
   0   2   2      16548.92      16320.21       314.21 o                         
   2   2   2      17339.50      15943.21       324.08 o                         
   4   2   2      27501.40      24858.52       375.75 o                         
   6   2   2       5116.55       5018.41       136.00 o                         
   8   2   2      10644.32      10919.25       198.03 o                         
  10   2   2        200.52        183.51        28.40 o                         
  12   2   2        681.85        725.81        42.80 o                         
  14   2   2        160.33        276.28        44.60 o                         
  16   2   2       1453.68       1450.18        62.79 o                         
  18   2   2       1801.72       1701.70       253.07 o                         
  20   2   2        165.79        250.62        49.19 o                         
  22   2   2       7016.83       6669.38       203.99 o                         
  24   2   2        392.76        310.46        62.11 o                         
  26   2   2       1391.10       1207.93       101.08 o                         
  28   2   2      20112.58      20335.03       587.18 o                         
  30   2   2          0.26        -28.77        62.08 o                         
  32   2   2         64.31        123.88        71.84 o                         
  34   2   2          8.33        129.79        93.56 o                         
  36   2   2        514.11        281.61       108.09 o                         
  38   2   2         12.93         85.99       103.48 o                         
  40   2   2        306.18        332.02       170.99 o                         
  42   2   2         96.81        426.27       177.55 o                         
 -41   3   2          0.76          8.63       117.52 o                         
 -39   3   2        367.07        283.00       141.63 o                         
 -37   3   2        313.88        198.88       113.36 o                         
 -35   3   2         26.54         78.13        79.77 o                         
 -33   3   2        853.57        739.63       191.30 o                         
 -31   3   2        687.96        714.64       128.12 o                         
 -29   3   2         13.31         15.44        60.97 o                         
 -27   3   2         36.92        521.01       193.68 o                         
 -25   3   2         19.70         96.98        54.86 o                         
 -23   3   2         15.35        -42.99        45.49 o                         
 -21   3   2        252.70        274.40        60.71 o                         
 -19   3   2       4206.91       3929.88       132.71 o                         
 -17   3   2       1027.80        962.51        87.46 o                         
 -15   3   2      10652.10      10162.55       251.50 o                         
 -13   3   2       6803.83       6356.09       168.02 o                         
 -11   3   2        320.93        470.70        69.56 o                         
  -9   3   2        693.90        631.59        57.30 o                         
  -7   3   2       1977.28       2012.33       114.89 o                         
  -5   3   2        507.28        484.57        38.26 o                         
  -3   3   2       2860.87       2766.57        54.78 o                         
  -1   3   2      25836.22      28869.62       917.80 o                         
   1   3   2      22022.16      25696.81      2058.54 o                         
   3   3   2      41133.79      39596.71       620.54 o                         
   5   3   2       6025.48       5693.50       145.93 o                         
   7   3   2        341.39        407.81        42.61 o                         
   9   3   2      19337.43      18838.23       332.68 o                         
  11   3   2       1171.62       1626.01       190.60 o                         
  13   3   2      16694.70      16730.01       550.12 o                         
  15   3   2       2370.93       2249.18        85.13 o                         
  17   3   2       1698.39       1692.70        87.82 o                         
  19   3   2       3513.28       3202.37       140.92 o                         
  21   3   2       5880.56       5552.89       196.29 o                         
  23   3   2        234.84        226.20        58.99 o                         
  25   3   2       4629.60       4377.22       185.06 o                         
  27   3   2        509.38        691.54        91.52 o                         
  29   3   2        621.44        774.57       165.85 o                         
  31   3   2          7.15        104.68        71.78 o                         
  33   3   2        489.95        801.89       136.03 o                         
  35   3   2         75.59         32.00        79.78 o                         
  37   3   2        684.67        607.49       141.15 o                         
  39   3   2        106.01        361.47       164.53 o                         
  41   3   2        117.85        236.19       216.67 o                         
 -40   4   2        114.32        140.13       156.71 o                         
 -38   4   2          2.30        -23.77       101.92 o                         
 -36   4   2          1.67        -99.13       115.49 o                         
 -34   4   2        555.17        550.36       163.34 o                         
 -32   4   2         38.29         65.44        87.25 o                         
 -30   4   2        335.40        321.94       139.35 o                         
 -28   4   2        750.31        579.24       126.16 o                         
 -26   4   2         10.29         58.16        69.62 o                         
 -24   4   2        709.34        739.99        93.50 o                         
 -22   4   2       1685.57       1556.37       177.75 o                         
 -20   4   2         24.77        -36.51        36.51 o                         
 -18   4   2       2043.63       2255.18       135.97 o                         
 -16   4   2          5.61         13.18        27.85 o                         
 -14   4   2       1114.15        997.99        99.96 o                         
 -12   4   2       2439.24       2085.45       134.58 o                         
 -10   4   2       6446.71       6057.10       218.34 o                         
  -8   4   2       2356.32       2369.73       110.14 o                         
  -6   4   2      20027.77      17232.94       496.50 o                         
  -4   4   2      14798.00      13517.22       311.04 o                         
  -2   4   2      12697.05      14062.13       280.47 o                         
   0   4   2       4434.57       3901.67       117.26 o                         
   2   4   2        711.63        637.13        60.08 o                         
   4   4   2       5122.71       5482.76       138.35 o                         
   6   4   2      21576.66      21116.98       409.86 o                         
   8   4   2       6206.52       5981.69       148.08 o                         
  10   4   2       6010.89       6056.45       171.44 o                         
  12   4   2       8889.47       9035.66       254.66 o                         
  14   4   2         13.50        -14.32        30.18 o                         
  16   4   2        295.96        397.99        51.81 o                         
  18   4   2        362.82        497.92        55.64 o                         
  20   4   2          2.44         77.09        47.34 o                         
  22   4   2        350.76        387.12        64.81 o                         
  24   4   2       7284.31       6982.68       239.64 o                         
  26   4   2       2772.05       2900.02       169.77 o                         
  28   4   2        196.40        129.91        76.04 o                         
  30   4   2       1091.83       1169.48       116.76 o                         
  32   4   2         32.68        -72.02        72.02 o                         
  34   4   2        483.83        297.97       118.12 o                         
  36   4   2         34.60        203.19       169.60 o                         
  38   4   2         10.25         35.83       118.83 o                         
  40   4   2          3.30         47.77       173.16 o                         
 -39   5   2         67.44        504.38       272.32 o                         
 -37   5   2        211.48        184.88       191.86 o                         
 -35   5   2        213.62        252.25       155.27 o                         
 -33   5   2         23.58        -92.48       126.12 o                         
 -31   5   2        299.74        365.46       131.66 o                         
 -29   5   2         54.17         42.36        73.48 o                         
 -27   5   2        109.23         66.43        69.37 o                         
 -25   5   2        110.80        652.24       371.55 o                         
 -23   5   2         38.39         73.95        63.58 o                         
 -21   5   2         88.26         86.23        79.03 o                         
 -19   5   2        265.23        345.08        70.32 o                         
 -17   5   2        607.72        613.43        75.89 o                         
 -15   5   2      11363.45      11436.50       434.93 o                         
 -13   5   2        154.14        166.98        68.44 o                         
 -11   5   2       2906.19       3191.78       181.79 o                         
  -9   5   2         68.98         59.89        59.99 o                         
  -7   5   2         29.05         65.67        49.48 o                         
  -5   5   2        208.49        327.44        80.94 o                         
  -3   5   2      19530.67      19946.75       532.10 o                         
  -1   5   2       4876.54       5166.71       191.42 o                         
   1   5   2        731.29        755.23        56.97 o                         
   3   5   2        240.30        261.13        44.65 o                         
   5   5   2        419.01        410.58        81.76 o                         
   7   5   2          5.24        -31.85        31.85 o                         
   9   5   2      14206.14      13958.33       320.51 o                         
  11   5   2       1814.46       1788.31        89.57 o                         
  13   5   2        575.20        622.96        61.12 o                         
  15   5   2        234.99        284.49        52.33 o                         
  17   5   2         22.37         -5.67        51.52 o                         
  19   5   2          0.56        149.42       127.62 o                         
  21   5   2       1779.31       1887.72       114.74 o                         
  23   5   2        138.82         64.97        55.36 o                         
  25   5   2        626.50        611.39        92.63 o                         
  27   5   2        766.12        824.85       103.16 o                         
  29   5   2        891.65        946.08       118.01 o                         
  31   5   2         26.67         23.20        83.44 o                         
  33   5   2         13.71         52.11       107.75 o                         
  35   5   2         24.96        106.93       150.41 o                         
  37   5   2        256.55        204.59       154.61 o                         
  39   5   2          5.95        432.66       357.35 o                         
 -38   6   2         60.16        -15.31       209.03 o                         
 -36   6   2        186.62        345.37       183.57 o                         
 -34   6   2          2.71        150.49       276.16 o                         
 -32   6   2         70.96         47.43       115.25 o                         
 -30   6   2         73.44        111.23       119.47 o                         
 -28   6   2         19.22         -3.25       108.76 o                         
 -26   6   2        214.05        274.44       149.61 o                         
 -24   6   2       1160.15       1337.62       223.59 o                         
 -22   6   2        364.47        582.00       115.03 o                         
 -20   6   2        103.91        210.98        70.01 o                         
 -18   6   2       1130.85       2406.83       409.57 o                         
 -16   6   2       7971.06       7435.41       320.72 o                         
 -14   6   2       3698.72       3544.10       158.97 o                         
 -12   6   2         20.07        126.01        82.98 o                         
 -10   6   2        178.01        278.67        69.18 o                         
  -8   6   2          2.44        -70.40        70.40 o                         
  -6   6   2        479.06        555.08        82.62 o                         
  -4   6   2       2142.21       2109.35       122.82 o                         
  -2   6   2        102.11        305.78       142.31 o                         
   0   6   2      38789.40      40235.49       944.78 o                         
   2   6   2      20881.89      21668.12       534.25 o                         
   4   6   2       3936.73       4100.72       160.71 o                         
   6   6   2       3001.65       3055.01       162.15 o                         
   8   6   2        973.70        912.70        98.85 o                         
  10   6   2        562.62        612.40        86.81 o                         
  12   6   2       1737.01       1513.36        91.72 o                         
  14   6   2         54.79         -9.02        43.64 o                         
  16   6   2        505.69        547.10        91.23 o                         
  18   6   2          0.46         71.78        51.70 o                         
  20   6   2         41.65         71.57       109.01 o                         
  22   6   2        105.49         28.68        66.29 o                         
  24   6   2       2136.16       1986.73       168.61 o                         
  26   6   2       1381.52       1492.63       157.02 o                         
  28   6   2        648.51        886.26       169.51 o                         
  30   6   2          3.73        -89.85        94.13 o                         
  32   6   2          7.88       -112.38       133.74 o                         
  34   6   2          0.27       -142.25       142.25 o                         
  36   6   2         13.29         66.85       153.27 o                         
  38   6   2        152.96        623.76       296.98 o                         
 -37   7   2          1.37        -83.50       172.77 o                         
 -35   7   2        667.28        460.47       191.42 o                         
 -33   7   2         37.95        216.51       175.14 o                         
 -31   7   2        236.79        369.11       188.19 o                         
 -29   7   2        457.42        285.75       151.32 o                         
 -27   7   2          5.92         38.57       107.23 o                         
 -25   7   2         35.66        114.17       144.90 o                         
 -23   7   2       1053.62       1217.52       219.19 o                         
 -21   7   2        283.10        256.10       137.55 o                         
 -19   7   2         35.95         85.22        62.16 o                         
 -17   7   2       1087.73        950.80       162.05 o                         
 -15   7   2       3029.63       2804.36       174.25 o                         
 -13   7   2         85.86        119.77        81.33 o                         
 -11   7   2        163.05        197.38        87.57 o                         
  -9   7   2         19.29         91.36        73.68 o                         
  -7   7   2       1811.05       1656.33       147.71 o                         
  -5   7   2         17.94        362.46       205.96 o                         
  -3   7   2         90.16         40.51        67.73 o                         
  -1   7   2       4491.76       4289.59       318.70 o                         
   1   7   2       3193.34       3054.98       207.90 o                         
   3   7   2        271.26        190.93        70.96 o                         
   5   7   2          1.90        145.35       100.84 o                         
   7   7   2         25.36         83.67        80.24 o                         
   9   7   2        513.13        595.88       150.31 o                         
  11   7   2        270.32        346.04        91.13 o                         
  13   7   2        381.36        471.29       100.93 o                         
  15   7   2        184.83        143.93       100.02 o                         
  17   7   2        834.66        834.71       117.82 o                         
  19   7   2        121.25        161.81        89.84 o                         
  21   7   2        551.37        487.02       111.51 o                         
  23   7   2       1314.80       1518.12       189.90 o                         
  25   7   2       1372.77       1455.08       179.16 o                         
  27   7   2        217.73        137.78        96.87 o                         
  29   7   2        453.68        221.97       110.08 o                         
  31   7   2        260.96        155.56       142.28 o                         
  33   7   2        190.97        192.22       183.12 o                         
  35   7   2         63.59        126.56       201.08 o                         
  37   7   2        115.61        357.10       292.21 o                         
 -34   8   2         15.32        187.94       172.38 o                         
 -32   8   2          0.61        -79.61       166.93 o                         
 -30   8   2          5.21        -59.98       142.59 o                         
 -28   8   2          0.05         79.60       199.91 o                         
 -26   8   2         40.95        -11.25       147.81 o                         
 -24   8   2         24.32         95.98       119.27 o                         
 -22   8   2         77.26        129.30       133.55 o                         
 -20   8   2        100.12        126.66       133.57 o                         
 -18   8   2         75.97        -54.50       114.54 o                         
 -16   8   2         56.58         71.83        69.69 o                         
 -14   8   2        426.46        287.42       169.93 o                         
 -12   8   2        573.77        588.95       118.04 o                         
 -10   8   2         85.90          7.63        71.94 o                         
  -8   8   2        280.16        160.91        98.25 o                         
  -6   8   2       2436.83       2852.91       200.31 o                         
  -4   8   2       4089.89       4429.93       268.02 o                         
  -2   8   2        224.06        511.41       158.47 o                         
   0   8   2       2538.12       2409.61       155.41 o                         
   2   8   2        922.33        900.94       120.59 o                         
   4   8   2         63.65        760.19       291.37 o                         
   6   8   2          7.24         71.27        81.07 o                         
   8   8   2        316.08        268.30        67.87 o                         
  10   8   2        754.21        810.75       163.30 o                         
  12   8   2       1773.64       2079.94       181.17 o                         
  14   8   2        690.25        735.56       148.89 o                         
  16   8   2         11.80        161.18       118.34 o                         
  18   8   2         12.27        262.60        99.50 o                         
  20   8   2         99.51        115.38       101.69 o                         
  22   8   2         71.70        -22.92        73.68 o                         
  24   8   2        698.52        697.11       141.32 o                         
  26   8   2       1583.87       1516.74       195.55 o                         
  28   8   2        739.75        671.77       152.61 o                         
  30   8   2        371.15        246.22       232.19 o                         
  32   8   2         19.71         12.96       159.87 o                         
  34   8   2         89.95        406.12       216.80 o                         
 -31   9   2         40.09        164.55       217.60 o                         
 -29   9   2          0.96       -162.55       188.67 o                         
 -27   9   2         11.29        232.60       184.58 o                         
 -25   9   2          1.22        175.00       159.97 o                         
 -23   9   2          0.09         22.81       117.39 o                         
 -21   9   2          4.63         31.49       143.99 o                         
 -19   9   2         77.87        -17.66       133.00 o                         
 -17   9   2         57.49        -67.77       124.07 o                         
 -15   9   2        276.80        279.93       162.19 o                         
 -13   9   2         33.88        -22.94        90.67 o                         
 -11   9   2        149.02        189.18       104.00 o                         
  -9   9   2         13.10         65.81        87.20 o                         
  -7   9   2        130.28        101.95       106.45 o                         
  -5   9   2         77.80        105.04        98.22 o                         
  -3   9   2       1254.55       1503.23       176.93 o                         
  -1   9   2       3512.51       3744.64       320.39 o                         
   1   9   2       2638.89       4062.09       610.17 o                         
   3   9   2      11818.26      11072.83       430.46 o                         
   5   9   2       7024.33       7815.94       717.05 o                         
   7   9   2        623.84        611.36       139.79 o                         
   9   9   2         56.17        -43.34        93.37 o                         
  11   9   2        135.08        177.71       117.42 o                         
  13   9   2          6.24         60.67       106.23 o                         
  15   9   2          0.10        180.92       166.80 o                         
  17   9   2          0.59        106.93       120.95 o                         
  19   9   2        169.42        118.62       106.65 o                         
  21   9   2          1.17        194.07       108.71 o                         
  23   9   2         94.52        -14.27       175.47 o                         
  25   9   2        188.28         25.14       109.37 o                         
  27   9   2          0.01        -24.39       152.10 o                         
  29   9   2         25.73       -132.15       229.90 o                         
  31   9   2         40.03        307.00       264.14 o                         
 -28  10   2          0.13        284.85       203.72 o                         
 -26  10   2          9.04        223.66       242.37 o                         
 -24  10   2          4.53         52.53       218.82 o                         
 -22  10   2          2.55        -30.74       137.97 o                         
 -20  10   2         30.11        202.09       179.23 o                         
 -18  10   2         94.89        162.40       138.31 o                         
 -16  10   2         62.57        -27.19       131.56 o                         
 -14  10   2         90.95         20.97       138.92 o                         
 -12  10   2         11.56         44.10       106.72 o                         
 -10  10   2        251.20        184.09       118.57 o                         
  -8  10   2         62.41        138.57       113.20 o                         
  -6  10   2          0.63        162.72       108.16 o                         
  -4  10   2        658.23       1061.22       186.83 o                         
  -2  10   2       1181.40       1320.97       178.57 o                         
   0  10   2        337.56        192.42       110.68 o                         
   2  10   2          0.45        -43.09        81.38 o                         
   4  10   2         15.52        -33.77        93.84 o                         
   6  10   2         47.72        -35.70       137.65 o                         
   8  10   2          0.54        -73.90       112.98 o                         
  10  10   2          4.63        -46.03       107.63 o                         
  12  10   2         29.59         46.34       104.46 o                         
  14  10   2          6.59          2.14        89.10 o                         
  16  10   2         33.53        236.88       134.05 o                         
  18  10   2        267.14        186.14       166.70 o                         
  20  10   2         95.49        -94.15       119.81 o                         
  22  10   2        247.71         49.22       175.92 o                         
  24  10   2        936.53       1119.57       277.86 o                         
  26  10   2        240.12        265.02       217.27 o                         
  28  10   2        226.35        608.78       352.58 o                         
 -25  11   2          0.70        315.34       423.84 o                         
 -23  11   2          6.89        -66.76       196.41 o                         
 -21  11   2         22.81        451.02       230.13 o                         
 -19  11   2         13.53         47.24       173.73 o                         
 -17  11   2          2.57       -130.41       163.53 o                         
 -15  11   2         18.15        286.32       186.38 o                         
 -13  11   2         60.75        149.85       170.07 o                         
 -11  11   2         26.60        164.90       165.18 o                         
  -9  11   2         83.43         24.12       117.54 o                         
  -7  11   2         18.41         35.94       111.42 o                         
  -5  11   2         14.60         65.18       130.56 o                         
  -3  11   2         69.12         60.78       105.43 o                         
  -1  11   2         26.51       -153.87       153.87 o                         
   1  11   2         56.19       -102.31       120.63 o                         
   3  11   2        203.19        168.07       152.30 o                         
   5  11   2        246.25        398.25       194.61 o                         
   7  11   2        378.90        366.49       153.07 o                         
   9  11   2        340.41        232.83       146.63 o                         
  11  11   2         20.25         49.51       120.36 o                         
  13  11   2          6.03        214.81       148.80 o                         
  15  11   2          0.70         54.07       127.46 o                         
  17  11   2          6.64        318.74       200.90 o                         
  19  11   2        107.79        -30.54       167.65 o                         
  21  11   2         51.91        176.89       220.43 o                         
  23  11   2        403.19        311.01       227.14 o                         
  25  11   2        595.67        398.14       281.71 o                         
 -18  12   2         10.06        593.34       313.55 o                         
 -16  12   2        207.76        255.37       235.24 o                         
 -14  12   2        117.15        403.35       230.61 o                         
 -12  12   2         53.65         82.06       173.35 o                         
 -10  12   2         13.81        114.85       209.48 o                         
  -8  12   2          0.09         88.37       241.17 o                         
  -6  12   2          0.02        153.32       275.44 o                         
  -4  12   2         14.04        152.62       162.68 o                         
  -2  12   2        315.51         27.00       136.68 o                         
   0  12   2       1397.91       1444.08       409.84 o                         
   2  12   2       1480.06       1741.77       331.57 o                         
   4  12   2        591.00        776.70       240.97 o                         
   6  12   2         62.24        100.37       208.42 o                         
   8  12   2          4.37         80.85       254.77 o                         
  10  12   2         21.41         43.29       217.25 o                         
  12  12   2          0.98         41.25       162.31 o                         
  14  12   2          8.15         65.59       167.12 o                         
  16  12   2         83.31        492.41       250.37 o                         
  18  12   2          2.48        -55.72       206.19 o                         
  -9  13   2          3.64        565.95       405.59 o                         
  -7  13   2         18.65          6.33       207.22 o                         
  -5  13   2         39.02         62.70       248.54 o                         
  -3  13   2        111.38        470.34       277.46 o                         
  -1  13   2        117.18         95.82       213.76 o                         
   1  13   2        358.02        945.05       295.35 o                         
   3  13   2        309.04        514.33       376.65 o                         
   5  13   2        140.91        218.41       218.94 o                         
   7  13   2         59.29        274.31       237.12 o                         
   9  13   2          0.01       -309.35       309.35 o                         
 -43   1   3          5.60         45.48       138.17 o                         
 -41   1   3         19.36        215.36       136.93 o                         
 -39   1   3         42.74        184.14       169.02 o                         
 -37   1   3        808.05        462.33       155.55 o                         
 -35   1   3          9.48         -0.89        72.95 o                         
 -33   1   3        265.90        482.61       173.03 o                         
 -31   1   3        630.67        421.35       131.42 o                         
 -29   1   3         15.67         39.71        61.26 o                         
 -27   1   3        286.35        262.99       100.55 o                         
 -25   1   3        774.70        680.00       111.13 o                         
 -23   1   3        788.57        662.32        90.95 o                         
 -21   1   3         25.73         88.85        51.65 o                         
 -19   1   3         18.65        114.90        60.36 o                         
 -17   1   3        237.74        463.02        94.25 o                         
 -15   1   3        276.20        434.06        45.32 o                         
 -13   1   3      10040.05       8769.92       178.35 o                         
 -11   1   3        404.79        593.21        45.70 o                         
  -9   1   3       1984.42      20958.55       878.45 o                         
  -7   1   3        291.58        311.37        42.91 o                         
  -5   1   3      53286.73      54027.77       762.11 o                         
  -3   1   3       7477.42       7026.26       235.04 o                         
  -1   1   3      77422.46      71222.82       735.18 o                         
   1   1   3        596.14        495.25        57.28 o                         
   3   1   3      84879.75      74653.53       734.76 o                         
   5   1   3       2093.46       2555.69       133.94 o                         
   7   1   3      55528.66      53184.14      1691.98 o                         
   9   1   3      18459.78      18103.19       232.90 o                         
  11   1   3       2768.37       2616.06        60.72 o                         
  13   1   3          0.29         -7.43        27.66 o                         
  15   1   3        202.35        209.26        36.29 o                         
  17   1   3        729.65        770.38        48.86 o                         
  19   1   3         96.31         78.39        34.61 o                         
  21   1   3        649.10        720.86        59.25 o                         
  23   1   3       2137.08       2101.62       134.52 o                         
  25   1   3       9752.30       9389.49       267.43 o                         
  27   1   3       6262.18       6234.35       230.83 o                         
  29   1   3       5276.27       4903.22       254.04 o                         
  31   1   3        294.52        218.56        77.15 o                         
  33   1   3         62.69        -60.40        85.83 o                         
  35   1   3        279.57        193.53        99.82 o                         
  37   1   3         12.87         19.81       108.71 o                         
  39   1   3          4.25        -15.23       105.72 o                         
  41   1   3          6.04         54.24       218.85 o                         
  43   1   3         73.17        238.35       221.93 o                         
 -42   2   3          5.87        251.86       170.29 o                         
 -40   2   3         99.10        177.32       132.65 o                         
 -38   2   3        306.98        126.11       100.18 o                         
 -36   2   3          0.26         56.70        75.99 o                         
 -34   2   3       1495.89       1159.14       374.28 o                         
 -32   2   3          1.45         48.51        71.89 o                         
 -30   2   3          4.48        -33.94        64.29 o                         
 -28   2   3        394.44        380.05        92.44 o                         
 -26   2   3         99.34         50.06        50.16 o                         
 -24   2   3          2.18        -20.64        48.66 o                         
 -22   2   3          5.32         -9.71        49.73 o                         
 -20   2   3          1.00        867.93       125.50 o                         
 -18   2   3       2183.52       2535.21       121.95 o                         
 -16   2   3       2010.15       2250.23       120.80 o                         
 -14   2   3       2072.73       2715.04        94.94 o                         
 -12   2   3       5876.18       5875.54       132.46 o                         
 -10   2   3          1.89          6.62        18.38 o                         
  -8   2   3        149.13        129.62        30.18 o                         
  -6   2   3       9460.52       9213.80       149.74 o                         
  -4   2   3       1112.58       1102.29        64.11 o                         
  -2   2   3      12033.43      10722.01       205.41 o                         
   0   2   3        396.02        504.40        47.35 o                         
   2   2   3       2947.06       2929.39        62.46 o                         
   4   2   3       2698.20       2678.38        66.35 o                         
   6   2   3       8390.99       8202.80       274.38 o                         
   8   2   3       4176.15       3938.52        86.76 o                         
  10   2   3        799.15        927.88        42.35 o                         
  12   2   3       6560.55       5879.80       126.64 o                         
  14   2   3       2768.17       3073.80       108.61 o                         
  16   2   3         15.18        -28.56        28.56 o                         
  18   2   3        246.69        314.82        40.60 o                         
  20   2   3       2071.27       1973.78        89.89 o                         
  22   2   3        365.13        458.90        60.94 o                         
  24   2   3       3503.35       3504.36       143.29 o                         
  26   2   3       2351.13       2274.18       126.51 o                         
  28   2   3       2792.12       2425.85       145.95 o                         
  30   2   3        920.50       1317.41       212.33 o                         
  32   2   3        263.98        256.63        76.90 o                         
  34   2   3        103.62        169.96       105.08 o                         
  36   2   3         22.89        169.53        96.07 o                         
  38   2   3        120.99        214.67       124.01 o                         
  40   2   3         64.75         37.49       122.67 o                         
  42   2   3         54.50        197.10       162.36 o                         
 -41   3   3          4.27         58.43       135.17 o                         
 -39   3   3         24.63       -133.38       135.15 o                         
 -37   3   3          0.06        -71.43       124.14 o                         
 -35   3   3         65.58         89.48        85.87 o                         
 -33   3   3        289.35        280.28       132.18 o                         
 -31   3   3        953.63       1051.64       168.98 o                         
 -29   3   3        242.94        527.21       265.28 o                         
 -27   3   3        269.71        254.14        71.17 o                         
 -25   3   3         88.11         27.30        56.82 o                         
 -23   3   3         38.22         90.31        57.32 o                         
 -21   3   3       1393.29       1478.81       124.37 o                         
 -19   3   3       2622.59       3163.08       133.34 o                         
 -17   3   3       4077.81       4559.85       172.17 o                         
 -15   3   3      17043.24      17645.88       501.09 o                         
 -13   3   3       4850.62       5066.37       272.80 o                         
 -11   3   3       5052.25       4714.73       182.13 o                         
  -9   3   3         82.97         86.95        45.02 o                         
  -7   3   3        494.80       1346.59       258.05 o                         
  -5   3   3       5465.40       5045.25       297.17 o                         
  -3   3   3        780.69        734.09        45.65 o                         
  -1   3   3       5535.47       4976.51       130.35 o                         
   1   3   3        182.37        190.13        50.26 o                         
   3   3   3      11820.38      11988.28       213.91 o                         
   5   3   3       2406.06       2380.44       159.31 o                         
   7   3   3       4044.78       4762.40       432.47 o                         
   9   3   3      13149.67      12847.59       291.18 o                         
  11   3   3         48.39         52.50        44.58 o                         
  13   3   3       4509.09       4206.10       119.29 o                         
  15   3   3       6412.56       6124.29       177.67 o                         
  17   3   3        181.45        137.07        47.70 o                         
  19   3   3         30.65         69.80        45.68 o                         
  21   3   3        630.61        514.42        59.28 o                         
  23   3   3       1611.11       1463.67        99.08 o                         
  25   3   3       2371.13       2189.96       124.43 o                         
  27   3   3        916.99        886.94        94.85 o                         
  29   3   3       1268.09       1132.33       113.85 o                         
  31   3   3         12.70        144.30        71.90 o                         
  33   3   3        512.38        358.74       114.91 o                         
  35   3   3         15.80       -116.18       116.18 o                         
  37   3   3        140.87        249.97       111.83 o                         
  39   3   3         18.22        -58.26       146.14 o                         
  41   3   3         59.82        229.48       321.24 o                         
 -40   4   3         94.42        -99.62       148.42 o                         
 -38   4   3         82.85        191.11       206.38 o                         
 -36   4   3         92.31        199.54       215.58 o                         
 -34   4   3        280.36        239.25       151.32 o                         
 -32   4   3        188.43        236.05       123.61 o                         
 -30   4   3        102.96        143.73        93.54 o                         
 -28   4   3        339.16        263.28        83.62 o                         
 -26   4   3         88.30         13.67        51.75 o                         
 -24   4   3        716.15        493.00       163.50 o                         
 -22   4   3        678.99        900.22       106.14 o                         
 -20   4   3         53.17         50.17        36.89 o                         
 -18   4   3       2158.21       2394.22       165.99 o                         
 -16   4   3          1.59        -32.97        63.59 o                         
 -14   4   3       1039.53        976.31        64.28 o                         
 -12   4   3      10507.08      10332.38       523.78 o                         
 -10   4   3       1409.17       1250.37       126.19 o                         
  -8   4   3        425.90        454.27        44.76 o                         
  -6   4   3        724.92        773.99        57.09 o                         
  -4   4   3        944.73        835.17        46.46 o                         
  -2   4   3       3199.71       2973.13       114.15 o                         
   0   4   3       5377.17       5688.36       136.76 o                         
   2   4   3        441.04       1528.24       249.03 o                         
   4   4   3       9027.15       8891.42       322.42 o                         
   6   4   3       1446.29       1838.87       173.99 o                         
   8   4   3        850.98       1314.17       142.12 o                         
  10   4   3        193.61        310.36        45.99 o                         
  12   4   3       2020.53       2045.98       103.85 o                         
  14   4   3        463.75        542.98        75.30 o                         
  16   4   3        250.88        226.18        49.08 o                         
  18   4   3        155.28        192.85        60.22 o                         
  20   4   3         55.18         95.18        46.25 o                         
  22   4   3        443.85        452.68        68.57 o                         
  24   4   3       3649.18       3535.65       162.51 o                         
  26   4   3       3842.14       3452.46       175.78 o                         
  28   4   3         46.03         38.24        57.29 o                         
  30   4   3        298.15        297.09        84.97 o                         
  32   4   3          0.37        116.83        89.75 o                         
  34   4   3          9.71        160.82       101.00 o                         
  36   4   3         22.62        105.90       121.86 o                         
  38   4   3         73.46         26.58       201.59 o                         
  40   4   3          0.70         99.24       175.03 o                         
 -39   5   3         11.05        378.88       311.34 o                         
 -37   5   3         36.85        118.79       156.80 o                         
 -35   5   3         12.84        131.30       136.74 o                         
 -33   5   3         15.09        -64.61       108.91 o                         
 -31   5   3         77.67        165.74       129.06 o                         
 -29   5   3          0.07         66.63        99.60 o                         
 -27   5   3        897.01       1334.12       178.63 o                         
 -25   5   3        228.16         96.12        99.38 o                         
 -23   5   3         69.28         -4.48        52.71 o                         
 -21   5   3         25.43          3.19        63.26 o                         
 -19   5   3         83.84        148.09       101.86 o                         
 -17   5   3          5.44        110.42        60.15 o                         
 -15   5   3        228.02        238.27        49.19 o                         
 -13   5   3       8718.98       8093.98       288.30 o                         
 -11   5   3        511.32        665.49        99.28 o                         
  -9   5   3       6188.13       6656.22       284.77 o                         
  -7   5   3       1296.93       1486.70       142.76 o                         
  -5   5   3        668.67       1237.03       253.99 o                         
  -3   5   3        212.31        218.55        39.42 o                         
  -1   5   3         91.95         68.37        53.70 o                         
   1   5   3         65.55        130.31        66.33 o                         
   3   5   3        299.92        532.12        92.68 o                         
   5   5   3       5489.69       5428.81       165.87 o                         
   7   5   3       5350.86       6652.96       637.55 o                         
   9   5   3       9206.69       8531.25       232.28 o                         
  11   5   3       1482.94       1573.15        97.46 o                         
  13   5   3        170.59        208.57        51.54 o                         
  15   5   3       1141.53       1183.94        86.44 o                         
  17   5   3        313.10        337.04        97.28 o                         
  19   5   3       2169.13       2113.58       133.53 o                         
  21   5   3         86.95         49.40        54.27 o                         
  23   5   3       4300.96       4002.60       179.88 o                         
  25   5   3       4260.02       4002.49       190.26 o                         
  27   5   3       3839.70       3813.97       204.97 o                         
  29   5   3       2271.94       1951.40       153.63 o                         
  31   5   3       1247.34       1415.98       194.27 o                         
  33   5   3        284.77        542.03       154.11 o                         
  35   5   3        136.37        181.93       129.75 o                         
  37   5   3        272.79        300.06       142.54 o                         
  39   5   3         32.82        218.38       446.92 o                         
 -38   6   3         51.64        573.68       283.75 o                         
 -36   6   3          9.46        182.89       165.00 o                         
 -34   6   3          9.38        442.33       292.88 o                         
 -32   6   3          1.92         63.78       134.52 o                         
 -30   6   3         21.92         72.24       126.73 o                         
 -28   6   3       1256.56       1696.91       210.68 o                         
 -26   6   3       1414.24       1608.08       227.78 o                         
 -24   6   3        418.79        506.89       152.12 o                         
 -22   6   3        520.84        620.15       152.31 o                         
 -20   6   3        326.52        278.56       117.93 o                         
 -18   6   3       1339.51       1387.79       145.46 o                         
 -16   6   3        412.50       1053.04       321.11 o                         
 -14   6   3       2215.65       1978.16       162.08 o                         
 -12   6   3       3931.55       3634.95       231.24 o                         
 -10   6   3          0.36        -25.19        49.29 o                         
  -8   6   3        860.95        692.79        85.02 o                         
  -6   6   3       2748.45       3203.28       285.85 o                         
  -4   6   3         63.37        120.74        42.47 o                         
  -2   6   3       1295.24       1595.97       115.74 o                         
   0   6   3        376.69        437.52        95.59 o                         
   2   6   3      16433.72      17283.22       451.46 o                         
   4   6   3      18896.61      18064.55       461.43 o                         
   6   6   3       1682.95       1487.61       121.06 o                         
   8   6   3        705.55        877.15       153.67 o                         
  10   6   3        101.21         70.73        45.12 o                         
  12   6   3       2438.77       2497.08       162.54 o                         
  14   6   3         80.59         76.14        49.89 o                         
  16   6   3         31.23         83.83        54.22 o                         
  18   6   3        538.04        606.11        81.82 o                         
  20   6   3       1047.87       1057.72       100.40 o                         
  22   6   3       2735.64       2629.20       158.26 o                         
  24   6   3          0.53        -54.00        81.56 o                         
  26   6   3        954.54       1018.34       136.52 o                         
  28   6   3          0.31         43.86        89.86 o                         
  30   6   3        120.77        182.66       119.30 o                         
  32   6   3         16.39        135.04       153.07 o                         
  34   6   3         72.92         47.24       114.35 o                         
  36   6   3          5.89        117.68       147.32 o                         
  38   6   3          9.17        103.49       421.81 o                         
 -37   7   3          4.78        388.10       633.74 o                         
 -35   7   3        107.68        197.62       194.28 o                         
 -33   7   3        215.30        546.58       211.58 o                         
 -31   7   3         61.13        -82.63       133.02 o                         
 -29   7   3        768.53        804.42       207.80 o                         
 -27   7   3        441.51        366.65       196.12 o                         
 -25   7   3        178.62        303.64       134.86 o                         
 -23   7   3          0.56         22.68       108.11 o                         
 -21   7   3        319.16        754.24       170.70 o                         
 -19   7   3         68.08        294.25       135.26 o                         
 -17   7   3        131.07        235.68       114.23 o                         
 -15   7   3         83.21        341.30        67.85 o                         
 -13   7   3        383.03        417.31       112.83 o                         
 -11   7   3         35.52        -50.07        70.25 o                         
  -9   7   3       2323.28       2327.64       166.67 o                         
  -7   7   3       1769.48       1801.47       195.58 o                         
  -5   7   3       1292.95       1399.30       134.70 o                         
  -3   7   3       1970.01       1768.57       104.06 o                         
  -1   7   3         11.38         11.79        71.65 o                         
   1   7   3          3.79         42.28        90.52 o                         
   3   7   3         70.47        113.31        79.36 o                         
   5   7   3         42.59         78.88        89.16 o                         
   7   7   3         39.02         32.50        65.31 o                         
   9   7   3        427.09        394.79        71.25 o                         
  11   7   3        129.75        146.60        57.29 o                         
  13   7   3       1537.01       1135.71       173.47 o                         
  15   7   3       1047.01        905.77       178.43 o                         
  17   7   3        242.43        381.23        97.38 o                         
  19   7   3        660.84        612.05       102.91 o                         
  21   7   3         85.35        117.36        92.20 o                         
  23   7   3       1713.40       1950.54       187.25 o                         
  25   7   3       1536.99       1568.54       178.84 o                         
  27   7   3        420.79        392.58       124.17 o                         
  29   7   3        594.87        448.78       149.13 o                         
  31   7   3          4.12        -75.81       130.83 o                         
  33   7   3         37.07        -67.38       116.79 o                         
  35   7   3         56.44         33.65       131.41 o                         
  37   7   3         46.73        -65.12       270.33 o                         
 -34   8   3         27.72        255.53       227.44 o                         
 -32   8   3         68.56        171.97       348.72 o                         
 -30   8   3         12.34        -23.56       138.95 o                         
 -28   8   3          1.80        375.31       243.57 o                         
 -26   8   3         26.63         77.84       143.74 o                         
 -24   8   3         21.39         28.57       124.96 o                         
 -22   8   3         11.47         84.19       121.06 o                         
 -20   8   3         21.80        120.23       131.37 o                         
 -18   8   3        278.03        240.61       156.74 o                         
 -16   8   3       1539.98       1462.38       205.03 o                         
 -14   8   3       1332.74       1505.72       209.14 o                         
 -12   8   3          0.62         57.16        70.55 o                         
 -10   8   3        637.75        717.99       119.93 o                         
  -8   8   3       1284.37       1486.34       162.40 o                         
  -6   8   3       2318.63       2366.37       194.16 o                         
  -4   8   3         51.01        215.59        97.75 o                         
  -2   8   3          1.04        134.71       144.41 o                         
   0   8   3       1217.05       1562.96       126.44 o                         
   2   8   3       4603.89       4346.63       225.09 o                         
   4   8   3       1502.19       1541.07       122.30 o                         
   6   8   3        774.28        839.42       129.54 o                         
   8   8   3       1762.18       1907.09       178.92 o                         
  10   8   3        552.64        546.37       140.85 o                         
  12   8   3        522.57        669.98       130.72 o                         
  14   8   3        282.69        369.17       121.44 o                         
  16   8   3        490.99        477.23       145.45 o                         
  18   8   3        309.37        310.25       139.99 o                         
  20   8   3        137.59        204.69       117.61 o                         
  22   8   3         42.61        240.53       105.36 o                         
  24   8   3        183.34        186.66       111.59 o                         
  26   8   3         39.90         86.10       107.16 o                         
  28   8   3        254.90        265.13       148.67 o                         
  30   8   3        162.35        315.78       187.64 o                         
  32   8   3         54.58        283.95       361.51 o                         
  34   8   3         58.65        487.61       238.12 o                         
 -31   9   3         25.33        135.73       202.34 o                         
 -29   9   3          4.91        -30.95       221.31 o                         
 -27   9   3         29.02        247.19       223.43 o                         
 -25   9   3         47.12        -25.67       144.73 o                         
 -23   9   3         31.69        -22.37       125.49 o                         
 -21   9   3         41.05         96.59       142.01 o                         
 -19   9   3        305.27        413.26       184.84 o                         
 -17   9   3        573.80        591.94       198.10 o                         
 -15   9   3        354.29        295.81       157.76 o                         
 -13   9   3       1455.06       1392.38       162.74 o                         
 -11   9   3        226.37        238.84       117.41 o                         
  -9   9   3         87.32        122.66        95.81 o                         
  -7   9   3          1.17        -87.02        95.09 o                         
  -5   9   3        326.86        267.51       116.27 o                         
  -3   9   3        148.88        224.79       110.24 o                         
  -1   9   3       2889.12       2678.59       230.98 o                         
   1   9   3       7650.09       7755.29       898.92 o                         
   3   9   3        239.41        711.79       215.57 o                         
   5   9   3        280.50        850.63       434.08 o                         
   7   9   3        171.54        102.81        95.00 o                         
   9   9   3        350.75        434.86       124.34 o                         
  11   9   3        593.53        746.33       245.60 o                         
  13   9   3        279.30        333.87       122.01 o                         
  15   9   3        293.83        295.79       121.48 o                         
  17   9   3         77.16         91.91       136.88 o                         
  19   9   3         95.93         73.26       102.82 o                         
  21   9   3         92.25        -39.33       103.08 o                         
  23   9   3         95.40         31.19       121.89 o                         
  25   9   3        157.67        295.26       154.78 o                         
  27   9   3         17.64        -39.02       192.53 o                         
  29   9   3         10.28       -136.52       175.40 o                         
  31   9   3          3.86       -118.41       225.87 o                         
 -28  10   3          4.92        -74.07       181.77 o                         
 -26  10   3          7.71        336.53       284.13 o                         
 -24  10   3         20.54        -10.79       199.21 o                         
 -22  10   3        116.60        -31.59       153.92 o                         
 -20  10   3          4.24        -10.92       150.09 o                         
 -18  10   3         15.54        110.15       143.45 o                         
 -16  10   3        857.55       1503.18       575.54 o                         
 -14  10   3         65.18         97.19       146.41 o                         
 -12  10   3         19.69         70.03       140.45 o                         
 -10  10   3         34.89        -30.42       101.15 o                         
  -8  10   3         16.33        -49.28        99.43 o                         
  -6  10   3        244.35        213.06       115.43 o                         
  -4  10   3          4.68        -31.48        96.57 o                         
  -2  10   3        845.81        912.45       160.45 o                         
   0  10   3        296.44        168.33       139.89 o                         
   2  10   3        492.47        419.26       156.15 o                         
   4  10   3        127.75        231.91       131.06 o                         
   6  10   3        217.14        201.94       124.09 o                         
   8  10   3        111.43        117.50       110.68 o                         
  10  10   3         10.57         46.76       115.64 o                         
  12  10   3        600.21        446.36       152.72 o                         
  14  10   3          0.23        180.83       111.90 o                         
  16  10   3         12.02        148.91       120.70 o                         
  18  10   3         95.71        171.37       124.28 o                         
  20  10   3          1.21        105.34       138.54 o                         
  22  10   3        344.64        181.92       137.86 o                         
  24  10   3        147.34        275.13       171.54 o                         
  26  10   3         98.15        259.47       184.63 o                         
  28  10   3        595.07        905.17       335.65 o                         
 -23  11   3          0.00        -41.30       202.10 o                         
 -21  11   3         77.27        250.89       209.47 o                         
 -19  11   3         25.15        -43.32       140.88 o                         
 -17  11   3         66.25        381.11       212.52 o                         
 -15  11   3         73.05         89.69       176.10 o                         
 -13  11   3          1.71         91.76       365.26 o                         
 -11  11   3          6.97         65.73       145.24 o                         
  -9  11   3         53.39        -65.57       146.90 o                         
  -7  11   3         63.90        121.56       128.07 o                         
  -5  11   3          0.07         45.34       106.97 o                         
  -3  11   3        380.12        673.69       174.89 o                         
  -1  11   3          0.39         55.95       161.65 o                         
   1  11   3         62.36        -15.87       127.26 o                         
   3  11   3         39.59        -82.32       138.89 o                         
   5  11   3         51.67        142.00       169.20 o                         
   7  11   3        340.06        266.10       150.43 o                         
   9  11   3         57.49         99.46       125.94 o                         
  11  11   3        347.80        292.30       152.47 o                         
  13  11   3        323.39        277.95       141.57 o                         
  15  11   3         68.91        -77.22       188.13 o                         
  17  11   3         11.42        103.90       226.24 o                         
  19  11   3          8.32        220.24       257.56 o                         
  21  11   3         34.61        368.68       263.89 o                         
  23  11   3         98.43        234.53       210.73 o                         
 -18  12   3         14.28       -100.92       207.40 o                         
 -16  12   3        128.66        142.40       306.95 o                         
 -14  12   3        170.77        235.51       208.41 o                         
 -12  12   3          6.84        -21.42       182.66 o                         
 -10  12   3          0.93        205.18       203.61 o                         
  -8  12   3          2.85       -115.54       260.73 o                         
  -6  12   3          2.93        129.43       205.86 o                         
  -4  12   3          0.10        346.83       257.30 o                         
  -2  12   3         76.85        100.32       160.39 o                         
   0  12   3       1286.55        643.54       326.45 o                         
   2  12   3       1433.36        804.95       531.77 o                         
   4  12   3       1404.40       1309.45       297.53 o                         
   6  12   3       1340.51       1380.27       376.59 o                         
   8  12   3         25.35        193.56       205.85 o                         
  10  12   3         31.23        -80.89       161.68 o                         
  12  12   3          3.86       -148.63       177.34 o                         
  14  12   3         23.26        268.19       284.94 o                         
  16  12   3         40.46       -219.78       219.78 o                         
  18  12   3         14.22        -42.76       475.55 o                         
  -9  13   3         14.68         62.33       412.30 o                         
  -7  13   3         12.45       -295.20       295.20 o                         
  -5  13   3         18.81         -3.90       173.94 o                         
  -3  13   3          8.22       -323.65       506.02 o                         
  -1  13   3        174.45        124.16       233.07 o                         
   1  13   3        420.35        466.75       287.13 o                         
   3  13   3        206.26        185.61       197.59 o                         
   5  13   3         35.63        -28.06       159.63 o                         
   7  13   3         16.86        233.17       209.93 o                         
   9  13   3          4.43        378.13       482.94 o                         
 -42   0   4         70.93        240.10       225.28 o                         
 -40   0   4          8.39        114.45       142.01 o                         
 -38   0   4        583.48        610.14       287.46 o                         
 -36   0   4        525.87        348.70       169.22 o                         
 -34   0   4        573.55        642.79       413.34 o                         
 -32   0   4         48.48        -44.53       103.78 o                         
 -30   0   4         18.60        -78.60       119.95 o                         
 -28   0   4        242.20        163.10        96.88 o                         
 -26   0   4          7.39         42.89        71.27 o                         
 -24   0   4       1540.50       1487.04       188.54 o                         
 -22   0   4       2959.99       2708.04       246.48 o                         
 -20   0   4       1089.84       1182.70       121.06 o                         
 -18   0   4        367.56        107.18        92.05 o                         
 -16   0   4       5182.67       5997.72       232.19 o                         
 -14   0   4      36262.74      40481.38      1303.86 o                         
 -12   0   4       1041.22        817.26        79.80 o                         
 -10   0   4       1949.96       1644.16       113.50 o                         
  -8   0   4       5765.24       5599.42       157.92 o                         
  -6   0   4     110135.02     107375.62      2094.20 o                         
  -4   0   4      68000.95      64376.12      1264.59 o                         
  -2   0   4      72788.41      71569.66      1211.03 o                         
   0   0   4       7316.15       6948.00       164.17 o                         
   2   0   4        192.15        210.21        27.37 o                         
   4   0   4      86872.99      84998.17      1985.89 o                         
   6   0   4     224689.25     218295.89      5728.81 o                         
   8   0   4     457902.34     458862.56     13678.68 o                         
  10   0   4         96.47       1003.42       570.20 o                         
  12   0   4          2.92        -25.38        25.38 o                         
  14   0   4       2532.11       2665.23       167.66 o                         
  16   0   4       4620.25       4600.89       174.32 o                         
  18   0   4      11383.38      10670.63       635.99 o                         
  20   0   4          7.45       -104.61       104.61 o                         
  22   0   4       6096.31       5916.46       279.41 o                         
  24   0   4       2866.28       2689.96       164.81 o                         
  26   0   4       2980.39       2658.48       184.22 o                         
  28   0   4         41.57        156.61        83.69 o                         
  30   0   4       2199.52       2149.80       187.32 o                         
  32   0   4        301.35        197.19       121.11 o                         
  34   0   4       1396.81       2053.20       327.56 o                         
  36   0   4        477.76        839.10       249.83 o                         
  38   0   4         94.43        -94.00       192.64 o                         
  40   0   4        148.79        -40.18       168.42 o                         
  42   0   4          3.14         28.55       208.69 o                         
 -43   1   4          0.06        136.34       180.51 o                         
 -41   1   4         57.75        266.44       152.54 o                         
 -39   1   4        150.14        205.12       121.89 o                         
 -37   1   4        183.92        277.26       143.21 o                         
 -35   1   4       2633.63       1882.09       430.64 o                         
 -33   1   4       1138.91        886.42       217.15 o                         
 -31   1   4        372.00        467.33       118.06 o                         
 -29   1   4        372.59        333.07       106.57 o                         
 -27   1   4       1173.65       1187.22       220.21 o                         
 -25   1   4        552.63        609.39        85.87 o                         
 -23   1   4        137.66         34.10        48.36 o                         
 -21   1   4        372.28        412.67        97.51 o                         
 -19   1   4       1147.41       1005.73        77.74 o                         
 -17   1   4       1440.40       1378.41        79.76 o                         
 -15   1   4      26180.02      26337.59       515.11 o                         
 -13   1   4       3603.91       2906.26       114.65 o                         
 -11   1   4      12527.49      12481.81       284.77 o                         
  -9   1   4       8355.58       7981.46       182.58 o                         
  -7   1   4     100360.84     102636.14      1427.99 o                         
  -5   1   4      45922.90      41038.12       657.60 o                         
  -3   1   4     125150.27     115669.67      1328.64 o                         
  -1   1   4        348.29        325.06        21.47 o                         
   1   1   4         41.20         57.59        35.93 o                         
   3   1   4       1704.98       1511.47        71.13 o                         
   5   1   4      27530.08      30496.53      2398.25 o                         
   7   1   4      21469.96      22218.27       379.41 o                         
   9   1   4       1290.05       1214.43        54.74 o                         
  11   1   4       7004.28       8329.15       567.74 o                         
  13   1   4       3710.31       3443.02       186.46 o                         
  15   1   4        360.27        547.09        55.96 o                         
  17   1   4         92.29         96.27        37.71 o                         
  19   1   4        282.86        278.66        38.60 o                         
  21   1   4       3735.77       3066.46       104.78 o                         
  23   1   4        193.19        231.24        49.29 o                         
  25   1   4       8114.95       7571.30       235.27 o                         
  27   1   4        446.17        343.57        62.83 o                         
  29   1   4        908.97        966.73        90.18 o                         
  31   1   4         17.18        -46.17        83.52 o                         
  33   1   4          3.52          4.79        68.87 o                         
  35   1   4         45.71         45.70        98.42 o                         
  37   1   4        566.27        652.23       172.00 o                         
  39   1   4         52.20        298.10       149.40 o                         
  41   1   4        116.67        348.06       151.28 o                         
 -42   2   4         42.83        103.76       179.80 o                         
 -40   2   4        311.14        299.77       169.78 o                         
 -38   2   4          0.48       -111.11       111.11 o                         
 -36   2   4        436.78        521.51       149.48 o                         
 -34   2   4          1.29         52.63        81.80 o                         
 -32   2   4        778.00        830.26       238.69 o                         
 -30   2   4        876.36        691.97       208.15 o                         
 -28   2   4       1374.67       1373.29       149.16 o                         
 -26   2   4        265.12        315.37       105.03 o                         
 -24   2   4         26.26         69.46        53.54 o                         
 -22   2   4       7520.48       7776.59       286.48 o                         
 -20   2   4       1192.34       1280.93        97.92 o                         
 -18   2   4      18866.28      19711.25       519.40 o                         
 -16   2   4       2481.76       2490.26       142.05 o                         
 -14   2   4       1080.78        999.03        64.44 o                         
 -12   2   4       5645.70       5485.59       160.67 o                         
 -10   2   4       1200.85       1128.69        68.75 o                         
  -8   2   4        213.02        306.96        54.24 o                         
  -6   2   4          0.97         35.01        24.16 o                         
  -4   2   4       1233.79       1071.11        52.07 o                         
  -2   2   4       6107.54       7096.79       446.41 o                         
   0   2   4      12696.77      12228.97       244.61 o                         
   2   2   4       6945.84       6349.34       122.43 o                         
   4   2   4       3959.59       3911.67       204.47 o                         
   6   2   4      14656.53      13385.93       218.34 o                         
   8   2   4      26950.66      26314.56       407.85 o                         
  10   2   4      46813.59      47797.47       767.69 o                         
  12   2   4        435.94        431.27        46.15 o                         
  14   2   4       1713.26       1792.38        62.60 o                         
  16   2   4          2.38        -14.55        28.16 o                         
  18   2   4       1675.03       1796.01        92.85 o                         
  20   2   4          3.49        -35.34        35.34 o                         
  22   2   4        389.00        317.96        55.13 o                         
  24   2   4       4839.75       5099.71       219.21 o                         
  26   2   4      21643.50      18981.24       564.13 o                         
  28   2   4       2464.61       2106.86       129.18 o                         
  30   2   4       2172.90       1884.25       166.97 o                         
  32   2   4        988.81        841.59       112.80 o                         
  34   2   4       1368.67       1489.11       157.22 o                         
  36   2   4          5.05         64.99       114.48 o                         
  38   2   4       1254.89       1852.53       248.26 o                         
  40   2   4        250.69        327.55       177.66 o                         
  42   2   4          0.01        106.56       138.83 o                         
 -41   3   4         63.89        237.75       170.58 o                         
 -39   3   4        105.78         79.63       131.24 o                         
 -37   3   4        604.69        406.94       172.63 o                         
 -35   3   4        554.54        549.89       180.66 o                         
 -33   3   4         51.29         38.65        87.99 o                         
 -31   3   4         13.38        -20.77        74.03 o                         
 -29   3   4         13.21         90.13        80.68 o                         
 -27   3   4          9.33          6.50        86.69 o                         
 -25   3   4         65.73         43.87        51.35 o                         
 -23   3   4         30.14         10.83        54.64 o                         
 -21   3   4        233.03        307.73        68.52 o                         
 -19   3   4        354.96        519.65        74.77 o                         
 -17   3   4        350.11        446.90        72.95 o                         
 -15   3   4      13936.09      14109.69       457.88 o                         
 -13   3   4        640.11        797.32        75.77 o                         
 -11   3   4       1170.66       1154.51       112.12 o                         
  -9   3   4      16193.60      16006.33       424.42 o                         
  -7   3   4      30654.98      27920.83       946.14 o                         
  -5   3   4       3637.35       3497.91       137.28 o                         
  -3   3   4       7971.81       7664.57       218.52 o                         
  -1   3   4       4574.28       4387.88       130.58 o                         
   1   3   4        705.50        699.31        80.00 o                         
   3   3   4       5875.81       5425.94       129.68 o                         
   5   3   4         65.60        350.41       122.72 o                         
   7   3   4       2892.12       2837.06       111.11 o                         
   9   3   4       4378.29       4263.72       162.01 o                         
  11   3   4       1578.43       2143.95       170.39 o                         
  13   3   4       4493.14       4594.20       136.67 o                         
  15   3   4       2882.77       2725.41       121.11 o                         
  17   3   4        755.95        760.17        60.06 o                         
  19   3   4       3800.74       3381.58       154.19 o                         
  21   3   4      10516.29       9798.48       274.34 o                         
  23   3   4          0.07        -42.74        45.74 o                         
  25   3   4       2513.05       2321.82       162.15 o                         
  27   3   4        839.66        791.30       138.17 o                         
  29   3   4        509.34        622.87       106.66 o                         
  31   3   4        117.28        129.35        88.75 o                         
  33   3   4        235.02        119.96        90.45 o                         
  35   3   4        214.65        112.35        93.16 o                         
  37   3   4        610.51        459.97       216.51 o                         
  39   3   4         50.16        334.35       182.46 o                         
  41   3   4        121.85        331.39       205.36 o                         
 -40   4   4         34.91        -59.40       135.02 o                         
 -38   4   4          0.11        -57.21       125.51 o                         
 -36   4   4          0.60        -70.23       126.07 o                         
 -34   4   4         80.13         76.70       133.54 o                         
 -32   4   4        354.51        499.31       150.08 o                         
 -30   4   4       1214.50        875.65       179.45 o                         
 -28   4   4         20.20         33.09       191.68 o                         
 -26   4   4         49.61        133.30        80.24 o                         
 -24   4   4        513.56        431.67       130.71 o                         
 -22   4   4       1382.50       1191.21       159.38 o                         
 -20   4   4         14.25         14.10        31.18 o                         
 -18   4   4       1721.72       1554.08       131.31 o                         
 -16   4   4        867.18        942.82       116.41 o                         
 -14   4   4        699.95        831.95       108.32 o                         
 -12   4   4        175.15        183.65        87.78 o                         
 -10   4   4        136.90        148.11        45.19 o                         
  -8   4   4       1535.49       2488.68       343.17 o                         
  -6   4   4         31.44        425.58       177.00 o                         
  -4   4   4       2453.04       2363.38        68.81 o                         
  -2   4   4         48.16        113.83        64.46 o                         
   0   4   4       1060.76       1267.62        62.72 o                         
   2   4   4       1754.69       1824.98        78.36 o                         
   4   4   4       3378.89       3345.69       187.89 o                         
   6   4   4      34367.92      35101.99       701.31 o                         
   8   4   4       1649.25       1432.10        80.54 o                         
  10   4   4       7007.91       6984.20       191.25 o                         
  12   4   4      11042.04      11258.11       303.99 o                         
  14   4   4        313.57        396.44        52.44 o                         
  16   4   4         85.47         82.30        60.45 o                         
  18   4   4        323.91        323.71        57.37 o                         
  20   4   4        212.77        276.82        71.14 o                         
  22   4   4         45.31         54.10        49.17 o                         
  24   4   4       1018.95        975.34        97.01 o                         
  26   4   4       2643.07       2666.15       150.43 o                         
  28   4   4       7959.32       7572.57       320.13 o                         
  30   4   4         49.42        -27.73        74.65 o                         
  32   4   4         10.76        -26.80        76.54 o                         
  34   4   4        318.15        379.89       118.98 o                         
  36   4   4        267.26        409.90       148.33 o                         
  38   4   4         17.14        -18.84       270.08 o                         
  40   4   4        212.34        477.60       234.70 o                         
 -39   5   4          0.02         44.66       135.53 o                         
 -37   5   4        116.89        529.84       198.01 o                         
 -35   5   4          4.99        276.19       203.79 o                         
 -33   5   4         14.90       -140.17       151.39 o                         
 -31   5   4         90.11        152.79       128.03 o                         
 -29   5   4         67.86         -1.94       106.14 o                         
 -27   5   4        225.36        216.96       113.47 o                         
 -25   5   4         48.87         33.68       104.68 o                         
 -23   5   4         11.94          3.52        96.54 o                         
 -21   5   4          5.69        -30.36        79.51 o                         
 -19   5   4        296.39        606.84       122.80 o                         
 -17   5   4        474.50        640.81       125.28 o                         
 -15   5   4         55.46        173.47        82.74 o                         
 -13   5   4       2890.93       2318.39       217.21 o                         
 -11   5   4        912.60       1235.51       123.15 o                         
  -9   5   4       2399.33       2232.03       145.78 o                         
  -7   5   4        864.16       1519.99       192.86 o                         
  -5   5   4        704.00       1004.02       169.61 o                         
  -3   5   4       4777.29       4853.90       193.24 o                         
  -1   5   4        380.47        399.11        49.07 o                         
   1   5   4         96.71        149.93        63.77 o                         
   3   5   4        690.30        719.74       116.01 o                         
   5   5   4       7470.14       8081.29       231.77 o                         
   7   5   4       3018.00       2939.40       157.10 o                         
   9   5   4       3984.32       3809.44       166.22 o                         
  11   5   4       1537.61       1720.13       139.93 o                         
  13   5   4       2673.69       2733.66       132.36 o                         
  15   5   4       1339.32       1290.40        88.29 o                         
  17   5   4         53.78         85.04        51.33 o                         
  19   5   4       4824.53       4832.45       198.79 o                         
  21   5   4       6754.93       6541.38       239.17 o                         
  23   5   4        229.67        376.36        75.27 o                         
  25   5   4         16.04        152.23       110.26 o                         
  27   5   4       1997.08       1951.30       149.25 o                         
  29   5   4        714.17        753.96       116.33 o                         
  31   5   4         57.11       -104.13       105.91 o                         
  33   5   4         30.51         34.65       109.80 o                         
  35   5   4         24.21         92.53       127.75 o                         
  37   5   4         29.39        198.34       228.25 o                         
  39   5   4          9.55        239.27       210.30 o                         
 -38   6   4          0.03        -29.43       248.80 o                         
 -36   6   4          0.05        173.65       249.43 o                         
 -34   6   4        274.40        451.70       185.41 o                         
 -32   6   4          0.04         34.42       117.76 o                         
 -30   6   4        639.81        669.48       167.16 o                         
 -28   6   4        760.82       1131.86       215.44 o                         
 -26   6   4        815.90        635.04       205.83 o                         
 -24   6   4         85.99         52.09       110.50 o                         
 -22   6   4       1305.50       1509.58       193.03 o                         
 -20   6   4        707.29        370.27       127.53 o                         
 -18   6   4       1810.96       2117.93       210.54 o                         
 -16   6   4        660.92       1005.55       146.15 o                         
 -14   6   4       1142.46        861.02       141.11 o                         
 -12   6   4       2061.23       2178.44       185.47 o                         
 -10   6   4        475.12        532.93        83.09 o                         
  -8   6   4        153.94         86.22        71.62 o                         
  -6   6   4        455.16        509.05        76.78 o                         
  -4   6   4         49.36         95.60        62.81 o                         
  -2   6   4        394.06        444.44        72.40 o                         
   0   6   4        863.42        899.69        76.75 o                         
   2   6   4        116.43        184.80        75.17 o                         
   4   6   4        252.31        340.71       137.21 o                         
   6   6   4       2398.38       2169.56       151.89 o                         
   8   6   4        512.62        694.11        98.26 o                         
  10   6   4        216.12        161.02        73.11 o                         
  12   6   4       1308.52       1156.59       134.27 o                         
  14   6   4          6.65         90.79        54.52 o                         
  16   6   4        360.72        378.28        64.80 o                         
  18   6   4        225.02        449.10        90.83 o                         
  20   6   4        628.08        841.62       156.27 o                         
  22   6   4        200.13        254.34        73.28 o                         
  24   6   4         72.40         48.84        67.37 o                         
  26   6   4         10.31         89.55        94.19 o                         
  28   6   4       1122.62       1235.57       174.48 o                         
  30   6   4         97.24        164.13       121.09 o                         
  32   6   4          0.11        200.06       142.20 o                         
  34   6   4        428.95        533.86       178.80 o                         
  36   6   4         51.87        189.42       133.15 o                         
  38   6   4        250.27        444.04       433.07 o                         
 -35   7   4         13.67        142.01       172.92 o                         
 -33   7   4        169.21         46.70       134.87 o                         
 -31   7   4       1405.04       1648.57       274.69 o                         
 -29   7   4        467.91        451.00       171.21 o                         
 -27   7   4        503.66        222.12       159.32 o                         
 -25   7   4        111.03        -43.11       107.71 o                         
 -23   7   4         88.80         -3.42       111.19 o                         
 -21   7   4         71.54        165.29       123.70 o                         
 -19   7   4         69.35        345.72       137.12 o                         
 -17   7   4        182.99        360.70       128.51 o                         
 -15   7   4        209.24        225.32       111.39 o                         
 -13   7   4        755.95        899.83       145.94 o                         
 -11   7   4        748.27        826.20       163.92 o                         
  -9   7   4       1083.63       1194.24       127.10 o                         
  -7   7   4       1695.19       1563.76       152.50 o                         
  -5   7   4        132.64        173.53        89.98 o                         
  -3   7   4       1552.57       1518.47        96.76 o                         
  -1   7   4        308.08        350.38        66.96 o                         
   1   7   4        341.26        409.79       100.52 o                         
   3   7   4          9.16         17.62        51.02 o                         
   5   7   4        967.47        859.81       116.34 o                         
   7   7   4        200.04        155.67        63.22 o                         
   9   7   4        101.49        238.10       131.59 o                         
  11   7   4        397.73        361.00        99.67 o                         
  13   7   4        419.06        372.04       108.88 o                         
  15   7   4        512.36        321.24       168.46 o                         
  17   7   4        264.34        209.28        74.23 o                         
  19   7   4        752.22        928.43       137.21 o                         
  21   7   4        245.01        341.61       121.28 o                         
  23   7   4          9.83         98.61        90.21 o                         
  25   7   4        146.45        276.21       153.04 o                         
  27   7   4       1142.40       1247.39       194.71 o                         
  29   7   4          7.82        189.46       126.21 o                         
  31   7   4        186.72        235.02       121.54 o                         
  33   7   4          1.31        -85.25       124.56 o                         
  35   7   4          6.80        258.30       181.70 o                         
 -34   8   4         22.89        182.82       155.56 o                         
 -32   8   4          1.58         21.36       139.50 o                         
 -30   8   4          0.01       -176.20       176.20 o                         
 -28   8   4         20.86        220.50       268.69 o                         
 -26   8   4         63.02         14.72       118.25 o                         
 -24   8   4        125.13        147.13       158.21 o                         
 -22   8   4        204.57         94.69       133.25 o                         
 -20   8   4         84.39        -90.89       121.57 o                         
 -18   8   4         15.43         -2.81       100.17 o                         
 -16   8   4        712.39       1115.46       205.07 o                         
 -14   8   4        389.04        196.65       122.18 o                         
 -12   8   4         61.89         79.75        69.73 o                         
 -10   8   4        292.62        457.55       109.46 o                         
  -8   8   4         80.38         95.26        87.45 o                         
  -6   8   4        305.30        262.15        94.17 o                         
  -4   8   4        115.79        151.76        81.22 o                         
  -2   8   4        228.60        297.14       102.13 o                         
   0   8   4          4.49        -25.67        60.96 o                         
   2   8   4        112.32        296.50       134.32 o                         
   4   8   4        929.66        963.60       111.10 o                         
   6   8   4       1358.47        988.64       168.12 o                         
   8   8   4         75.86        155.00        81.08 o                         
  10   8   4        896.03        710.50       150.15 o                         
  12   8   4       1774.87       1735.31       203.91 o                         
  14   8   4       1534.66       1080.85       237.82 o                         
  16   8   4        567.67        600.08       136.68 o                         
  18   8   4        208.48        185.21       106.03 o                         
  20   8   4         15.26        112.19        97.76 o                         
  22   8   4          9.59        230.18       124.84 o                         
  24   8   4       1802.23       1780.95       193.33 o                         
  26   8   4       1350.32       1483.24       330.32 o                         
  28   8   4       1531.52       1589.21       245.97 o                         
  30   8   4        422.29         98.62       140.30 o                         
  32   8   4          3.63       -134.31       213.65 o                         
  34   8   4          5.24        206.81       246.90 o                         
 -31   9   4          4.53         81.19       309.54 o                         
 -29   9   4          1.60        233.70       231.71 o                         
 -27   9   4         31.81        195.89       165.70 o                         
 -25   9   4          0.01         84.47       161.95 o                         
 -23   9   4         17.10        -37.92       133.21 o                         
 -21   9   4         29.18         82.03       139.14 o                         
 -19   9   4        453.32        534.71       180.01 o                         
 -17   9   4        533.77        493.65       184.72 o                         
 -15   9   4        680.49        828.33       189.35 o                         
 -13   9   4       1358.71       1100.46       223.62 o                         
 -11   9   4        180.44        511.67       257.10 o                         
  -9   9   4          0.04        -86.19        95.27 o                         
  -7   9   4         18.25         87.56        90.39 o                         
  -5   9   4        167.66        333.26       118.05 o                         
  -3   9   4        798.78        591.73       148.41 o                         
  -1   9   4        111.37         43.34       100.43 o                         
   1   9   4        313.68        334.52        99.21 o                         
   3   9   4       3208.79       3111.61       234.45 o                         
   5   9   4        146.51        192.17        79.54 o                         
   7   9   4        106.36        -29.61        73.80 o                         
   9   9   4        210.46        212.48        85.99 o                         
  11   9   4        143.44        154.65       108.32 o                         
  13   9   4         38.51         53.64        88.57 o                         
  15   9   4         14.54         72.39        98.70 o                         
  17   9   4         95.44        258.94       144.08 o                         
  19   9   4         81.96        356.32       131.89 o                         
  21   9   4        100.91        186.03       141.12 o                         
  23   9   4         38.35        -30.04       116.94 o                         
  25   9   4         36.51        141.65       129.66 o                         
  27   9   4        342.31        -29.53       183.25 o                         
  29   9   4         93.60         55.86       173.79 o                         
  31   9   4         48.52        200.66       215.30 o                         
 -28  10   4         67.15        -79.44       194.05 o                         
 -26  10   4          0.18        -88.48       160.33 o                         
 -24  10   4          6.68        195.46       171.31 o                         
 -22  10   4         34.88       -161.59       161.59 o                         
 -20  10   4         27.61       -117.13       152.42 o                         
 -18  10   4         31.99          2.87       136.56 o                         
 -16  10   4         56.37        111.48       162.64 o                         
 -14  10   4         30.15        209.27       198.32 o                         
 -12  10   4         19.94       -161.69       161.69 o                         
 -10  10   4          3.45         62.84       121.59 o                         
  -8  10   4        282.18        479.93       184.52 o                         
  -6  10   4         14.40        -88.83       103.70 o                         
  -4  10   4        190.12        249.16       121.16 o                         
  -2  10   4        243.95        156.20       182.19 o                         
   0  10   4         71.95         74.22       100.31 o                         
   2  10   4        475.78        383.07       125.93 o                         
   4  10   4        118.57        172.89        93.59 o                         
   6  10   4         41.44         21.38        93.72 o                         
   8  10   4         47.50         40.48       111.56 o                         
  10  10   4          2.64         74.42       109.64 o                         
  12  10   4          4.00        -15.83        93.01 o                         
  14  10   4        113.86         59.51        95.76 o                         
  16  10   4         64.28        186.28       135.70 o                         
  18  10   4         85.08        -90.95       144.83 o                         
  20  10   4          9.29        365.57       145.27 o                         
  22  10   4         15.05        200.76       144.92 o                         
  24  10   4         11.29        247.72       202.58 o                         
  26  10   4         29.01        444.55       230.59 o                         
  28  10   4        190.44       -189.64       248.04 o                         
 -23  11   4         12.72       -245.66       322.03 o                         
 -21  11   4          4.98        480.43       220.25 o                         
 -19  11   4          0.03        220.91       213.05 o                         
 -17  11   4         22.95        190.91       203.76 o                         
 -15  11   4         15.34         56.96       171.42 o                         
 -13  11   4         86.66        -31.96       236.91 o                         
 -11  11   4         61.33         10.08       134.28 o                         
  -9  11   4         74.98         97.16       151.57 o                         
  -7  11   4         61.48        144.65       151.00 o                         
  -5  11   4         55.62        131.46       135.77 o                         
  -3  11   4          2.32        -91.23       117.68 o                         
  -1  11   4         13.93         96.50       111.96 o                         
   1  11   4         47.05         34.48       124.41 o                         
   3  11   4        175.32        137.64       159.54 o                         
   5  11   4        809.28        771.23       209.68 o                         
   7  11   4        924.63        995.25       251.71 o                         
   9  11   4        415.02        255.07       147.27 o                         
  11  11   4        594.15        478.73       178.31 o                         
  13  11   4        266.68        378.12       185.21 o                         
  15  11   4          7.86         32.30       104.48 o                         
  17  11   4          2.28        477.13       269.38 o                         
  19  11   4          0.01        176.29       164.76 o                         
  21  11   4         14.87         68.26       154.63 o                         
  23  11   4          0.00         21.88       207.99 o                         
 -18  12   4        166.45        144.02       244.54 o                         
 -16  12   4        286.79        268.69       193.69 o                         
 -14  12   4        135.11        506.90       247.37 o                         
 -12  12   4        186.29        300.39       201.86 o                         
 -10  12   4         13.64        201.62       186.94 o                         
  -8  12   4         23.87        -72.84       168.90 o                         
  -6  12   4          3.72        226.00       188.75 o                         
  -4  12   4         10.82        -21.42       178.10 o                         
  -2  12   4        124.71        223.44       188.06 o                         
   0  12   4        175.90         16.50       152.67 o                         
   2  12   4        254.54         65.29       146.47 o                         
   4  12   4        378.63        330.41       187.25 o                         
   6  12   4        321.26        296.15       195.91 o                         
   8  12   4         47.48         64.16       158.21 o                         
  10  12   4          5.39        419.84       222.91 o                         
  12  12   4         36.60        172.89       196.36 o                         
  14  12   4         22.94         24.83       127.45 o                         
  16  12   4          2.35         95.26       213.48 o                         
  18  12   4          0.03       -157.15       291.64 o                         
  -9  13   4          1.81       -100.19       468.16 o                         
  -7  13   4         24.18        -84.03       364.74 o                         
  -5  13   4          8.20       -241.82       340.10 o                         
  -3  13   4         20.35         40.01       330.11 o                         
  -1  13   4        122.75        496.66       345.61 o                         
   1  13   4        290.95        278.75       242.80 o                         
   3  13   4         68.60        195.07       245.32 o                         
   5  13   4          0.56       -238.65       238.65 o                         
   7  13   4          0.32        202.56       236.48 o                         
 -43   1   5         17.32        170.83       322.26 o                         
 -41   1   5        154.34        -80.51       133.30 o                         
 -39   1   5          0.49         70.04       118.75 o                         
 -37   1   5        262.67        215.06       120.73 o                         
 -35   1   5         15.79        157.13       102.91 o                         
 -33   1   5        524.64        435.21       122.74 o                         
 -31   1   5        995.77        795.70       215.26 o                         
 -29   1   5        136.90        105.35        77.89 o                         
 -27   1   5        799.03        611.17       175.85 o                         
 -25   1   5          2.14         70.13        64.61 o                         
 -23   1   5          0.26         35.05        48.36 o                         
 -21   1   5        259.32        286.38        65.54 o                         
 -19   1   5        588.96        509.76        65.03 o                         
 -17   1   5       3315.80       3391.47       140.84 o                         
 -15   1   5       4633.58       4350.27       131.49 o                         
 -13   1   5       2495.56       2118.98        78.55 o                         
 -11   1   5        296.19        299.05        38.25 o                         
  -9   1   5       2386.03       2487.34       131.98 o                         
  -7   1   5       1859.55       2033.55        78.84 o                         
  -5   1   5      13159.40      13137.09       236.93 o                         
  -3   1   5      13941.54      12374.94       171.88 o                         
  -1   1   5       1047.98       1304.06       109.35 o                         
   1   1   5       5450.62       5544.22       110.47 o                         
   3   1   5        400.59        308.43        47.77 o                         
   5   1   5      10615.09      11130.03       284.79 o                         
   7   1   5       2685.19       2876.52       117.06 o                         
   9   1   5      52985.59      53966.93       940.24 o                         
  11   1   5      18217.31      18921.32       358.49 o                         
  13   1   5       2098.40       2324.20        86.35 o                         
  15   1   5      17169.32      19426.13       540.59 o                         
  17   1   5       3957.87       3871.48       137.88 o                         
  19   1   5        387.51        764.81       138.81 o                         
  21   1   5        745.18        674.37        64.41 o                         
  23   1   5         95.64        130.23        64.83 o                         
  25   1   5       1126.21       1085.41        79.55 o                         
  27   1   5       3217.50       3056.87       210.95 o                         
  29   1   5       2092.32       2034.62       177.25 o                         
  31   1   5        525.78        813.93       169.59 o                         
  33   1   5         20.47        -22.13       106.94 o                         
  35   1   5          0.16         74.45       125.67 o                         
  37   1   5        406.62        283.96       146.47 o                         
  39   1   5        245.78        204.31       147.39 o                         
  41   1   5         32.42          5.09       128.88 o                         
 -42   2   5          9.33        152.15       188.76 o                         
 -40   2   5         14.92        209.79       148.45 o                         
 -38   2   5         12.72         92.59       115.22 o                         
 -36   2   5        155.56        390.96       157.41 o                         
 -34   2   5        697.45        361.62       113.95 o                         
 -32   2   5        204.74        227.39        92.41 o                         
 -30   2   5       2766.16       2293.38       430.68 o                         
 -28   2   5        217.98        141.61        77.79 o                         
 -26   2   5         33.89         72.29        68.08 o                         
 -24   2   5        247.58        236.81        72.42 o                         
 -22   2   5        379.22        333.95        66.67 o                         
 -20   2   5         52.61        262.61       134.82 o                         
 -18   2   5        983.21       1041.50        88.41 o                         
 -16   2   5        267.35        272.62        53.15 o                         
 -14   2   5        327.98        367.36        43.11 o                         
 -12   2   5       4788.45       4921.62       111.14 o                         
 -10   2   5        516.63        635.17        62.09 o                         
  -8   2   5       7190.03       7755.37       352.80 o                         
  -6   2   5       1217.05       1146.99        55.28 o                         
  -4   2   5        314.40        321.18        38.18 o                         
  -2   2   5        245.75        277.40        27.06 o                         
   0   2   5        130.06        212.55        54.18 o                         
   2   2   5       4457.80       3955.31       157.67 o                         
   4   2   5          0.60        -31.69        41.92 o                         
   6   2   5          2.92         54.61        58.64 o                         
   8   2   5       3243.98       3185.14       101.91 o                         
  10   2   5       5925.64       5877.94       134.45 o                         
  12   2   5        625.99        916.51        87.54 o                         
  14   2   5         96.71         82.25        45.80 o                         
  16   2   5          2.21         63.09        38.81 o                         
  18   2   5        338.70        391.87        55.46 o                         
  20   2   5         75.72        165.79        87.49 o                         
  22   2   5        364.99        398.76        67.42 o                         
  24   2   5        150.34        177.14        68.74 o                         
  26   2   5       1143.90       1042.71       112.58 o                         
  28   2   5       7385.85       6930.77       302.90 o                         
  30   2   5        128.18        253.40        95.58 o                         
  32   2   5         12.49          4.32        62.49 o                         
  34   2   5         53.78        109.18       127.90 o                         
  36   2   5        390.17        233.41       141.61 o                         
  38   2   5        205.20        167.09       141.78 o                         
  40   2   5         44.24         81.69       130.74 o                         
  42   2   5         13.82        -31.09       189.72 o                         
 -41   3   5          2.26        149.59       173.53 o                         
 -39   3   5          4.38        104.37       149.19 o                         
 -37   3   5         32.69         94.53       141.22 o                         
 -35   3   5          0.01        143.98       114.61 o                         
 -33   3   5        572.35        346.08       127.21 o                         
 -31   3   5         59.16        157.22        98.29 o                         
 -29   3   5          0.63         10.51        84.80 o                         
 -27   3   5          2.57        144.23        70.68 o                         
 -25   3   5        889.68        942.14       140.19 o                         
 -23   3   5          1.87         48.72        48.21 o                         
 -21   3   5       1215.03       1254.18       116.03 o                         
 -19   3   5       1232.61       1148.90       103.72 o                         
 -17   3   5        404.67        532.14        91.67 o                         
 -15   3   5         64.50        199.32        48.07 o                         
 -13   3   5       3215.50       2948.27       122.75 o                         
 -11   3   5       1240.94       1385.82        94.40 o                         
  -9   3   5       5463.00       5327.10       254.53 o                         
  -7   3   5       1415.89       1404.68       121.45 o                         
  -5   3   5       1428.41       1359.72        61.20 o                         
  -3   3   5       2502.07       2275.33       396.93 o                         
  -1   3   5       8461.97       7307.53       165.15 o                         
   1   3   5       2268.54       2031.64       123.11 o                         
   3   3   5       1945.77       1757.89        70.27 o                         
   5   3   5       7979.90       8091.14       173.86 o                         
   7   3   5       9596.75       9667.13       207.61 o                         
   9   3   5       3331.80       3363.12        99.75 o                         
  11   3   5       2341.06       2838.21       115.48 o                         
  13   3   5         83.38         43.10        33.10 o                         
  15   3   5       3498.72       3786.47       124.05 o                         
  17   3   5        172.45        212.91        64.00 o                         
  19   3   5        744.64        763.54        67.29 o                         
  21   3   5        546.35        440.38        70.55 o                         
  23   3   5        113.88        149.42        51.99 o                         
  25   3   5       2931.29       2824.22       174.46 o                         
  27   3   5         33.74         23.07        67.61 o                         
  29   3   5        618.01        731.56       118.48 o                         
  31   3   5        594.10        636.59       138.45 o                         
  33   3   5          1.28        -25.11        77.46 o                         
  35   3   5        743.14        775.44       183.46 o                         
  37   3   5        134.67        201.52       147.20 o                         
  39   3   5          1.43         26.30       119.58 o                         
  41   3   5          0.02        -13.49       157.55 o                         
 -40   4   5         90.43        104.00       167.80 o                         
 -38   4   5         82.71         -7.70       123.37 o                         
 -36   4   5         10.65        120.06       135.30 o                         
 -34   4   5        475.47        511.18       194.48 o                         
 -32   4   5        595.89        577.29       170.00 o                         
 -30   4   5        344.19        459.19       163.91 o                         
 -28   4   5        252.77        194.85       125.28 o                         
 -26   4   5         32.68         33.16       118.63 o                         
 -24   4   5        883.77        933.94       119.85 o                         
 -22   4   5        291.04        380.90        82.20 o                         
 -20   4   5         58.48        325.32       141.68 o                         
 -18   4   5        520.70        452.37        68.15 o                         
 -16   4   5       1056.63       1328.65       130.82 o                         
 -14   4   5        496.51        515.64       129.48 o                         
 -12   4   5          0.21         46.78        60.51 o                         
 -10   4   5        809.90        699.22        72.00 o                         
  -8   4   5        661.82        661.77        93.32 o                         
  -6   4   5         44.38         92.32        37.72 o                         
  -4   4   5       6820.10       6778.44       251.91 o                         
  -2   4   5       2758.95       3066.24       131.64 o                         
   0   4   5       4984.19       4876.64       139.54 o                         
   2   4   5       4998.11       4955.20       141.50 o                         
   4   4   5        494.98        437.42        78.31 o                         
   6   4   5       2337.78       2342.55       102.82 o                         
   8   4   5        366.56        312.93        51.83 o                         
  10   4   5       1852.73       1787.21       164.28 o                         
  12   4   5        388.68        268.73        66.81 o                         
  14   4   5        248.72        209.58        49.50 o                         
  16   4   5          0.07         -8.41        45.67 o                         
  18   4   5        264.28        343.93        62.00 o                         
  20   4   5        730.05        773.14        80.24 o                         
  22   4   5        266.11        381.99        81.59 o                         
  24   4   5         23.55        123.98        70.82 o                         
  26   4   5        406.12        432.79        93.54 o                         
  28   4   5        399.26        457.14       105.39 o                         
  30   4   5        267.18        335.26       114.57 o                         
  32   4   5        111.23        276.51       100.55 o                         
  34   4   5         37.87         -7.21        83.74 o                         
  36   4   5         16.09        187.90       141.95 o                         
  38   4   5          7.80       -208.23       208.23 o                         
  40   4   5          2.65       -115.53       183.78 o                         
 -39   5   5          2.51        374.65       233.84 o                         
 -37   5   5          1.82        286.62       216.09 o                         
 -35   5   5         63.57        -64.72       122.67 o                         
 -33   5   5        172.38        145.42       145.73 o                         
 -31   5   5         85.48        170.57       158.47 o                         
 -29   5   5       1171.38       1317.68       214.63 o                         
 -27   5   5        255.21        440.42       151.13 o                         
 -25   5   5         20.86         12.45        82.19 o                         
 -23   5   5        137.51        225.04       113.95 o                         
 -21   5   5        148.31        150.06        98.63 o                         
 -19   5   5          2.68         19.47        81.57 o                         
 -17   5   5        366.59        640.27       119.71 o                         
 -15   5   5        847.16        998.94       147.03 o                         
 -13   5   5       1246.48       1488.91       134.51 o                         
 -11   5   5        324.94        959.69       337.75 o                         
  -9   5   5       3225.33       2752.30       239.40 o                         
  -7   5   5       1239.55       1142.05       136.36 o                         
  -5   5   5       2406.39       2546.10        85.96 o                         
  -3   5   5       5886.28       6046.29       162.62 o                         
  -1   5   5        449.17        560.12        58.40 o                         
   1   5   5        723.11        726.95        62.40 o                         
   3   5   5        347.27       1630.37       291.34 o                         
   5   5   5       1503.23       1618.66        96.89 o                         
   7   5   5      16522.79      17787.84       445.86 o                         
   9   5   5      10728.70      11101.42       344.44 o                         
  11   5   5       6742.16       7198.96       246.92 o                         
  13   5   5       6475.72       6635.35       244.34 o                         
  15   5   5       2274.19       1860.32       135.07 o                         
  17   5   5       1791.67       1822.68       146.82 o                         
  19   5   5       4224.52       4209.63       186.16 o                         
  21   5   5        377.45        518.77        82.26 o                         
  23   5   5         98.43        110.81        71.17 o                         
  25   5   5       1151.81       1167.09       130.93 o                         
  27   5   5       2760.89       2511.00       178.40 o                         
  29   5   5       2926.85       2541.70       197.77 o                         
  31   5   5         47.77         26.15        78.69 o                         
  33   5   5        152.86         43.75        89.63 o                         
  35   5   5         32.92       -130.71       130.71 o                         
  37   5   5        354.89        642.58       224.00 o                         
  39   5   5         40.82        499.32       245.19 o                         
 -38   6   5         18.07        237.27       191.65 o                         
 -36   6   5         19.00        -89.63       162.47 o                         
 -34   6   5        239.77        380.41       206.08 o                         
 -32   6   5         78.23         57.97       129.28 o                         
 -30   6   5         70.89        -47.75       133.95 o                         
 -28   6   5         17.67        122.95       124.94 o                         
 -26   6   5          4.17        224.31       143.48 o                         
 -24   6   5       1186.26       1277.20       217.16 o                         
 -22   6   5         11.54         63.22       101.60 o                         
 -20   6   5          7.18       -133.60       133.60 o                         
 -18   6   5        589.72        789.29       166.47 o                         
 -16   6   5       8049.30       7916.26       418.19 o                         
 -14   6   5       1936.54       2352.64       214.45 o                         
 -12   6   5        359.38        572.37       147.54 o                         
 -10   6   5         19.79         97.63        74.05 o                         
  -8   6   5        110.86        126.31        54.60 o                         
  -6   6   5         24.74        -27.91        54.69 o                         
  -4   6   5          4.43         17.44        47.54 o                         
  -2   6   5        194.37        276.39        53.04 o                         
   0   6   5        576.84        558.63        65.75 o                         
   2   6   5       2521.93       2434.04       122.50 o                         
   4   6   5       2343.36       2674.45       152.75 o                         
   6   6   5       2058.37       2142.70       156.31 o                         
   8   6   5        290.00        179.95        60.04 o                         
  10   6   5       1040.97       1193.33       115.08 o                         
  12   6   5        164.63        176.39        65.73 o                         
  14   6   5         14.21        111.18        61.45 o                         
  16   6   5        514.91        593.26       129.32 o                         
  18   6   5       1714.11       1671.42       125.54 o                         
  20   6   5        387.03        488.31        83.08 o                         
  22   6   5        394.33        493.35       131.38 o                         
  24   6   5        204.96        164.28        76.03 o                         
  26   6   5        186.89        104.37        83.57 o                         
  28   6   5         97.45        128.34       113.58 o                         
  30   6   5        221.00        486.47       230.33 o                         
  32   6   5         36.22          6.50        96.63 o                         
  34   6   5         45.53        -20.76       118.62 o                         
  36   6   5         38.50         87.56       173.00 o                         
  38   6   5          6.87        348.58       543.88 o                         
 -35   7   5         17.17        134.20       160.62 o                         
 -33   7   5        142.74        137.19       168.02 o                         
 -31   7   5        697.92        669.50       201.19 o                         
 -29   7   5         39.19          2.21       116.65 o                         
 -27   7   5         33.14        141.22       147.01 o                         
 -25   7   5          4.07        162.70       128.56 o                         
 -23   7   5          7.52         44.12       117.16 o                         
 -21   7   5          1.52        183.65       112.38 o                         
 -19   7   5        159.46        187.85       127.42 o                         
 -17   7   5          2.72         55.94        98.22 o                         
 -15   7   5          9.18        320.88       137.81 o                         
 -13   7   5        679.58        604.32       146.20 o                         
 -11   7   5         22.27        292.68       122.49 o                         
  -9   7   5       1958.83       2545.94       237.96 o                         
  -7   7   5       1007.85       1152.78       118.30 o                         
  -5   7   5        673.41        856.71       113.12 o                         
  -3   7   5       1377.55       2137.87       152.66 o                         
  -1   7   5         34.43         -0.65        45.23 o                         
   1   7   5        240.51        270.11        65.52 o                         
   3   7   5          5.06        212.96        91.81 o                         
   5   7   5         65.53         35.89        57.35 o                         
   7   7   5        261.63        211.32        67.46 o                         
   9   7   5       1470.19       1497.71       140.56 o                         
  11   7   5        314.78        449.22        98.70 o                         
  13   7   5         39.07        -17.15        51.19 o                         
  15   7   5       2672.04       3069.49       251.71 o                         
  17   7   5        158.88         49.50        62.28 o                         
  19   7   5        101.80        113.69        69.23 o                         
  21   7   5         10.64         63.84        84.84 o                         
  23   7   5          3.45        -44.60        80.69 o                         
  25   7   5         60.03        -31.43        93.21 o                         
  27   7   5        360.10        259.30       123.77 o                         
  29   7   5        478.41        621.05       164.50 o                         
  31   7   5        131.68        305.51       152.96 o                         
  33   7   5          1.81       -152.90       152.90 o                         
  35   7   5        262.59        174.66       144.22 o                         
 -34   8   5         25.91       -690.24       703.16 o                         
 -32   8   5        353.23         66.88       158.49 o                         
 -30   8   5         21.69        201.43       292.60 o                         
 -28   8   5          0.55        353.31       232.17 o                         
 -26   8   5          3.87        -80.44       159.67 o                         
 -24   8   5        114.19        183.35       159.72 o                         
 -22   8   5        387.71        584.71       198.72 o                         
 -20   8   5        108.31        328.60       163.82 o                         
 -18   8   5        343.60        382.71       161.74 o                         
 -16   8   5         37.84        -82.24       105.03 o                         
 -14   8   5         13.24        433.12       166.08 o                         
 -12   8   5         20.19        100.09       106.17 o                         
 -10   8   5       1362.74       1381.93       215.43 o                         
  -8   8   5       1300.55       1304.56       146.48 o                         
  -6   8   5         17.56        -78.55        78.55 o                         
  -4   8   5        108.23         95.66        83.41 o                         
  -2   8   5         16.45         99.06        86.30 o                         
   0   8   5        406.65        928.36       292.61 o                         
   2   8   5         10.54        -12.18        58.16 o                         
   4   8   5       1069.32       1234.18       127.01 o                         
   6   8   5       4554.62       4872.38       285.12 o                         
   8   8   5        686.96        378.39       161.05 o                         
  10   8   5         21.13         85.06        76.79 o                         
  12   8   5       4163.25       4122.73       309.87 o                         
  14   8   5         10.64        -11.97        65.12 o                         
  16   8   5         98.68         62.54       110.54 o                         
  18   8   5         28.38         65.26        97.93 o                         
  20   8   5        140.75        174.70       160.41 o                         
  22   8   5        705.78        679.61       171.33 o                         
  24   8   5       1145.54       1271.82       229.38 o                         
  26   8   5       1032.48       1280.84       218.31 o                         
  28   8   5        215.47        234.87       151.78 o                         
  30   8   5       1665.37       1890.86       284.33 o                         
  32   8   5        395.09        503.89       203.84 o                         
 -31   9   5         11.15        530.20       248.72 o                         
 -29   9   5          0.91        110.89       170.60 o                         
 -27   9   5         10.29       -105.60       172.15 o                         
 -25   9   5         35.30        158.30       153.37 o                         
 -23   9   5          1.14        -52.83       133.46 o                         
 -21   9   5          7.50         19.66       134.46 o                         
 -19   9   5        129.64          8.78       110.13 o                         
 -17   9   5        206.81        269.49       157.62 o                         
 -15   9   5        598.43        822.97       213.15 o                         
 -13   9   5        425.30        461.06       161.62 o                         
 -11   9   5        164.80       1007.10       501.17 o                         
  -9   9   5        149.15        440.50       169.34 o                         
  -7   9   5       1464.91       1469.38       213.05 o                         
  -5   9   5          3.13         97.97        93.77 o                         
  -3   9   5       1962.30       2238.02       485.68 o                         
  -1   9   5        921.86        615.81       201.54 o                         
   1   9   5         71.97        212.62        90.10 o                         
   3   9   5        332.50        334.23       123.46 o                         
   5   9   5        112.25        237.01       116.35 o                         
   7   9   5        495.48        225.67        90.81 o                         
   9   9   5        513.02        361.12       130.64 o                         
  11   9   5          1.38         14.16        82.26 o                         
  13   9   5         65.68         46.26        68.32 o                         
  15   9   5         41.26        208.19       114.08 o                         
  17   9   5         96.64        -76.87       118.82 o                         
  19   9   5         81.41         52.73       115.90 o                         
  21   9   5        210.69        128.46       114.86 o                         
  23   9   5          8.12        -49.51       167.51 o                         
  25   9   5        294.01        256.92       160.29 o                         
  27   9   5         94.68         55.07       121.49 o                         
  29   9   5        152.47        257.88       254.23 o                         
  31   9   5         48.58         97.42       186.15 o                         
 -28  10   5         47.66        309.30       303.19 o                         
 -26  10   5         21.38        308.27       217.27 o                         
 -24  10   5          6.79        229.35       180.63 o                         
 -22  10   5         98.64        374.51       218.65 o                         
 -20  10   5          4.58        209.09       174.27 o                         
 -18  10   5         63.42        252.70       225.78 o                         
 -16  10   5        102.89        204.45       151.67 o                         
 -14  10   5         45.93        213.55       177.40 o                         
 -12  10   5         62.15         63.92       137.25 o                         
 -10  10   5         72.96         72.06       135.70 o                         
  -8  10   5        217.03         35.32       144.68 o                         
  -6  10   5         12.46        -87.64       106.44 o                         
  -4  10   5        235.48        238.22       130.01 o                         
  -2  10   5          8.43        -73.76        99.05 o                         
   0  10   5          4.65         -7.38        93.75 o                         
   2  10   5        127.63        149.88       107.10 o                         
   4  10   5         25.25        134.50       105.71 o                         
   6  10   5         22.35          9.07        83.65 o                         
   8  10   5        241.35        154.77       143.54 o                         
  10  10   5        345.23        249.71       126.21 o                         
  12  10   5        163.15        139.65       118.10 o                         
  14  10   5         30.88         14.34        86.62 o                         
  16  10   5         80.08        -46.62       105.83 o                         
  18  10   5         23.65        -22.57       162.04 o                         
  20  10   5          1.00        -31.92       130.89 o                         
  22  10   5         71.55         33.44       122.02 o                         
  24  10   5         27.12        -39.35       153.39 o                         
  26  10   5          8.99        -50.44       154.65 o                         
 -23  11   5         14.10        125.62       214.57 o                         
 -21  11   5         47.89        220.56       188.92 o                         
 -19  11   5         11.62         29.05       293.88 o                         
 -17  11   5         32.98        -25.32       151.25 o                         
 -15  11   5        106.38        363.65       209.46 o                         
 -13  11   5        114.39        -24.78       169.95 o                         
 -11  11   5          0.03          6.78       150.02 o                         
  -9  11   5        424.73        495.85       232.00 o                         
  -7  11   5         41.94         77.17       151.56 o                         
  -5  11   5         21.65        266.30       182.39 o                         
  -3  11   5        112.82        146.03       120.73 o                         
  -1  11   5          4.14        104.56       141.89 o                         
   1  11   5          2.76        -30.74        98.36 o                         
   3  11   5         29.52        -84.18       142.65 o                         
   5  11   5         38.53        -21.89       143.13 o                         
   7  11   5          3.54        108.72       155.71 o                         
   9  11   5        260.71        305.11       157.30 o                         
  11  11   5        310.12        227.11       162.48 o                         
  13  11   5         61.23        158.48       115.18 o                         
  15  11   5        216.84        238.68       134.59 o                         
  17  11   5          0.11        175.65       217.15 o                         
  19  11   5        148.67        -88.82       173.69 o                         
  21  11   5         97.73       -194.76       194.76 o                         
  23  11   5         95.82        522.78       720.48 o                         
 -16  12   5         68.15        398.35       241.86 o                         
 -14  12   5        343.08        595.23       255.43 o                         
 -12  12   5        316.56        523.15       283.71 o                         
 -10  12   5        105.82         93.20       166.07 o                         
  -8  12   5        109.67        169.58       184.10 o                         
  -6  12   5         17.60        280.25       203.70 o                         
  -4  12   5         72.97        203.52       250.64 o                         
  -2  12   5          0.00        327.94       255.41 o                         
   0  12   5         21.52        -47.52       259.43 o                         
   2  12   5         91.83        180.01       179.15 o                         
   4  12   5        100.38         14.05       156.00 o                         
   6  12   5          0.94        -17.68       142.62 o                         
   8  12   5         73.52       -201.50       201.50 o                         
  10  12   5         77.99        339.35       212.88 o                         
  12  12   5        104.72        127.19       169.58 o                         
  14  12   5         69.86        377.48       189.23 o                         
  16  12   5          1.44        -10.32       162.23 o                         
  -7  13   5          0.62       -109.88       481.55 o                         
  -5  13   5         14.29       -340.27       460.31 o                         
  -3  13   5          7.91       -177.15       302.59 o                         
  -1  13   5          5.73        234.39       244.65 o                         
   1  13   5          1.03        214.93       203.18 o                         
   3  13   5          6.16        -25.78       226.69 o                         
   5  13   5         20.86       -106.65       371.20 o                         
 -42   0   6         63.79        120.36       211.92 o                         
 -40   0   6         74.39        135.45       226.59 o                         
 -38   0   6        756.90        770.39       243.61 o                         
 -36   0   6          2.63       -129.39       147.85 o                         
 -34   0   6         53.09         22.48       123.47 o                         
 -32   0   6        348.71        377.45       424.79 o                         
 -30   0   6        238.65        147.17       128.12 o                         
 -28   0   6        131.16        254.34       128.57 o                         
 -26   0   6        650.15        645.39       317.67 o                         
 -24   0   6       1752.21       1945.78       209.46 o                         
 -22   0   6       3523.09       3388.70       242.63 o                         
 -20   0   6         35.66        -30.00        75.21 o                         
 -18   0   6       5727.00       5125.02       232.24 o                         
 -16   0   6       9719.83       9296.73       350.74 o                         
 -14   0   6        509.87        671.74       142.20 o                         
 -12   0   6       1041.25        877.90        84.62 o                         
 -10   0   6       2037.76       1986.83       103.54 o                         
  -8   0   6       8581.64       7673.30       374.92 o                         
  -6   0   6      40286.82      38737.32       856.56 o                         
  -4   0   6        400.26        418.41        58.96 o                         
  -2   0   6      37338.50      34834.33       731.26 o                         
   0   0   6        254.11        305.78        38.61 o                         
   2   0   6       9025.36       8707.29       527.17 o                         
   4   0   6      12887.00      11929.65       283.73 o                         
   6   0   6      93949.41      90337.84      2581.54 o                         
   8   0   6      18521.35      19038.16       635.17 o                         
  10   0   6      24051.48      23453.24       841.21 o                         
  12   0   6        128.37        142.10        73.87 o                         
  14   0   6      27510.16      26311.05      1207.43 o                         
  16   0   6      39850.25      42095.88      1678.53 o                         
  18   0   6      18819.93      20479.12      1027.74 o                         
  20   0   6       2813.54       2844.07       204.58 o                         
  22   0   6        960.38        732.00       204.32 o                         
  24   0   6        229.77        194.20       128.65 o                         
  26   0   6        267.96        216.86       146.30 o                         
  28   0   6       2038.88       2165.41       343.50 o                         
  30   0   6        488.13        841.42       518.49 o                         
  32   0   6        221.60        367.73       210.44 o                         
  34   0   6       1469.30       1479.30       300.27 o                         
  36   0   6        572.76        532.78       266.22 o                         
  38   0   6        194.61        990.50       638.30 o                         
  40   0   6        140.07       -207.03       207.03 o                         
  42   0   6         50.41        238.63       255.01 o                         
 -41   1   6         45.94         17.62       133.90 o                         
 -39   1   6         47.38          9.25       104.76 o                         
 -37   1   6        350.85        412.28       144.83 o                         
 -35   1   6        275.51        252.81       122.54 o                         
 -33   1   6        206.61        289.69       111.19 o                         
 -31   1   6       5548.71       5225.29       356.16 o                         
 -29   1   6        255.66        275.74        95.28 o                         
 -27   1   6          5.40        229.97       108.13 o                         
 -25   1   6       2307.43       2370.57       186.54 o                         
 -23   1   6         23.64        -60.56        60.56 o                         
 -21   1   6        651.38        833.17        87.09 o                         
 -19   1   6        116.97        218.74        58.61 o                         
 -17   1   6        410.09       1109.09       235.64 o                         
 -15   1   6        972.52       1018.08        78.19 o                         
 -13   1   6       1650.22       1757.84        87.99 o                         
 -11   1   6       3783.09       3989.00       117.38 o                         
  -9   1   6      21803.08      21034.96       381.84 o                         
  -7   1   6      17332.21      15507.49       409.57 o                         
  -5   1   6      41056.57      39171.54       623.67 o                         
  -3   1   6      38576.12      37439.56       539.04 o                         
  -1   1   6       1210.13       1226.49        56.74 o                         
   1   1   6       1162.54       1016.41        62.73 o                         
   3   1   6       2715.62       2722.04       104.79 o                         
   5   1   6        371.10        427.29        55.52 o                         
   7   1   6         76.48         63.24        25.58 o                         
   9   1   6         24.21         36.44        36.60 o                         
  11   1   6        257.05        349.02        43.90 o                         
  13   1   6      40358.90      42431.77       847.37 o                         
  15   1   6      25227.60      23908.11       698.04 o                         
  17   1   6       8056.18       8062.64       204.43 o                         
  19   1   6       1763.05       1389.13       123.14 o                         
  21   1   6       7860.25       7858.49       241.82 o                         
  23   1   6        141.48        234.12        62.56 o                         
  25   1   6       1483.60       1446.70       164.25 o                         
  27   1   6       3253.56       3064.39       176.52 o                         
  29   1   6          1.67        -86.31       116.19 o                         
  31   1   6        201.94        180.46       114.59 o                         
  33   1   6         62.87         -2.77       130.61 o                         
  35   1   6          0.16          2.44        98.34 o                         
  37   1   6         30.08        134.69       136.84 o                         
  39   1   6         81.56        239.63       156.02 o                         
  41   1   6        204.05        235.33       154.39 o                         
 -42   2   6         74.59       -330.10       330.10 o                         
 -40   2   6         87.40        162.51       240.50 o                         
 -38   2   6         53.77        237.50       141.01 o                         
 -36   2   6         31.34        191.99       120.63 o                         
 -34   2   6         87.23        418.85       229.35 o                         
 -32   2   6       1005.75       1107.87       190.85 o                         
 -30   2   6        115.16         96.67        85.06 o                         
 -28   2   6         71.44        176.03        85.32 o                         
 -26   2   6       4531.71       4033.67       221.54 o                         
 -24   2   6         76.17         42.65        58.93 o                         
 -22   2   6       5944.81       5493.29       219.41 o                         
 -20   2   6          1.68         31.67        45.73 o                         
 -18   2   6       8391.02       7809.10       232.05 o                         
 -16   2   6       2416.02       3940.70       265.25 o                         
 -14   2   6       1338.14       1680.48       128.30 o                         
 -12   2   6       1147.64       1015.85        81.34 o                         
 -10   2   6       7937.82       7559.97       249.03 o                         
  -8   2   6        310.50        286.68        71.56 o                         
  -6   2   6       5747.40       5299.80       193.77 o                         
  -4   2   6       1569.35       1529.55        69.25 o                         
  -2   2   6        170.23        230.22        47.68 o                         
   0   2   6       1539.88       1495.94        54.38 o                         
   2   2   6       1632.44       1707.57        58.50 o                         
   4   2   6       1983.19       1874.32        65.27 o                         
   6   2   6      46014.20      45472.80       698.77 o                         
   8   2   6      10040.13      10038.82       244.87 o                         
  10   2   6       2217.47       2723.87       112.25 o                         
  12   2   6      30463.17      33636.20       730.63 o                         
  14   2   6       3114.77       3131.24       129.61 o                         
  16   2   6        357.79        334.52        54.20 o                         
  18   2   6        328.45        621.55       149.16 o                         
  20   2   6        282.25        339.32        61.95 o                         
  22   2   6        320.20        227.65        77.01 o                         
  24   2   6         65.37        425.90       169.37 o                         
  26   2   6        116.46        699.95       314.19 o                         
  28   2   6       1987.64       1996.92       153.41 o                         
  30   2   6        174.05        314.76       107.03 o                         
  32   2   6         90.77        124.00       104.83 o                         
  34   2   6        990.25       1049.13       176.83 o                         
  36   2   6        297.00        437.08       173.07 o                         
  38   2   6        101.92       -131.68       131.68 o                         
  40   2   6          0.37         -7.08       110.92 o                         
 -41   3   6          5.65         36.27       148.97 o                         
 -39   3   6          5.89        -20.00       165.07 o                         
 -37   3   6         54.19        171.07       138.35 o                         
 -35   3   6         70.23         45.88       111.99 o                         
 -33   3   6        254.70        359.89       174.82 o                         
 -31   3   6        605.68        797.49       134.64 o                         
 -29   3   6         21.89        111.20        92.06 o                         
 -27   3   6        463.18        700.54       160.73 o                         
 -25   3   6       3728.42       4129.15       238.13 o                         
 -23   3   6        751.12        738.75       105.71 o                         
 -21   3   6        207.30        456.18       112.19 o                         
 -19   3   6         20.18         22.40        57.76 o                         
 -17   3   6         80.25        154.31        61.45 o                         
 -15   3   6        420.23        505.36        58.27 o                         
 -13   3   6        418.28        445.01        69.49 o                         
 -11   3   6          0.05         -3.94        33.73 o                         
  -9   3   6       4849.46       4689.79       145.53 o                         
  -7   3   6       5107.65       5028.41       140.93 o                         
  -5   3   6       2350.54       2082.63        83.83 o                         
  -3   3   6         23.41         71.09        56.54 o                         
  -1   3   6        172.74        270.29        86.56 o                         
   1   3   6        677.96        704.42        53.97 o                         
   3   3   6       9325.48       8617.55       189.63 o                         
   5   3   6        505.86        580.47        62.41 o                         
   7   3   6        394.92        429.67        42.45 o                         
   9   3   6        531.35        543.77        48.42 o                         
  11   3   6        725.12        828.38       105.88 o                         
  13   3   6        152.42        199.87        41.12 o                         
  15   3   6       2249.15       2143.28       104.84 o                         
  17   3   6       1367.80       1292.03       125.37 o                         
  19   3   6       6632.97       6414.61       223.79 o                         
  21   3   6       3653.18       4078.38       186.79 o                         
  23   3   6       3907.60       4263.89       395.85 o                         
  25   3   6       3136.02       5858.09       960.66 o                         
  27   3   6          0.73       -104.68       104.68 o                         
  29   3   6         16.92        -34.19       101.89 o                         
  31   3   6        183.35        191.67        86.27 o                         
  33   3   6         24.57       -108.68       114.22 o                         
  35   3   6        256.05        319.98       158.33 o                         
  37   3   6          6.81         -4.24       117.08 o                         
  39   3   6          7.66        149.26       143.31 o                         
  41   3   6         66.01        670.79       384.16 o                         
 -40   4   6         79.86        201.40       149.68 o                         
 -38   4   6          4.32         95.01       199.72 o                         
 -36   4   6          2.13        127.53       129.46 o                         
 -34   4   6         79.94         68.01       120.09 o                         
 -32   4   6        103.44        -99.52       140.94 o                         
 -30   4   6          4.92         39.76       117.23 o                         
 -28   4   6        759.67        673.91       160.33 o                         
 -26   4   6        138.52        124.18       114.52 o                         
 -24   4   6         32.29        -11.60        94.85 o                         
 -22   4   6       1026.93       1127.87       111.26 o                         
 -20   4   6         11.07         88.04        69.13 o                         
 -18   4   6       1092.21       1003.44        81.37 o                         
 -16   4   6       1159.94       1306.41        86.42 o                         
 -14   4   6        242.03        530.75       167.25 o                         
 -12   4   6         35.00         99.02        55.10 o                         
 -10   4   6       1829.64       1955.86       152.47 o                         
  -8   4   6         37.53        155.42        93.87 o                         
  -6   4   6       5119.20       4420.41       201.90 o                         
  -4   4   6        551.44        609.52       110.08 o                         
  -2   4   6       2662.18       4785.76       259.18 o                         
   0   4   6      12995.09      12114.55       264.56 o                         
   2   4   6      29714.38      29186.24       604.12 o                         
   4   4   6        264.50        311.32        53.62 o                         
   6   4   6      18872.92      18534.36       467.07 o                         
   8   4   6       6568.15       6538.19       190.35 o                         
  10   4   6      19502.26      20863.89       565.33 o                         
  12   4   6       3621.49       4060.67       138.81 o                         
  14   4   6       4317.01       4112.00       195.85 o                         
  16   4   6       2274.54       2477.07       117.79 o                         
  18   4   6       4350.66       4145.73       164.33 o                         
  20   4   6        552.86        584.07        86.55 o                         
  22   4   6       1053.60       1307.36       230.60 o                         
  24   4   6        415.67        511.34       109.12 o                         
  26   4   6        175.39        183.45        81.51 o                         
  28   4   6        140.53        218.45        83.78 o                         
  30   4   6        765.88       1174.35       139.93 o                         
  32   4   6         14.00         15.40        76.85 o                         
  34   4   6        571.29        826.89       178.34 o                         
  36   4   6         62.88         61.73       121.16 o                         
  38   4   6        110.91        129.70       157.38 o                         
  40   4   6         61.36        619.60       566.96 o                         
 -39   5   6          5.94       2780.32      2400.59 o                         
 -37   5   6        123.57         64.00       199.04 o                         
 -35   5   6         74.09        -27.89       127.50 o                         
 -33   5   6        390.50        392.60       164.88 o                         
 -31   5   6         51.93        102.46       132.07 o                         
 -29   5   6       1434.05       1755.95       245.61 o                         
 -27   5   6        145.22         17.92       103.61 o                         
 -25   5   6         25.33         80.10       108.62 o                         
 -23   5   6        535.73        816.47       148.41 o                         
 -21   5   6        333.01        523.64       133.42 o                         
 -19   5   6        363.68        356.49       109.80 o                         
 -17   5   6          3.28        -33.24        94.16 o                         
 -15   5   6          9.12         21.11        73.04 o                         
 -13   5   6        554.06        752.82       148.55 o                         
 -11   5   6        128.98         34.49        83.74 o                         
  -9   5   6       7677.43       8316.37       361.24 o                         
  -7   5   6        707.27        877.03       192.05 o                         
  -5   5   6         40.98        157.16        39.33 o                         
  -3   5   6       2182.91       1947.06        94.04 o                         
  -1   5   6        108.87         52.75        40.81 o                         
   1   5   6        670.72        692.12        67.99 o                         
   3   5   6       4065.26       3943.80       145.98 o                         
   5   5   6       1130.41       1363.85       170.92 o                         
   7   5   6          0.14        -49.85        51.02 o                         
   9   5   6        178.43         74.37        86.14 o                         
  11   5   6          9.94        -10.41        44.17 o                         
  13   5   6        123.41        211.75        71.70 o                         
  15   5   6       2620.71       2803.50       202.21 o                         
  17   5   6       1703.27       1694.58       139.15 o                         
  19   5   6       1710.18       1721.06       124.55 o                         
  21   5   6       1370.10       1357.53       112.94 o                         
  23   5   6       1092.34        913.78       122.40 o                         
  25   5   6       2104.19       2227.95       173.61 o                         
  27   5   6        921.32        900.92       131.97 o                         
  29   5   6        501.02        702.85       124.98 o                         
  31   5   6       1938.62       1840.91       181.21 o                         
  33   5   6          0.01         87.06       101.37 o                         
  35   5   6         13.51        202.11       191.14 o                         
  37   5   6         13.41        203.89       173.22 o                         
 -38   6   6         24.63        304.56       419.77 o                         
 -36   6   6         14.62        294.69       476.62 o                         
 -34   6   6         80.64       -136.13       156.45 o                         
 -32   6   6         99.93        -21.88       136.23 o                         
 -30   6   6          9.47         93.66       136.44 o                         
 -28   6   6         32.36         47.77       115.55 o                         
 -26   6   6          9.57        105.84       122.11 o                         
 -24   6   6         93.94        426.45       174.61 o                         
 -22   6   6        553.34        521.75       147.68 o                         
 -20   6   6        810.50       1326.71       216.25 o                         
 -18   6   6       2119.86       2243.72       235.59 o                         
 -16   6   6        933.61       1111.37       159.10 o                         
 -14   6   6         10.27         88.41       133.08 o                         
 -12   6   6         33.25         51.61        81.65 o                         
 -10   6   6        927.79       1040.49       143.37 o                         
  -8   6   6        260.63        667.15       202.32 o                         
  -6   6   6        814.15        674.54        77.03 o                         
  -4   6   6         15.70          6.21        37.10 o                         
  -2   6   6         39.55         87.89        50.24 o                         
   0   6   6        254.08        246.95        62.08 o                         
   2   6   6         83.52        -43.86        48.85 o                         
   4   6   6        518.76        645.97        88.46 o                         
   6   6   6        601.27        751.59        86.37 o                         
   8   6   6       2176.42       2391.73       161.90 o                         
  10   6   6       4288.75       4646.43       227.64 o                         
  12   6   6        230.30        141.95       106.13 o                         
  14   6   6        130.30        101.63        68.09 o                         
  16   6   6        182.73        170.35        74.48 o                         
  18   6   6         35.45        128.30        66.86 o                         
  20   6   6        471.25        311.33        94.92 o                         
  22   6   6        265.44        192.17        88.08 o                         
  24   6   6        407.40        228.15        96.58 o                         
  26   6   6        307.40        330.20       131.52 o                         
  28   6   6         24.16        -16.13        85.71 o                         
  30   6   6       1117.41       1204.95       178.73 o                         
  32   6   6        354.49        271.94       140.86 o                         
  34   6   6        615.00        907.06       270.24 o                         
  36   6   6         24.11         18.59       301.79 o                         
 -35   7   6        162.78        186.09       193.99 o                         
 -33   7   6        205.72        369.11       176.07 o                         
 -31   7   6          3.10          2.84       209.85 o                         
 -29   7   6         32.49       -227.15       227.15 o                         
 -27   7   6         81.41        116.73       127.01 o                         
 -25   7   6          0.28          5.90       111.12 o                         
 -23   7   6         41.43        262.17       189.26 o                         
 -21   7   6         80.60        172.54       130.36 o                         
 -19   7   6          0.10        200.18       114.43 o                         
 -17   7   6        651.01        603.80       148.78 o                         
 -15   7   6        410.81        397.95       130.62 o                         
 -13   7   6        974.19       1045.07       173.49 o                         
 -11   7   6       1238.08       1248.14       177.08 o                         
  -9   7   6       2540.90       2961.29       283.54 o                         
  -7   7   6        729.51       1089.06       285.55 o                         
  -5   7   6        643.17        730.01       100.96 o                         
  -3   7   6        300.39        348.97        86.03 o                         
  -1   7   6        383.72        378.55        85.50 o                         
   1   7   6        125.66        166.07        64.21 o                         
   3   7   6        221.58        299.37        75.14 o                         
   5   7   6         80.00        229.52        90.31 o                         
   7   7   6         31.26        -16.22        63.66 o                         
   9   7   6          5.38        -62.99        62.99 o                         
  11   7   6        259.43        195.34        79.18 o                         
  13   7   6        875.07        970.25       227.92 o                         
  15   7   6         92.52        -82.73        82.73 o                         
  17   7   6        138.68        168.74        91.16 o                         
  19   7   6         23.39         28.54        74.44 o                         
  21   7   6          0.58         40.06        71.38 o                         
  23   7   6         57.61        392.73       245.99 o                         
  25   7   6         81.20        -36.77        87.57 o                         
  27   7   6         71.80         51.65       110.61 o                         
  29   7   6        199.48        279.82       154.07 o                         
  31   7   6         97.41        157.54       133.30 o                         
  33   7   6        117.05         90.75       131.75 o                         
  35   7   6          0.69         14.33       152.93 o                         
 -32   8   6         68.29        220.36       187.56 o                         
 -30   8   6        251.94        333.52       191.28 o                         
 -28   8   6        470.78        560.03       202.17 o                         
 -26   8   6          0.46         90.28       214.12 o                         
 -24   8   6          2.93         29.96       122.80 o                         
 -22   8   6          1.80        211.99       149.81 o                         
 -20   8   6          1.15        204.94       126.61 o                         
 -18   8   6         93.44        113.83       138.60 o                         
 -16   8   6         56.62        575.19       361.97 o                         
 -14   8   6         77.71         83.36       102.78 o                         
 -12   8   6        219.80        118.11       140.96 o                         
 -10   8   6         22.11         25.21        92.78 o                         
  -8   8   6        250.11        184.80       115.66 o                         
  -6   8   6       1870.29       1991.18       175.17 o                         
  -4   8   6       1157.67       1347.39       205.58 o                         
  -2   8   6        141.73        148.25        96.37 o                         
   0   8   6         37.58         83.64        63.43 o                         
   2   8   6        557.08        571.29       151.41 o                         
   4   8   6        139.09        506.44       176.88 o                         
   6   8   6         55.21         -8.77        59.30 o                         
   8   8   6       1063.82        857.09       149.53 o                         
  10   8   6       3617.76       3745.95       262.45 o                         
  12   8   6        758.13        693.73       134.07 o                         
  14   8   6        173.31        187.79        86.26 o                         
  16   8   6        227.63        146.10        79.52 o                         
  18   8   6        395.08        362.78       126.12 o                         
  20   8   6        328.45        274.99       154.87 o                         
  22   8   6         17.49         58.54       129.03 o                         
  24   8   6         86.05         93.39       148.59 o                         
  26   8   6        313.58        187.30       129.66 o                         
  28   8   6        623.36        362.20       168.13 o                         
  30   8   6        630.88        660.17       203.12 o                         
  32   8   6         63.73        107.31       131.92 o                         
 -31   9   6         35.21        243.31       486.17 o                         
 -29   9   6         48.81         42.96       162.42 o                         
 -27   9   6          3.02         72.29       180.34 o                         
 -25   9   6          0.29        110.34       177.93 o                         
 -23   9   6          6.72        153.62       157.95 o                         
 -21   9   6          9.74       -187.55       187.55 o                         
 -19   9   6         16.06        224.58       162.96 o                         
 -17   9   6         13.93        181.72       139.22 o                         
 -15   9   6        186.94        293.78       143.89 o                         
 -13   9   6        120.46        166.85       147.47 o                         
 -11   9   6         35.43        177.95       158.94 o                         
  -9   9   6        641.29        753.73       178.40 o                         
  -7   9   6         14.46         58.10       111.92 o                         
  -5   9   6         48.66        -94.48        94.48 o                         
  -3   9   6        922.06       1253.97       245.76 o                         
  -1   9   6        211.55        184.70       108.01 o                         
   1   9   6        491.56        441.79        96.44 o                         
   3   9   6         10.26        -35.20        75.62 o                         
   5   9   6        213.63        212.59       104.34 o                         
   7   9   6        151.78        127.97       100.09 o                         
   9   9   6        623.39        640.68       179.94 o                         
  11   9   6        491.16        327.15       103.09 o                         
  13   9   6          0.02         58.19        86.50 o                         
  15   9   6         98.97        143.78       135.34 o                         
  17   9   6         31.96        165.12       141.32 o                         
  19   9   6        101.24        -23.78        93.88 o                         
  21   9   6         39.27         10.96       123.19 o                         
  23   9   6          0.13        -64.34       146.07 o                         
  25   9   6        226.07        268.08       165.83 o                         
  27   9   6         35.27        170.03       153.65 o                         
  29   9   6         42.94         32.70       150.31 o                         
 -26  10   6          0.06         39.14       175.29 o                         
 -24  10   6         13.32         35.42       151.03 o                         
 -22  10   6         40.22        341.94       223.20 o                         
 -20  10   6          0.84        374.76       225.34 o                         
 -18  10   6         14.30        168.73       169.32 o                         
 -16  10   6         15.07        246.15       168.09 o                         
 -14  10   6          0.02       -130.66       143.14 o                         
 -12  10   6          0.74        -89.56       135.61 o                         
 -10  10   6         28.07        -23.16       121.36 o                         
  -8  10   6         42.51         67.56       141.32 o                         
  -6  10   6         38.60         23.51       116.36 o                         
  -4  10   6         11.85         24.67        93.43 o                         
  -2  10   6        456.77        402.52       135.26 o                         
   0  10   6          2.40        -95.25       101.98 o                         
   2  10   6        146.13         47.80       100.84 o                         
   4  10   6        302.20        152.73       107.37 o                         
   6  10   6         41.70         83.70        87.06 o                         
   8  10   6         34.13          8.06        81.52 o                         
  10  10   6        352.56        209.43       124.85 o                         
  12  10   6        457.15        657.82       195.61 o                         
  14  10   6         16.80        -83.71       107.50 o                         
  16  10   6          6.26         59.69       111.23 o                         
  18  10   6         60.09        320.58       175.41 o                         
  20  10   6          3.18         85.12       153.47 o                         
  22  10   6        101.17        473.64       237.32 o                         
  24  10   6         77.28        -67.16       211.52 o                         
  26  10   6         29.66        -28.60       213.61 o                         
 -23  11   6          3.38        108.50       522.64 o                         
 -21  11   6          0.35         80.09       175.92 o                         
 -19  11   6         14.25         39.41       167.15 o                         
 -17  11   6          0.05        523.76       298.62 o                         
 -15  11   6         10.43        256.47       193.25 o                         
 -13  11   6         58.87        228.05       195.44 o                         
 -11  11   6        174.84        559.35       308.81 o                         
  -9  11   6        532.37        517.03       200.93 o                         
  -7  11   6        178.96        161.36       171.61 o                         
  -5  11   6         10.62        324.95       177.93 o                         
  -3  11   6         79.10         56.02       132.45 o                         
  -1  11   6        277.55        317.56       168.40 o                         
   1  11   6         24.52        -37.80       109.59 o                         
   3  11   6         49.35        -19.00       133.04 o                         
   5  11   6          6.28          6.49       136.41 o                         
   7  11   6          5.61        -17.33       124.69 o                         
   9  11   6         83.47        405.98       211.12 o                         
  11  11   6          0.45       -147.42       164.14 o                         
  13  11   6         79.04        122.47       112.49 o                         
  15  11   6          3.63        -48.63       130.06 o                         
  17  11   6          0.11        347.75       201.93 o                         
  19  11   6          2.20       -169.00       169.00 o                         
  21  11   6          0.27          0.11       136.80 o                         
 -16  12   6         87.07         60.39       213.55 o                         
 -14  12   6        120.68        114.53       230.28 o                         
 -12  12   6        136.38       -141.07       237.43 o                         
 -10  12   6         60.44       -171.27       171.27 o                         
  -8  12   6         16.11         74.38       261.24 o                         
  -6  12   6         33.65        123.95       183.37 o                         
  -4  12   6        325.08        606.52       276.11 o                         
  -2  12   6        250.42        162.61       233.39 o                         
   0  12   6         31.67        179.77       209.48 o                         
   2  12   6          0.89       -220.52       220.52 o                         
   4  12   6          3.21        -23.53       209.34 o                         
   6  12   6          7.40        315.52       198.93 o                         
   8  12   6         11.57        158.40       183.47 o                         
  10  12   6          8.87         54.30       178.82 o                         
  12  12   6         25.71        605.47       234.97 o                         
  14  12   6          4.06        -15.19       135.17 o                         
  16  12   6          7.96        157.46       236.42 o                         
  -3  13   6          7.16        246.55       359.66 o                         
   1  13   6          1.26       -287.64       361.51 o                         
   3  13   6          0.89        -36.01       335.19 o                         
 -41   1   7         87.08        177.12       178.87 o                         
 -39   1   7        527.22        271.83       190.32 o                         
 -37   1   7        149.53        212.68       138.53 o                         
 -35   1   7         86.42        -29.83        95.02 o                         
 -33   1   7         43.07         17.52        82.88 o                         
 -31   1   7        289.75        202.10        89.97 o                         
 -29   1   7          0.04         16.31        66.32 o                         
 -27   1   7         77.26         51.33        73.86 o                         
 -25   1   7        164.26        159.13        73.57 o                         
 -23   1   7          1.57         66.53        61.07 o                         
 -21   1   7        185.85        287.51        67.71 o                         
 -19   1   7         51.37         52.64        47.99 o                         
 -17   1   7         68.79        -18.85        45.80 o                         
 -15   1   7          9.87       1268.12        78.71 o                         
 -13   1   7        257.43        260.46        45.59 o                         
 -11   1   7       1923.59       2083.34        87.01 o                         
  -9   1   7       1300.17       2417.22       279.21 o                         
  -7   1   7      10233.43      12593.77       915.00 o                         
  -5   1   7      11921.01      10903.76       243.72 o                         
  -3   1   7       4567.78       4559.21       105.94 o                         
  -1   1   7        100.46        123.16        29.69 o                         
   1   1   7        229.89        280.08        34.52 o                         
   3   1   7        337.24        392.30        34.42 o                         
   5   1   7       3334.28       2813.63        69.38 o                         
   7   1   7        195.22        231.69        48.30 o                         
   9   1   7        233.89        208.31        41.36 o                         
  11   1   7      19894.79      21915.11       453.88 o                         
  13   1   7        381.29        557.20        54.21 o                         
  15   1   7      25075.64      27069.77       582.24 o                         
  17   1   7       6599.27       6839.13       229.46 o                         
  19   1   7         19.29        139.49        43.79 o                         
  21   1   7        512.09        602.03        75.81 o                         
  23   1   7       1096.88       1245.16       162.62 o                         
  25   1   7        261.19        313.35       118.11 o                         
  27   1   7         60.39         80.74       102.12 o                         
  29   1   7          0.96        -33.76        93.24 o                         
  31   1   7         27.34         38.50        96.94 o                         
  33   1   7        535.43        563.22       165.03 o                         
  35   1   7         45.49         30.87       124.16 o                         
  37   1   7         47.21        222.23       158.17 o                         
  39   1   7         43.26        301.96       168.30 o                         
  41   1   7          8.07         30.34       138.94 o                         
 -40   2   7         86.47        316.71       190.45 o                         
 -38   2   7         29.22        113.31       168.43 o                         
 -36   2   7         30.80        146.84       120.66 o                         
 -34   2   7          2.28         50.52       101.96 o                         
 -32   2   7        242.90        151.87       105.70 o                         
 -30   2   7       1426.27       1334.11       251.74 o                         
 -28   2   7        542.49        500.13       165.03 o                         
 -26   2   7         34.29         57.45        83.96 o                         
 -24   2   7        500.62        598.05        89.63 o                         
 -22   2   7        109.01        178.62        64.53 o                         
 -20   2   7        814.40        722.65        95.75 o                         
 -18   2   7        244.85        107.49        64.52 o                         
 -16   2   7        128.96        145.99        60.43 o                         
 -14   2   7          2.06        396.18       190.72 o                         
 -12   2   7       4872.02       4493.65       175.22 o                         
 -10   2   7        626.79        698.92        69.78 o                         
  -8   2   7      14753.20      16236.91       774.63 o                         
  -6   2   7      21946.55      23373.48       513.93 o                         
  -4   2   7        256.14        244.48        68.76 o                         
  -2   2   7          2.29         25.46        27.88 o                         
   0   2   7       1156.68       1304.98        75.16 o                         
   2   2   7         41.69         73.88        35.79 o                         
   4   2   7       2116.31       1943.83        97.22 o                         
   6   2   7        479.87        410.88        38.97 o                         
   8   2   7       1157.38        965.78        68.98 o                         
  10   2   7        996.45        893.78        71.36 o                         
  12   2   7        686.74        734.67        70.03 o                         
  14   2   7       2147.09       2251.04       104.92 o                         
  16   2   7        433.40        388.90        80.95 o                         
  18   2   7        672.27        672.42        72.19 o                         
  20   2   7          0.87        -37.08        48.88 o                         
  22   2   7        566.35        641.94       113.61 o                         
  24   2   7        164.55        806.64       274.21 o                         
  26   2   7         70.31        331.42       200.05 o                         
  28   2   7         70.23         64.07       107.89 o                         
  30   2   7          6.98         11.28        97.57 o                         
  32   2   7       1090.36       1279.96       199.70 o                         
  34   2   7        239.96        184.31       136.37 o                         
  36   2   7        106.18        783.82       410.33 o                         
  38   2   7         13.16        183.91       145.46 o                         
  40   2   7         28.05        -58.95       134.41 o                         
 -41   3   7         13.81        157.06       200.15 o                         
 -39   3   7         50.00        272.57       186.21 o                         
 -37   3   7        202.87         60.20       108.75 o                         
 -35   3   7         17.17         -7.65       109.80 o                         
 -33   3   7        361.30        179.45       133.33 o                         
 -31   3   7         51.39        255.69       145.87 o                         
 -29   3   7         10.49         28.67        94.97 o                         
 -27   3   7        356.78        228.97       137.26 o                         
 -25   3   7       1094.64       1685.85       215.37 o                         
 -23   3   7       2233.21       2490.29       178.49 o                         
 -21   3   7        793.28       1585.95       194.98 o                         
 -19   3   7       2482.53       2051.12       137.71 o                         
 -17   3   7        449.10        553.96        80.48 o                         
 -15   3   7         27.50        281.69       105.56 o                         
 -13   3   7       1700.78       1862.04       100.43 o                         
 -11   3   7       3514.97       3529.73       133.88 o                         
  -9   3   7       1088.69       1009.43        73.82 o                         
  -7   3   7        281.28        314.33        65.03 o                         
  -5   3   7       1039.49       1073.09       126.43 o                         
  -3   3   7        116.41         83.86        50.70 o                         
  -1   3   7         23.69         28.15        32.59 o                         
   1   3   7       3857.93       3839.90       114.75 o                         
   3   3   7        246.85        198.45        41.38 o                         
   5   3   7        277.93        368.68        43.32 o                         
   7   3   7         29.46          8.60        27.55 o                         
   9   3   7       3308.85       3293.49       103.18 o                         
  11   3   7         15.79        -26.73        26.73 o                         
  13   3   7        968.31        900.66        86.69 o                         
  15   3   7       2103.17       2243.90       119.74 o                         
  17   3   7       1179.38       1138.74        99.49 o                         
  19   3   7        862.75        814.32        85.65 o                         
  21   3   7       2982.94       2707.27       167.03 o                         
  23   3   7         24.07        -24.26        61.47 o                         
  25   3   7       1654.26       1431.01       136.73 o                         
  27   3   7          1.44        -42.02        72.11 o                         
  29   3   7        243.99        307.85        88.99 o                         
  31   3   7       1357.06       1593.06       211.10 o                         
  33   3   7         28.04        188.19       133.13 o                         
  35   3   7         42.85        179.59       140.88 o                         
  37   3   7        675.06        298.05       161.09 o                         
  39   3   7        185.26        160.83       205.83 o                         
 -40   4   7          9.59        -43.59       278.74 o                         
 -38   4   7          0.01        -12.16       166.18 o                         
 -36   4   7          9.40          8.04       113.26 o                         
 -34   4   7        126.35          2.71       118.30 o                         
 -32   4   7         37.25         -3.10       102.43 o                         
 -30   4   7        242.04        340.64       154.73 o                         
 -28   4   7        822.27        941.52       177.79 o                         
 -26   4   7         75.45         44.94        97.67 o                         
 -24   4   7        243.04        197.38       103.04 o                         
 -22   4   7        157.62        187.74       102.56 o                         
 -20   4   7        202.04        325.23       103.62 o                         
 -18   4   7        270.81        218.21        66.19 o                         
 -16   4   7        831.91       1146.91       109.75 o                         
 -14   4   7         30.98         -2.17        43.55 o                         
 -12   4   7        422.78        435.15        65.26 o                         
 -10   4   7        169.57        475.05       223.91 o                         
  -8   4   7       1266.68       1654.74       128.22 o                         
  -6   4   7       4941.21       5092.10       165.31 o                         
  -4   4   7        112.64         71.53        42.99 o                         
  -2   4   7        218.75        434.57       116.65 o                         
   0   4   7      11122.28      10698.25       287.09 o                         
   2   4   7        251.72        282.80        51.10 o                         
   4   4   7       5364.54       5536.91       174.10 o                         
   6   4   7       7679.03       8713.92       442.77 o                         
   8   4   7         38.50        -15.64        36.35 o                         
  10   4   7        940.03        847.73        74.68 o                         
  12   4   7      13465.97      13315.29       343.42 o                         
  14   4   7       1384.02       1511.51       103.57 o                         
  16   4   7        308.11        343.11        81.19 o                         
  18   4   7        193.00        210.75        75.43 o                         
  20   4   7        866.70        929.09       106.01 o                         
  22   4   7          2.16        145.05       142.41 o                         
  24   4   7          9.47        205.52       145.95 o                         
  26   4   7        226.46        370.60       100.95 o                         
  28   4   7        329.98         90.92        84.82 o                         
  30   4   7        374.68        413.40       111.83 o                         
  32   4   7         14.10        -60.11       103.05 o                         
  34   4   7        255.04          9.76       218.91 o                         
  36   4   7         82.68         -8.83       199.92 o                         
  38   4   7         11.48        -39.76       247.91 o                         
 -39   5   7          8.48         15.30       146.94 o                         
 -37   5   7          2.24        297.70       180.45 o                         
 -35   5   7         19.84        -66.10       160.98 o                         
 -33   5   7          9.20        -84.99       129.60 o                         
 -31   5   7       1136.83       1446.49       251.63 o                         
 -29   5   7        101.92        176.94       196.49 o                         
 -27   5   7          0.88         21.76       104.51 o                         
 -25   5   7        467.90        758.06       256.23 o                         
 -23   5   7        199.26        191.43       117.75 o                         
 -21   5   7       1063.55       1460.76       183.43 o                         
 -19   5   7       1376.62       1756.21       199.85 o                         
 -17   5   7         42.12        209.42       107.32 o                         
 -15   5   7         38.42         60.76        83.13 o                         
 -13   5   7        614.35        878.21       147.34 o                         
 -11   5   7        482.09        601.33       102.78 o                         
  -9   5   7       3517.06       3836.00       223.99 o                         
  -7   5   7       1671.47       1808.06       160.11 o                         
  -5   5   7       2248.89       2052.47       106.54 o                         
  -3   5   7       4159.83       3814.00       125.41 o                         
  -1   5   7       1574.51       1545.85        88.94 o                         
   1   5   7       1659.67       1737.18        98.22 o                         
   3   5   7       1002.33        976.27        78.51 o                         
   5   5   7        882.32        954.66        76.80 o                         
   7   5   7        804.53        968.54        80.06 o                         
   9   5   7       1978.11       2119.25       111.34 o                         
  11   5   7        201.49        375.25        89.05 o                         
  13   5   7         65.13        114.61        58.15 o                         
  15   5   7       6639.21       6873.38       233.09 o                         
  17   5   7       1740.21       1691.68       124.58 o                         
  19   5   7       1241.42       1169.83       126.82 o                         
  21   5   7        593.77        615.55       111.17 o                         
  23   5   7          5.69        -21.11        91.30 o                         
  25   5   7         80.92         37.95        75.39 o                         
  27   5   7          8.72        -12.08        71.89 o                         
  29   5   7        520.15        691.39       132.35 o                         
  31   5   7        107.44         56.01        92.14 o                         
  33   5   7         21.54        156.93       126.14 o                         
  35   5   7        192.03        254.37       199.85 o                         
  37   5   7         83.94        -71.81       169.00 o                         
 -36   6   7         88.23         73.61       164.95 o                         
 -34   6   7          1.54        195.85       237.44 o                         
 -32   6   7          3.31       -111.88       146.66 o                         
 -30   6   7        165.15        203.14       148.93 o                         
 -28   6   7        387.04        411.36       167.12 o                         
 -26   6   7         63.98        -46.02       127.41 o                         
 -24   6   7        453.32        728.69       192.76 o                         
 -22   6   7        206.77        335.10       158.82 o                         
 -20   6   7       1116.62       1034.64       170.04 o                         
 -18   6   7         23.11         35.03        86.97 o                         
 -16   6   7       2531.91       2602.41       241.95 o                         
 -14   6   7        718.13        888.94       153.51 o                         
 -12   6   7        626.30        629.59       133.18 o                         
 -10   6   7          2.81         17.61       122.42 o                         
  -8   6   7         10.88        189.93        87.65 o                         
  -6   6   7        927.35        892.97       121.10 o                         
  -4   6   7       2570.35       2800.34       188.54 o                         
  -2   6   7        546.81        791.75       100.45 o                         
   0   6   7       1229.43       1160.89        87.27 o                         
   2   6   7        837.53        938.14       100.48 o                         
   4   6   7       1576.89       1586.81       110.39 o                         
   6   6   7       1005.14       1165.79       120.62 o                         
   8   6   7         39.88         18.73        62.71 o                         
  10   6   7        160.41        117.36        63.73 o                         
  12   6   7        545.41        217.94       135.78 o                         
  14   6   7        142.05         38.49        60.00 o                         
  16   6   7         43.58        -35.84        53.48 o                         
  18   6   7        126.23        170.57        70.26 o                         
  20   6   7        665.71       1066.22       315.49 o                         
  22   6   7          8.71          5.72        69.72 o                         
  24   6   7         36.65         80.49        81.11 o                         
  26   6   7         19.02        -46.74        81.25 o                         
  28   6   7       1236.72       1332.63       165.92 o                         
  30   6   7         93.41         23.56        91.79 o                         
  32   6   7         19.22        -44.95       105.37 o                         
  34   6   7        946.74       1147.95       311.49 o                         
  36   6   7         21.28        539.39       246.32 o                         
 -35   7   7         78.78        170.90       192.55 o                         
 -33   7   7          6.32        141.14       180.01 o                         
 -31   7   7        247.74        715.09       295.75 o                         
 -29   7   7          4.32        236.79       152.97 o                         
 -27   7   7         30.91        -13.63       125.97 o                         
 -25   7   7        653.48        767.80       226.24 o                         
 -23   7   7         52.06        131.24       143.91 o                         
 -21   7   7         19.91        -29.97       111.57 o                         
 -19   7   7         38.86        148.17       149.87 o                         
 -17   7   7        179.67        262.70       135.75 o                         
 -15   7   7        254.86        318.53       131.77 o                         
 -13   7   7       1251.49       1419.51       208.58 o                         
 -11   7   7        553.80        683.31       140.93 o                         
  -9   7   7        891.47       1288.38       171.76 o                         
  -7   7   7          7.26        104.07       102.32 o                         
  -5   7   7         21.46         28.13        64.81 o                         
  -3   7   7       2369.67       2038.67       124.71 o                         
  -1   7   7          0.76        -30.16        52.22 o                         
   1   7   7        179.17        159.37        63.22 o                         
   3   7   7         37.93         66.85        76.81 o                         
   5   7   7        187.77        194.16        73.99 o                         
   7   7   7         20.26         70.59        79.70 o                         
   9   7   7        246.70        122.68        74.38 o                         
  11   7   7       2457.03       2476.25       188.42 o                         
  13   7   7       2285.00       2659.78       365.31 o                         
  15   7   7         18.95        -48.95        67.16 o                         
  17   7   7        106.89        139.73        91.49 o                         
  19   7   7       1036.98       1056.84       272.72 o                         
  21   7   7       1005.09        936.09       176.16 o                         
  23   7   7         34.23        -16.62        76.07 o                         
  25   7   7        607.14        664.23       168.75 o                         
  27   7   7        202.98        203.25       143.09 o                         
  29   7   7         33.01        113.54       157.53 o                         
  31   7   7        199.56        251.81       150.17 o                         
  33   7   7        115.10          5.65       159.76 o                         
  35   7   7         42.48        360.00       310.47 o                         
 -32   8   7          1.18        105.03       182.34 o                         
 -30   8   7         82.92        464.78       204.32 o                         
 -28   8   7        161.15        -13.59       150.19 o                         
 -26   8   7        127.77        239.22       195.64 o                         
 -24   8   7        122.97        343.16       186.27 o                         
 -22   8   7         14.51         66.56       128.98 o                         
 -20   8   7        141.13        126.68       144.93 o                         
 -18   8   7        107.02        282.07       146.04 o                         
 -16   8   7          2.86        172.19       123.58 o                         
 -14   8   7          9.50       -118.14       118.14 o                         
 -12   8   7         34.21        119.73       143.88 o                         
 -10   8   7        960.56       1099.76       179.63 o                         
  -8   8   7        126.77        173.35       114.27 o                         
  -6   8   7        364.24        585.26       152.01 o                         
  -4   8   7        963.10        860.54       129.67 o                         
  -2   8   7        256.76        250.88       109.04 o                         
   0   8   7       2419.97       2484.36       162.22 o                         
   2   8   7        157.10        120.46        72.41 o                         
   4   8   7        373.63        320.42       110.71 o                         
   6   8   7       1165.42       1057.70       185.09 o                         
   8   8   7        123.01        296.99        99.32 o                         
  10   8   7        170.25         23.84        69.20 o                         
  12   8   7        842.09       1004.86       174.51 o                         
  14   8   7        753.63        607.29       221.07 o                         
  16   8   7          7.01         -2.82       101.33 o                         
  18   8   7         85.00         74.92        81.17 o                         
  20   8   7         26.92        138.81       127.24 o                         
  22   8   7         81.46         37.03       116.95 o                         
  24   8   7         35.89         36.47       118.66 o                         
  26   8   7        144.09        167.83       170.09 o                         
  28   8   7        856.00        740.76       208.99 o                         
  30   8   7        182.75        128.88       160.72 o                         
  32   8   7         11.11         86.76       195.09 o                         
 -29   9   7         23.88        194.27       191.16 o                         
 -27   9   7         80.64        546.49       321.44 o                         
 -25   9   7        308.25        349.21       192.98 o                         
 -23   9   7         95.00        129.82       226.98 o                         
 -21   9   7          0.44        106.47       173.72 o                         
 -19   9   7         14.06        -40.33       139.33 o                         
 -17   9   7          4.11         35.98       147.62 o                         
 -15   9   7          0.42         13.90       137.35 o                         
 -13   9   7        243.83        435.44       153.50 o                         
 -11   9   7         23.83         -7.61       108.09 o                         
  -9   9   7        116.35         96.30       139.60 o                         
  -7   9   7        289.88        171.93       124.86 o                         
  -5   9   7        252.70        300.66       135.61 o                         
  -3   9   7       1978.80       1975.80       291.67 o                         
  -1   9   7        453.68        406.07       192.55 o                         
   1   9   7        162.35        152.11       109.86 o                         
   3   9   7         17.55         96.46        83.67 o                         
   5   9   7         83.06        132.89        86.25 o                         
   7   9   7         21.10        -51.12        84.63 o                         
   9   9   7       1616.65       1321.36       225.23 o                         
  11   9   7         11.58        204.85        99.05 o                         
  13   9   7        237.89        288.51        90.01 o                         
  15   9   7        276.70        399.45       140.92 o                         
  17   9   7          1.57         -7.27       117.31 o                         
  19   9   7        677.74        322.49       153.31 o                         
  21   9   7        456.48        237.08       160.39 o                         
  23   9   7         17.19       -150.11       150.11 o                         
  25   9   7        134.75        153.10       302.92 o                         
  27   9   7         42.72         20.40       126.56 o                         
  29   9   7          6.70        133.72       169.46 o                         
 -26  10   7         25.42        119.39       275.17 o                         
 -24  10   7          0.06        375.16       258.61 o                         
 -22  10   7        123.46        311.13       274.36 o                         
 -20  10   7          3.21        179.92       218.42 o                         
 -18  10   7        188.87        106.12       231.04 o                         
 -16  10   7         30.59        174.44       215.76 o                         
 -14  10   7          2.20        234.74       255.17 o                         
 -12  10   7         54.88         -8.16       122.46 o                         
 -10  10   7        421.66        366.92       186.19 o                         
  -8  10   7         12.84         87.15       136.05 o                         
  -6  10   7         35.26         60.80       133.07 o                         
  -4  10   7         46.86        106.71       138.71 o                         
  -2  10   7        153.47        109.34       129.79 o                         
   0  10   7         21.95        -25.84        99.08 o                         
   2  10   7        292.97        128.46       122.45 o                         
   4  10   7         64.76        140.56       116.39 o                         
   6  10   7        369.26        226.78       108.75 o                         
   8  10   7        239.36        157.48       108.93 o                         
  10  10   7        334.60        372.17       145.18 o                         
  12  10   7         52.62       -127.13       127.13 o                         
  14  10   7        322.23        325.20       146.65 o                         
  16  10   7         28.55         36.02       118.51 o                         
  18  10   7          0.35         19.01       168.06 o                         
  20  10   7          2.61        -64.11       171.95 o                         
  22  10   7          0.12         40.66       127.52 o                         
  24  10   7         86.84       -182.37       182.37 o                         
  26  10   7         10.32       -210.13       241.39 o                         
 -21  11   7         45.16        552.23       238.53 o                         
 -19  11   7         10.52        320.11       195.09 o                         
 -17  11   7          1.03        -53.11       153.42 o                         
 -15  11   7          2.58        499.19       204.09 o                         
 -13  11   7         47.97        137.30       260.70 o                         
 -11  11   7         28.79        159.38       167.22 o                         
  -9  11   7          2.61       -128.58       164.01 o                         
  -7  11   7        280.03          5.12       143.49 o                         
  -5  11   7        513.86        454.89       190.38 o                         
  -3  11   7        119.45        168.43       150.00 o                         
  -1  11   7        172.14        389.83       185.12 o                         
   1  11   7         15.50         42.61       133.99 o                         
   3  11   7         38.62         34.85       110.83 o                         
   5  11   7         20.06        120.36       166.35 o                         
   7  11   7         21.31        262.96       244.58 o                         
   9  11   7        116.14        247.12       192.32 o                         
  11  11   7        433.25        590.80       183.25 o                         
  13  11   7        367.03        253.32       139.85 o                         
  15  11   7          0.08        160.03       172.30 o                         
  17  11   7         23.86       -185.03       224.47 o                         
  19  11   7         86.09        192.58       218.73 o                         
  21  11   7         68.19        369.39       200.38 o                         
 -14  12   7          3.72        -94.26       269.68 o                         
 -12  12   7          3.11       -202.34       202.34 o                         
 -10  12   7         94.24         38.12       257.10 o                         
  -8  12   7        244.89        171.67       236.02 o                         
  -6  12   7         34.63       -166.00       166.00 o                         
  -4  12   7         50.70       -197.32       197.32 o                         
  -2  12   7         75.83        424.24       482.94 o                         
   0  12   7        131.53        -77.92       282.59 o                         
   2  12   7          1.28        366.50       278.87 o                         
   4  12   7         52.25        242.86       400.69 o                         
   6  12   7         35.13        327.31       232.56 o                         
   8  12   7         49.71        -50.53       211.99 o                         
  10  12   7        127.54        520.27       230.69 o                         
  12  12   7         12.31        -85.45       124.24 o                         
  14  12   7          0.02        412.82       294.24 o                         
 -40   0   8        573.89        474.16       291.54 o                         
 -38   0   8        917.89       1145.75       309.71 o                         
 -36   0   8        264.40        470.87       254.35 o                         
 -34   0   8        264.19        -60.99       139.09 o                         
 -32   0   8         33.68        105.86       129.13 o                         
 -30   0   8         37.69        112.62       112.74 o                         
 -28   0   8          5.36        -61.44       107.34 o                         
 -26   0   8         17.21         37.69        93.91 o                         
 -24   0   8       1153.55       1052.72       161.78 o                         
 -22   0   8        256.51        418.16       192.59 o                         
 -20   0   8        417.09        405.62       109.53 o                         
 -18   0   8         88.45         60.01        74.93 o                         
 -16   0   8       7474.96       6669.80       290.86 o                         
 -14   0   8        122.63         35.09        65.73 o                         
 -12   0   8       1907.67       1515.04       116.12 o                         
 -10   0   8       1766.65       1954.48       136.55 o                         
  -8   0   8       7283.97       7699.37       422.48 o                         
  -6   0   8       7886.65       8038.15       266.75 o                         
  -4   0   8        111.79         44.57        60.13 o                         
  -2   0   8       6499.93       7316.93       314.53 o                         
   0   0   8        580.09        708.41       118.55 o                         
   2   0   8      15948.97      16586.34       411.99 o                         
   4   0   8       6600.39       6193.00       179.18 o                         
   6   0   8      13604.61      14255.96       353.19 o                         
   8   0   8       8808.09       8786.60       342.13 o                         
  10   0   8      13366.57      13305.44       628.07 o                         
  12   0   8        825.12       3134.03      1777.07 o                         
  14   0   8      16470.34      17481.71      1063.29 o                         
  16   0   8       1940.23       2024.89       247.47 o                         
  18   0   8        164.58        392.64       222.54 o                         
  20   0   8        426.28        242.20       135.30 o                         
  22   0   8        948.81       1794.61       254.99 o                         
  24   0   8       1084.76        873.62       222.65 o                         
  26   0   8        540.81        704.59       206.34 o                         
  28   0   8         36.83         -6.98       189.76 o                         
  30   0   8        722.57        828.81       260.21 o                         
  32   0   8          2.96        136.78       216.07 o                         
  34   0   8       2376.56       3129.37       489.84 o                         
  36   0   8        213.98        188.62       212.85 o                         
  38   0   8        304.40        910.40       346.17 o                         
  40   0   8        712.55       1119.06       388.10 o                         
 -41   1   8         19.23         36.26       179.34 o                         
 -39   1   8          3.82        113.08       150.88 o                         
 -37   1   8        252.86         17.95       129.27 o                         
 -35   1   8          3.41         -9.35       101.74 o                         
 -33   1   8        197.50        197.41       119.44 o                         
 -31   1   8        217.47        141.70        85.08 o                         
 -29   1   8       1005.24       1130.14       248.68 o                         
 -27   1   8        208.10        361.99        98.70 o                         
 -25   1   8       3025.33       2810.66       185.40 o                         
 -23   1   8        249.81        303.55        81.53 o                         
 -21   1   8       1148.00       1245.45       102.95 o                         
 -19   1   8         45.00         12.36        52.45 o                         
 -17   1   8        539.88        693.43        71.15 o                         
 -15   1   8        107.77         35.72        42.26 o                         
 -13   1   8      10300.60       9769.36       286.36 o                         
 -11   1   8         85.87         25.31        59.17 o                         
  -9   1   8      46170.31      49858.54       977.59 o                         
  -7   1   8        798.41        631.83        61.98 o                         
  -5   1   8       5184.71       5868.58       132.58 o                         
  -3   1   8      19039.45      20426.34       370.39 o                         
  -1   1   8       1269.03       1128.88        85.86 o                         
   1   1   8          3.72        -27.89        28.46 o                         
   3   1   8      22649.30      21559.16       372.06 o                         
   5   1   8       2259.94       2328.04       194.17 o                         
   7   1   8        890.90       1078.83        84.79 o                         
   9   1   8        539.09        901.00       215.78 o                         
  11   1   8        415.20       2472.18       240.01 o                         
  13   1   8       3363.65       3376.36       117.73 o                         
  15   1   8        443.49        488.21        82.67 o                         
  17   1   8        463.54        593.98       139.21 o                         
  19   1   8       5705.90       5442.03       279.21 o                         
  21   1   8          8.90        122.61        90.00 o                         
  23   1   8       3456.38       6500.59      1487.54 o                         
  25   1   8       2907.92       3250.45       258.97 o                         
  27   1   8       2732.91       2584.68       234.63 o                         
  29   1   8         43.34         65.51       107.09 o                         
  31   1   8       1420.30       1471.90       208.40 o                         
  33   1   8        180.99        136.88       143.10 o                         
  35   1   8         76.26         41.96       160.05 o                         
  37   1   8          0.04         93.88       146.30 o                         
  39   1   8          7.37        209.82       173.94 o                         
 -40   2   8         74.97        282.56       317.22 o                         
 -38   2   8         25.86          9.41       124.87 o                         
 -36   2   8          3.40       -123.76       150.64 o                         
 -34   2   8         71.72         30.04        93.74 o                         
 -32   2   8         13.94         61.83       115.57 o                         
 -30   2   8        342.86        530.96       143.91 o                         
 -28   2   8         57.31         94.12        96.03 o                         
 -26   2   8          0.34         23.58        89.66 o                         
 -24   2   8       4200.39       4121.75       236.77 o                         
 -22   2   8       5087.69       4876.68       238.19 o                         
 -20   2   8         43.53        -44.07        68.57 o                         
 -18   2   8        847.08        866.76       106.54 o                         
 -16   2   8       4740.18       5932.05       234.36 o                         
 -14   2   8       3529.67       3198.85       152.65 o                         
 -12   2   8      17133.88      16304.12       437.92 o                         
 -10   2   8      12582.41      11604.27       311.14 o                         
  -8   2   8      12922.37      15049.02       573.06 o                         
  -6   2   8       1171.00       1394.92        98.97 o                         
  -4   2   8       7793.70       9034.03       271.07 o                         
  -2   2   8       5820.30       5676.78       136.04 o                         
   0   2   8       4279.77       3883.65       113.88 o                         
   2   2   8        652.47        648.71        51.38 o                         
   4   2   8       1622.62       1657.72        85.58 o                         
   6   2   8      14840.02      14371.44       348.18 o                         
   8   2   8        785.41        701.59        76.46 o                         
  10   2   8       1061.39       1128.68        83.13 o                         
  12   2   8       1075.67        703.70        91.64 o                         
  14   2   8       6748.30       6985.41       227.94 o                         
  16   2   8       1676.86       1849.63       109.75 o                         
  18   2   8       2971.71       2975.18       142.48 o                         
  20   2   8        398.58        354.22        67.35 o                         
  22   2   8        266.42        308.55       127.35 o                         
  24   2   8         61.92         21.93        93.12 o                         
  26   2   8          5.68        -52.47        93.41 o                         
  28   2   8        444.64        742.23       160.13 o                         
  30   2   8        277.75        648.73       156.71 o                         
  32   2   8        925.47       1090.98       209.65 o                         
  34   2   8       2609.00       2218.39       288.01 o                         
  36   2   8         50.45         68.86       151.77 o                         
  38   2   8        294.07        299.81       178.91 o                         
  40   2   8        107.53        443.09       225.78 o                         
 -39   3   8         20.11         22.75       126.93 o                         
 -37   3   8         62.32        268.96       207.79 o                         
 -35   3   8         31.86         -8.96       128.89 o                         
 -33   3   8          8.80         61.93       125.72 o                         
 -31   3   8        117.83        127.95        96.98 o                         
 -29   3   8       1573.13       1630.21       174.45 o                         
 -27   3   8        164.55        -17.63       101.83 o                         
 -25   3   8        380.42       1037.05       172.02 o                         
 -23   3   8       1375.18       1960.49       273.61 o                         
 -21   3   8          4.80        -92.09        92.09 o                         
 -19   3   8         72.15         44.43        58.97 o                         
 -17   3   8         21.81        220.03        89.55 o                         
 -15   3   8        103.95        169.21        76.90 o                         
 -13   3   8        176.75        288.08       105.82 o                         
 -11   3   8          6.69         87.09        56.07 o                         
  -9   3   8       1107.24       2556.89       606.43 o                         
  -7   3   8        601.69       1243.68       255.63 o                         
  -5   3   8        329.04       1020.37       223.71 o                         
  -3   3   8       7559.50       7455.85       176.75 o                         
  -1   3   8      11234.22      11675.68       267.04 o                         
   1   3   8        609.26        634.00        54.91 o                         
   3   3   8      11919.09      12292.85       276.92 o                         
   5   3   8        734.98        846.12        68.69 o                         
   7   3   8        126.82        185.69        58.10 o                         
   9   3   8          7.10        -23.85        48.00 o                         
  11   3   8        224.87        330.84        87.23 o                         
  13   3   8         24.13         64.06        64.42 o                         
  15   3   8       2507.07       2450.55       131.69 o                         
  17   3   8          0.00         23.81        49.92 o                         
  19   3   8       7522.83       7499.12       297.34 o                         
  21   3   8       1070.26       1220.18       119.75 o                         
  23   3   8       1284.93       1304.11       176.30 o                         
  25   3   8        375.29        220.13        81.35 o                         
  27   3   8        227.03        119.96        97.24 o                         
  29   3   8         65.54         50.18       128.08 o                         
  31   3   8         16.86       -104.71       149.63 o                         
  33   3   8         49.26        -70.70       128.87 o                         
  35   3   8        399.29        472.38       182.84 o                         
  37   3   8         44.79        230.79       148.67 o                         
  39   3   8         42.40        279.97       258.96 o                         
 -38   4   8         24.47         35.49       130.06 o                         
 -36   4   8          3.95         24.38       122.10 o                         
 -34   4   8          4.34        242.16       150.58 o                         
 -32   4   8         58.15        138.36       191.86 o                         
 -30   4   8         10.99        260.57       141.68 o                         
 -28   4   8         49.26       -134.90       134.90 o                         
 -26   4   8        836.99        787.54       168.84 o                         
 -24   4   8         31.28        356.24       202.79 o                         
 -22   4   8       1642.23       1773.78       206.98 o                         
 -20   4   8         77.66        118.46       102.15 o                         
 -18   4   8       1631.01       1729.59       118.82 o                         
 -16   4   8       1418.55       1787.20       120.99 o                         
 -14   4   8         92.49         69.82        53.65 o                         
 -12   4   8       1022.24        936.68        86.14 o                         
 -10   4   8       2675.92       2629.66       199.75 o                         
  -8   4   8         33.98        -12.01        55.17 o                         
  -6   4   8       5544.16       5459.09       360.21 o                         
  -4   4   8       3052.83       3042.61       159.38 o                         
  -2   4   8       1286.35       1402.35        84.14 o                         
   0   4   8       1353.90       1270.50        81.65 o                         
   2   4   8       3570.21       3313.96       127.05 o                         
   4   4   8       1817.51       1947.45        94.79 o                         
   6   4   8        700.64        666.64        64.20 o                         
   8   4   8       2647.72       2261.53       102.65 o                         
  10   4   8       2514.79       2293.43       102.63 o                         
  12   4   8      16108.06      16002.08       423.36 o                         
  14   4   8       1198.39       1272.12       115.62 o                         
  16   4   8       3870.79       3679.87       194.25 o                         
  18   4   8       5294.63       5106.04       234.30 o                         
  20   4   8        793.04        929.51       105.41 o                         
  22   4   8        624.73        644.62       106.63 o                         
  24   4   8        490.22        378.28       100.83 o                         
  26   4   8         95.48        490.26       277.57 o                         
  28   4   8        234.27         50.35        79.25 o                         
  30   4   8        341.64        387.15       152.81 o                         
  32   4   8        205.75        318.88       142.62 o                         
  34   4   8        311.51        290.96       136.70 o                         
  36   4   8        164.65        172.14       160.22 o                         
  38   4   8          1.53        169.55       169.33 o                         
 -37   5   8         28.14       -124.98       210.32 o                         
 -35   5   8         11.19        271.51       245.21 o                         
 -33   5   8          0.68        172.33       176.12 o                         
 -31   5   8        268.09        406.27       170.71 o                         
 -29   5   8         43.28        187.65       143.34 o                         
 -27   5   8          7.99        -91.33       127.92 o                         
 -25   5   8        111.00        130.76       102.54 o                         
 -23   5   8         17.05         78.02       110.04 o                         
 -21   5   8        574.11        837.71       202.44 o                         
 -19   5   8        214.49        399.09       133.61 o                         
 -17   5   8        373.97        423.28       125.22 o                         
 -15   5   8         56.25        -25.10        72.76 o                         
 -13   5   8        176.86        280.20        97.77 o                         
 -11   5   8         80.75        238.65        96.03 o                         
  -9   5   8       1226.34        964.82       159.23 o                         
  -7   5   8       5184.33       5016.91       189.49 o                         
  -5   5   8       6956.69       6993.96       329.60 o                         
  -3   5   8        320.27       1023.22       227.35 o                         
  -1   5   8       4718.30       4236.77       161.95 o                         
   1   5   8        871.53        916.49       115.08 o                         
   3   5   8       8076.13       7510.27       230.73 o                         
   5   5   8       1153.22        941.52        79.81 o                         
   7   5   8       1493.00       1399.02        97.98 o                         
   9   5   8        380.36        501.74        80.22 o                         
  11   5   8          0.41        -21.29        50.32 o                         
  13   5   8        830.33        933.28        94.49 o                         
  15   5   8       1787.91       1837.32       161.81 o                         
  17   5   8          4.78         36.75        70.12 o                         
  19   5   8       1631.07       1583.32       149.48 o                         
  21   5   8        613.39        690.68       121.57 o                         
  23   5   8         34.81       1116.54       363.53 o                         
  25   5   8        969.51        953.05       145.18 o                         
  27   5   8        824.07       1342.41       248.56 o                         
  29   5   8         23.33          5.94        77.10 o                         
  31   5   8        119.48        109.56       128.98 o                         
  33   5   8         43.42        123.09       132.33 o                         
  35   5   8          8.74         65.91       226.16 o                         
  37   5   8          9.32        178.16       201.97 o                         
 -36   6   8         10.96        162.62       187.87 o                         
 -34   6   8          3.16       -129.88       185.47 o                         
 -32   6   8          7.44        349.56       202.89 o                         
 -30   6   8        191.31        129.65       160.42 o                         
 -28   6   8        262.69        220.05       159.07 o                         
 -26   6   8          5.77         57.75       130.73 o                         
 -24   6   8         16.28          8.56       122.63 o                         
 -22   6   8       1954.24       2373.34       280.45 o                         
 -20   6   8         26.98         48.80       120.44 o                         
 -18   6   8         12.58        144.86       125.21 o                         
 -16   6   8          2.33       -124.87       124.87 o                         
 -14   6   8        659.28        961.70       178.52 o                         
 -12   6   8         21.18        114.05        92.68 o                         
 -10   6   8        430.63        416.59       106.87 o                         
  -8   6   8        507.89        795.26       117.60 o                         
  -6   6   8        128.59        229.49       108.82 o                         
  -4   6   8       1171.10       1091.24        77.69 o                         
  -2   6   8        906.19        874.72        81.47 o                         
   0   6   8        409.99        489.01        68.99 o                         
   2   6   8          0.40         64.54        57.08 o                         
   4   6   8          9.18         10.21        49.83 o                         
   6   6   8        377.94        355.13        76.73 o                         
   8   6   8        104.66         48.12        58.65 o                         
  10   6   8        259.63        288.37        72.14 o                         
  12   6   8       1212.09       1143.53       286.09 o                         
  14   6   8        406.67        337.94        71.07 o                         
  16   6   8          0.87        -19.65        60.96 o                         
  18   6   8        122.69        188.18        87.21 o                         
  20   6   8        148.93        253.63       136.76 o                         
  22   6   8         28.85         23.87        72.67 o                         
  24   6   8          0.02         60.22        87.10 o                         
  26   6   8        186.32        172.57       101.66 o                         
  28   6   8         45.62         49.72        83.97 o                         
  30   6   8          7.04        -31.00        98.07 o                         
  32   6   8        217.73        281.59       188.85 o                         
  34   6   8          0.05        171.10       214.34 o                         
  36   6   8         26.99         82.50       205.87 o                         
 -33   7   8        193.12        308.91       281.50 o                         
 -31   7   8        125.41        108.78       232.44 o                         
 -29   7   8          0.28         37.37       187.66 o                         
 -27   7   8         18.47        251.61       173.70 o                         
 -25   7   8          8.47        235.71       156.28 o                         
 -23   7   8        296.13        324.40       164.82 o                         
 -21   7   8        573.23        482.27       153.40 o                         
 -19   7   8        528.95        574.84       334.54 o                         
 -17   7   8        884.98        951.00       241.70 o                         
 -15   7   8         11.59       -102.35       140.61 o                         
 -13   7   8       1032.72       1057.33       165.17 o                         
 -11   7   8        133.30        267.80       122.01 o                         
  -9   7   8        717.73        918.08       201.25 o                         
  -7   7   8       1395.43       1157.31       152.23 o                         
  -5   7   8       1739.72       1601.56       181.66 o                         
  -3   7   8         82.61        101.28        57.60 o                         
  -1   7   8        814.37        764.36       112.35 o                         
   1   7   8         31.31         61.50        67.77 o                         
   3   7   8        762.69        824.67       100.56 o                         
   5   7   8        232.90        181.18        74.91 o                         
   7   7   8        106.45        176.49        74.33 o                         
   9   7   8       1321.26       1266.16       189.72 o                         
  11   7   8        504.18        480.45       109.80 o                         
  13   7   8        664.83        582.34       173.80 o                         
  15   7   8        476.36        345.31       145.85 o                         
  17   7   8         19.43         12.51        61.47 o                         
  19   7   8        127.49        287.88       104.59 o                         
  21   7   8        398.57        301.51       105.81 o                         
  23   7   8         47.23         50.53        88.07 o                         
  25   7   8        751.47        616.57       171.27 o                         
  27   7   8        739.21        677.77       207.78 o                         
  29   7   8         39.74         72.97       130.28 o                         
  31   7   8         44.82        171.12       196.70 o                         
  33   7   8         44.38         51.61       158.34 o                         
 -32   8   8         77.36        113.39       188.23 o                         
 -30   8   8         33.90        284.28       258.50 o                         
 -28   8   8         36.96        698.66       253.63 o                         
 -26   8   8        207.72         87.27       151.88 o                         
 -24   8   8        197.42        374.05       198.44 o                         
 -22   8   8         23.60         34.63       151.16 o                         
 -20   8   8        212.93        177.98       163.92 o                         
 -18   8   8        398.10        260.83       158.07 o                         
 -16   8   8         75.49         88.70       125.98 o                         
 -14   8   8          4.04          8.70        96.51 o                         
 -12   8   8         84.82        199.98       130.29 o                         
 -10   8   8         41.80         65.16       100.10 o                         
  -8   8   8        879.88       1079.32       176.24 o                         
  -6   8   8       1753.47       1717.22       204.21 o                         
  -4   8   8        487.27        430.26       129.86 o                         
  -2   8   8        237.29        225.34        88.65 o                         
   0   8   8        135.48         99.39        68.81 o                         
   2   8   8        164.25        154.12        76.67 o                         
   4   8   8        219.04        166.08        90.34 o                         
   6   8   8        438.57        332.07        92.84 o                         
   8   8   8        331.92        443.95       120.72 o                         
  10   8   8         16.37         58.32        72.33 o                         
  12   8   8       1325.12       1176.87       240.86 o                         
  14   8   8         49.91         97.58        82.53 o                         
  16   8   8         48.15          1.56        76.54 o                         
  18   8   8        253.33        130.61       103.67 o                         
  20   8   8          0.00        116.47       127.97 o                         
  22   8   8        553.11        168.91       119.96 o                         
  24   8   8        116.04        109.03       130.98 o                         
  26   8   8         37.92        -18.31       100.39 o                         
  28   8   8         83.43        149.01       145.40 o                         
  30   8   8        280.40        256.77       171.64 o                         
 -29   9   8          4.49        247.77       446.92 o                         
 -27   9   8          6.42        204.07       258.63 o                         
 -25   9   8        144.28        130.08       165.23 o                         
 -23   9   8        898.32       1016.88       270.82 o                         
 -21   9   8        540.90        449.92       201.79 o                         
 -19   9   8        181.51         49.58       139.75 o                         
 -17   9   8          0.07        192.28       141.20 o                         
 -15   9   8         27.29        -40.33       117.36 o                         
 -13   9   8         17.94         23.50       113.50 o                         
 -11   9   8          0.91        -54.68       111.33 o                         
  -9   9   8          0.10        129.33       126.55 o                         
  -7   9   8         36.46        -17.49       113.15 o                         
  -5   9   8        291.80        437.66       149.86 o                         
  -3   9   8        184.93        119.77       105.61 o                         
  -1   9   8          1.85       -102.28       102.28 o                         
   1   9   8        101.71         84.27        94.58 o                         
   3   9   8         10.58        -39.68        74.75 o                         
   5   9   8        209.30         66.11        81.03 o                         
   7   9   8          4.28        -74.20        86.37 o                         
   9   9   8         24.16        -37.60        82.67 o                         
  11   9   8        908.34        830.64       161.45 o                         
  13   9   8         15.35        -89.00        89.00 o                         
  15   9   8          1.12         14.00        84.37 o                         
  17   9   8         13.38        203.09       166.88 o                         
  19   9   8        130.76        172.55       150.13 o                         
  21   9   8         15.04         -8.06       119.98 o                         
  23   9   8          1.34        -90.73       153.33 o                         
  25   9   8         22.65        291.39       244.57 o                         
  27   9   8         48.13         98.97       176.76 o                         
 -24  10   8        367.58        494.98       247.09 o                         
 -22  10   8          8.36          6.14       165.17 o                         
 -20  10   8          1.22         52.28       160.21 o                         
 -18  10   8         33.93       -115.99       171.12 o                         
 -16  10   8         49.11        148.62       180.00 o                         
 -14  10   8          3.27        235.94       165.67 o                         
 -12  10   8          2.80         15.63       143.67 o                         
 -10  10   8        154.17         81.34       156.47 o                         
  -8  10   8         70.38        -29.62       139.82 o                         
  -6  10   8        176.60         80.49       153.21 o                         
  -4  10   8         67.16         68.55       127.60 o                         
  -2  10   8         18.21        -60.57       116.69 o                         
   0  10   8          6.66        -52.01       124.87 o                         
   2  10   8          3.36          7.19       105.40 o                         
   4  10   8          8.89        113.33       113.22 o                         
   6  10   8        178.75        211.91       102.84 o                         
   8  10   8        115.16          8.77        83.26 o                         
  10  10   8         96.40         80.55       100.98 o                         
  12  10   8          7.83         81.95        89.59 o                         
  14  10   8        194.80        -53.51       118.41 o                         
  16  10   8        426.01        313.75       180.07 o                         
  18  10   8        282.07        -40.43       148.24 o                         
  20  10   8          7.00         10.18       141.76 o                         
  22  10   8        120.53         39.92       136.31 o                         
  24  10   8         25.56        394.74       371.19 o                         
 -19  11   8         21.32        151.45       182.82 o                         
 -17  11   8         49.17        246.15       207.52 o                         
 -15  11   8         11.09        -53.83       184.33 o                         
 -13  11   8         33.27         88.62       171.93 o                         
 -11  11   8         32.98        263.13       244.24 o                         
  -9  11   8         90.50        -16.60       137.65 o                         
  -7  11   8         87.57        314.87       164.61 o                         
  -5  11   8        577.90        462.49       193.68 o                         
  -3  11   8        231.73        233.02       154.26 o                         
  -1  11   8         23.58        373.74       215.05 o                         
   1  11   8         13.94        155.64       178.14 o                         
   3  11   8          2.23        -31.76       121.06 o                         
   5  11   8          4.54        165.78       163.62 o                         
   7  11   8          4.53        108.64       188.44 o                         
   9  11   8        565.75        722.76       221.53 o                         
  11  11   8        356.13        451.65       197.36 o                         
  13  11   8        108.69        266.29       145.18 o                         
  15  11   8        171.49        129.32       159.53 o                         
  17  11   8          2.72       -237.39       237.39 o                         
  19  11   8          2.93        204.77       178.66 o                         
 -12  12   8         24.00       -164.72       241.79 o                         
 -10  12   8         15.44        375.60       240.91 o                         
  -8  12   8         42.64        193.49       264.70 o                         
  -6  12   8         34.22       -202.16       202.16 o                         
  -4  12   8         44.82        -90.02       195.11 o                         
  -2  12   8          3.16        -12.85       181.95 o                         
   0  12   8          0.03        373.54       254.90 o                         
   2  12   8          0.19        -11.34       195.18 o                         
   4  12   8          0.50       -121.68       220.90 o                         
   6  12   8         17.46        201.76       226.39 o                         
   8  12   8          5.34         96.19       196.02 o                         
  10  12   8          0.56         86.56       229.13 o                         
  12  12   8          0.00        280.81       178.19 o                         
 -39   1   9        109.75        105.08       168.98 o                         
 -37   1   9         17.40        -27.65       103.64 o                         
 -35   1   9         84.85         98.47       116.93 o                         
 -33   1   9          7.79        -23.37       102.29 o                         
 -31   1   9         16.70        -50.00        88.82 o                         
 -29   1   9         76.12         80.63        96.16 o                         
 -27   1   9         82.10        156.34        82.01 o                         
 -25   1   9         80.35         78.38        76.15 o                         
 -23   1   9       1220.25       1487.78       129.69 o                         
 -21   1   9         20.75         63.35        66.04 o                         
 -19   1   9         13.62         55.85        54.26 o                         
 -17   1   9        305.57        298.81        60.20 o                         
 -15   1   9        753.79        751.74        91.21 o                         
 -13   1   9         36.73         43.91        42.60 o                         
 -11   1   9       7003.72       6336.43       185.95 o                         
  -9   1   9        332.79        388.42        70.24 o                         
  -7   1   9       5143.44       5687.54       157.96 o                         
  -5   1   9      18514.80      18960.10       376.02 o                         
  -3   1   9       1207.22       1349.32        67.85 o                         
  -1   1   9       3763.85       4184.76       119.33 o                         
   1   1   9         35.05        -11.19        31.01 o                         
   3   1   9       1682.51       1692.92        71.91 o                         
   5   1   9       3158.28       2997.86       138.02 o                         
   7   1   9       1288.19       1240.68        53.72 o                         
   9   1   9        507.26        655.43        76.25 o                         
  11   1   9        117.73        322.82        87.85 o                         
  13   1   9       1274.63       1334.30       132.46 o                         
  15   1   9         63.64         32.99        73.25 o                         
  17   1   9         71.16          0.64        75.55 o                         
  19   1   9        330.67        338.90       113.99 o                         
  21   1   9       1337.97       1599.12       195.44 o                         
  23   1   9       3889.80       3861.84       356.53 o                         
  25   1   9       4043.34       4287.73       297.36 o                         
  27   1   9        401.84        485.68       149.10 o                         
  29   1   9         83.30         99.20       126.19 o                         
  31   1   9          3.30        -27.17       150.81 o                         
  33   1   9          0.06         20.59       125.74 o                         
  35   1   9         12.68         22.17       120.92 o                         
  37   1   9          1.04         65.74       140.07 o                         
  39   1   9         18.13        300.87       200.65 o                         
 -40   2   9          0.56       -154.30       267.85 o                         
 -38   2   9         28.99        270.92       188.70 o                         
 -36   2   9         25.08          4.87       122.02 o                         
 -34   2   9         13.15        -57.20       103.07 o                         
 -32   2   9        148.64        235.79       128.92 o                         
 -30   2   9        118.07        210.42       119.52 o                         
 -28   2   9          0.34        -34.12        91.69 o                         
 -26   2   9       1068.35       1099.05       145.07 o                         
 -24   2   9         97.40        168.46        90.49 o                         
 -22   2   9       2861.85       3588.51       399.80 o                         
 -20   2   9        658.46        706.19       103.57 o                         
 -18   2   9         96.49         89.41        68.13 o                         
 -16   2   9         26.37         45.38        76.37 o                         
 -14   2   9       1016.12        752.55        91.43 o                         
 -12   2   9        157.72         95.31        55.86 o                         
 -10   2   9       4170.86       4255.87       180.56 o                         
  -8   2   9        134.03        211.59        84.72 o                         
  -6   2   9          0.01        -11.15        29.61 o                         
  -4   2   9      10781.18      11934.05       317.40 o                         
  -2   2   9      12740.10      13960.99       294.96 o                         
   0   2   9       4791.13       4772.79       155.07 o                         
   2   2   9        321.91        660.43       164.29 o                         
   4   2   9        106.98         63.11        35.17 o                         
   6   2   9         84.97        119.52        55.41 o                         
   8   2   9        603.68        586.27        58.91 o                         
  10   2   9          2.40          7.16        42.59 o                         
  12   2   9        372.55        543.85        84.24 o                         
  14   2   9        205.96        190.40        58.48 o                         
  16   2   9         68.39         75.23        67.28 o                         
  18   2   9         69.39         91.57        93.02 o                         
  20   2   9        497.85        467.63        92.29 o                         
  22   2   9       2195.95       2441.67       224.97 o                         
  24   2   9       1168.69       1194.46       162.89 o                         
  26   2   9        195.30         66.97       107.21 o                         
  28   2   9        513.47        466.99       168.87 o                         
  30   2   9         50.71        310.19       130.42 o                         
  32   2   9         78.52        -41.63       115.63 o                         
  34   2   9          7.34         30.26       151.01 o                         
  36   2   9        172.26          2.55       118.82 o                         
  38   2   9          4.02         -3.30       168.85 o                         
 -39   3   9          0.90        192.66       164.76 o                         
 -37   3   9         12.60         69.24       193.52 o                         
 -35   3   9          3.28        155.10       159.97 o                         
 -33   3   9         20.74         34.12       121.03 o                         
 -31   3   9         32.04         83.81       116.28 o                         
 -29   3   9          0.04          9.89        83.04 o                         
 -27   3   9        290.16        198.46       101.38 o                         
 -25   3   9        202.54        110.79        87.27 o                         
 -23   3   9       1647.46       1795.61       165.75 o                         
 -21   3   9       1941.40       2066.52       214.04 o                         
 -19   3   9        283.29        349.89        82.84 o                         
 -17   3   9       1050.30       1147.27       108.98 o                         
 -15   3   9        452.24        640.14        89.62 o                         
 -13   3   9         73.50         43.13        68.31 o                         
 -11   3   9       1397.57       1122.67        93.47 o                         
  -9   3   9         96.29         -8.00        56.19 o                         
  -7   3   9        892.07       1632.47       231.12 o                         
  -5   3   9        277.69        338.96        86.19 o                         
  -3   3   9      10881.66      11193.16       258.67 o                         
  -1   3   9       1452.95       1480.85        78.28 o                         
   1   3   9         33.82         14.33        38.41 o                         
   3   3   9        666.90        859.51        66.23 o                         
   5   3   9          0.78        -28.91        36.10 o                         
   7   3   9        274.33        463.84        72.42 o                         
   9   3   9         31.54         68.71        62.36 o                         
  11   3   9         56.19        128.49        61.90 o                         
  13   3   9        441.63        587.43        81.55 o                         
  15   3   9        467.56        499.48       111.77 o                         
  17   3   9        229.30        219.30        70.39 o                         
  19   3   9       2878.95       2926.11       172.77 o                         
  21   3   9       2512.37       2309.18       165.45 o                         
  23   3   9        297.64       1149.97       232.36 o                         
  25   3   9        685.27        660.30       145.42 o                         
  27   3   9          2.47        -43.28        90.80 o                         
  29   3   9          0.59         -0.79        91.59 o                         
  31   3   9          7.05        245.52       133.09 o                         
  33   3   9        735.30        741.98       205.22 o                         
  35   3   9        601.31        708.96       221.49 o                         
  37   3   9        767.43        777.13       232.63 o                         
  39   3   9        313.19        505.09       295.91 o                         
 -38   4   9          0.77        233.38       163.47 o                         
 -36   4   9          1.17        189.40       168.45 o                         
 -34   4   9          6.61          1.19       112.76 o                         
 -32   4   9         14.50        -27.22       120.45 o                         
 -30   4   9         75.98        157.49       146.16 o                         
 -28   4   9         38.55        168.95       140.82 o                         
 -26   4   9        469.57        848.42       334.08 o                         
 -24   4   9        637.79        735.24       178.60 o                         
 -22   4   9        646.98        766.25       164.93 o                         
 -20   4   9        382.42        395.41        89.74 o                         
 -18   4   9       2746.22       2566.94       167.66 o                         
 -16   4   9        680.83        905.55       131.29 o                         
 -14   4   9        159.80        238.35        68.66 o                         
 -12   4   9       1209.27       1190.93        97.10 o                         
 -10   4   9        229.74        190.19        62.43 o                         
  -8   4   9       1937.18       2351.44       190.96 o                         
  -6   4   9       1733.32       2442.84       176.41 o                         
  -4   4   9       3131.90       4097.84       344.55 o                         
  -2   4   9       8369.67       8514.27       233.21 o                         
   0   4   9       8838.98       9556.53       252.97 o                         
   2   4   9        131.38        136.80        47.67 o                         
   4   4   9        928.40       1067.30        80.94 o                         
   6   4   9        491.29        579.59        62.37 o                         
   8   4   9        496.87        542.12       126.40 o                         
  10   4   9        910.85        931.94        73.07 o                         
  12   4   9          1.27         70.11        81.98 o                         
  14   4   9         64.06        131.00        88.63 o                         
  16   4   9        337.22        517.93       111.91 o                         
  18   4   9          0.01        -26.22        77.21 o                         
  20   4   9         95.52        102.79        77.69 o                         
  22   4   9        418.96        497.84        98.98 o                         
  24   4   9        294.59        412.21       110.43 o                         
  26   4   9         10.02         26.77        76.29 o                         
  28   4   9        596.07        718.27       167.78 o                         
  30   4   9        137.94        205.58       141.18 o                         
  32   4   9         84.72        209.93       190.37 o                         
  34   4   9         22.32        161.26       147.51 o                         
  36   4   9         93.63        120.75       131.96 o                         
  38   4   9          0.25         16.92       177.07 o                         
 -37   5   9          8.16        294.11       197.42 o                         
 -35   5   9         54.39        466.77       204.69 o                         
 -33   5   9          0.30        556.55       231.22 o                         
 -31   5   9        212.33        327.17       212.78 o                         
 -29   5   9          0.14        -24.52       116.18 o                         
 -27   5   9        442.69        683.17       189.99 o                         
 -25   5   9          7.55          9.32       117.02 o                         
 -23   5   9        354.91        271.70       137.08 o                         
 -21   5   9        177.84        525.59       170.72 o                         
 -19   5   9        279.47        281.77       128.25 o                         
 -17   5   9         26.29        116.27       137.55 o                         
 -15   5   9        161.62        154.90       100.72 o                         
 -13   5   9        845.99        934.94       132.89 o                         
 -11   5   9        675.79        661.66        90.68 o                         
  -9   5   9          6.10        -88.64        88.64 o                         
  -7   5   9       2828.02       2793.26       147.44 o                         
  -5   5   9       2928.14       3115.99       154.11 o                         
  -3   5   9        509.10        582.34        64.75 o                         
  -1   5   9       2510.48       2166.73       117.07 o                         
   1   5   9          8.22        141.00        89.77 o                         
   3   5   9       1944.51       2046.05       117.66 o                         
   5   5   9       2257.69       2177.07       118.96 o                         
   7   5   9        308.64        419.54        87.61 o                         
   9   5   9        465.20        384.96       113.76 o                         
  11   5   9          2.05        -48.99        48.99 o                         
  13   5   9       6901.15       6309.79       362.88 o                         
  15   5   9        493.08        517.52       101.80 o                         
  17   5   9       2521.02       2482.28       181.78 o                         
  19   5   9         81.79        -27.18        71.27 o                         
  21   5   9         38.54         24.64        76.15 o                         
  23   5   9         57.45        140.35        90.40 o                         
  25   5   9        220.21        200.16       127.24 o                         
  27   5   9        366.87        248.13       108.68 o                         
  29   5   9          1.22         22.85       122.14 o                         
  31   5   9         68.43       -140.89       140.89 o                         
  33   5   9          0.16        192.57       153.47 o                         
  35   5   9         36.54        290.08       230.20 o                         
 -36   6   9         19.27        296.09       243.33 o                         
 -34   6   9          0.41        -10.39       175.88 o                         
 -32   6   9         81.36        -28.53       171.80 o                         
 -30   6   9         52.62        228.08       170.44 o                         
 -28   6   9          0.26        -28.60       166.00 o                         
 -26   6   9        217.56        -11.07       126.62 o                         
 -24   6   9        565.12        800.63       205.12 o                         
 -22   6   9       3036.34       3559.72       348.13 o                         
 -20   6   9        659.87        708.27       169.66 o                         
 -18   6   9        169.02        252.96       135.14 o                         
 -16   6   9       2361.56       2465.48       232.95 o                         
 -14   6   9       1102.57       1303.23       175.13 o                         
 -12   6   9       2581.80       2838.96       251.71 o                         
 -10   6   9        420.37        471.70       125.58 o                         
  -8   6   9          6.39         73.06        87.11 o                         
  -6   6   9         24.20        101.92        84.64 o                         
  -4   6   9        225.01        271.06        63.09 o                         
  -2   6   9         66.10        175.69        61.74 o                         
   0   6   9       1142.95       1170.43       132.11 o                         
   2   6   9        140.43         68.86        52.48 o                         
   4   6   9        571.81        674.34       110.71 o                         
   6   6   9        598.01        795.00        85.26 o                         
   8   6   9        284.80        280.07        71.93 o                         
  10   6   9        937.39        855.81       112.85 o                         
  12   6   9        154.09         46.94        69.62 o                         
  14   6   9        442.86        502.48       126.58 o                         
  16   6   9         19.70        113.92        85.34 o                         
  18   6   9        587.36        280.65       109.34 o                         
  20   6   9          2.66        -59.68        88.43 o                         
  22   6   9          1.51        -36.66        90.16 o                         
  24   6   9        311.42        260.03       110.46 o                         
  26   6   9         73.83        -19.93        85.15 o                         
  28   6   9        488.92        561.14       209.27 o                         
  30   6   9         81.29         91.21       124.62 o                         
  32   6   9        215.52        446.95       224.87 o                         
  34   6   9          0.97         34.23       147.44 o                         
 -33   7   9         41.87        417.16       226.11 o                         
 -31   7   9         65.51        209.68       248.10 o                         
 -29   7   9         54.35        474.40       221.04 o                         
 -27   7   9        256.88        527.50       213.77 o                         
 -25   7   9         47.87        -86.07       143.92 o                         
 -23   7   9        488.64        703.50       192.66 o                         
 -21   7   9       1029.43       1421.74       232.99 o                         
 -19   7   9         25.96         63.30       199.27 o                         
 -17   7   9        593.43        662.11       156.80 o                         
 -15   7   9        568.23        763.62       161.09 o                         
 -13   7   9         47.79        106.48       108.23 o                         
 -11   7   9        877.14       1074.81       182.24 o                         
  -9   7   9        168.87        791.74       519.84 o                         
  -7   7   9          2.25         65.04        99.77 o                         
  -5   7   9        385.39        206.48       111.43 o                         
  -3   7   9       4321.28       4150.58       195.18 o                         
  -1   7   9          0.22          3.48        48.25 o                         
   1   7   9        288.86        345.03        78.91 o                         
   3   7   9        183.17        269.09        77.07 o                         
   5   7   9        129.76        169.59        78.65 o                         
   7   7   9        376.41        305.73        96.49 o                         
   9   7   9         68.74        131.41        69.26 o                         
  11   7   9         34.69         28.92        60.62 o                         
  13   7   9         76.55        137.16        80.68 o                         
  15   7   9       1190.63       1191.74       209.60 o                         
  17   7   9          3.16         85.29        96.03 o                         
  19   7   9        357.89        233.70       104.14 o                         
  21   7   9        109.12         73.74        91.45 o                         
  23   7   9        122.55        143.85       107.36 o                         
  25   7   9         79.91         72.18       115.83 o                         
  27   7   9          0.86          6.34       186.59 o                         
  29   7   9          7.65        -33.22       132.50 o                         
  31   7   9        221.26        310.23       197.03 o                         
  33   7   9        146.48        209.72       257.22 o                         
 -30   8   9         71.90        281.07       217.18 o                         
 -28   8   9         54.81         45.05       206.63 o                         
 -26   8   9          3.74        489.44       238.40 o                         
 -24   8   9        331.87        360.76       291.48 o                         
 -22   8   9        269.33        158.56       154.34 o                         
 -20   8   9        129.27        201.61       140.27 o                         
 -18   8   9        222.86         -2.14       122.03 o                         
 -16   8   9          3.60         78.66       119.69 o                         
 -14   8   9        448.95        298.79       154.87 o                         
 -12   8   9         27.40        207.15       140.41 o                         
 -10   8   9        554.44        521.96       160.97 o                         
  -8   8   9         18.21        134.82       134.64 o                         
  -6   8   9        392.21        996.61       235.31 o                         
  -4   8   9       1404.41       1259.13       187.45 o                         
  -2   8   9         87.17         47.78        77.69 o                         
   0   8   9        581.34        667.13       113.63 o                         
   2   8   9        128.98        211.55       113.34 o                         
   4   8   9         15.91          9.70        82.18 o                         
   6   8   9        229.88        138.89        87.46 o                         
   8   8   9         26.73        145.49        87.83 o                         
  10   8   9       1356.73       1552.77       206.99 o                         
  12   8   9        101.31        110.29        82.48 o                         
  14   8   9        178.65         62.88        82.61 o                         
  16   8   9        173.98         97.24       119.02 o                         
  18   8   9        201.75        188.80       116.41 o                         
  20   8   9          5.66         -6.65        89.99 o                         
  22   8   9          0.05         14.58       103.12 o                         
  24   8   9         73.87        -11.98       116.00 o                         
  26   8   9         24.43         71.36       303.13 o                         
  28   8   9        441.57        130.98       187.75 o                         
  30   8   9        109.08        436.89       224.81 o                         
 -27   9   9        210.43        206.95       237.15 o                         
 -25   9   9         35.44        373.55       214.91 o                         
 -23   9   9        697.43        549.28       214.63 o                         
 -21   9   9       1292.10       1701.58       293.64 o                         
 -19   9   9        414.22        682.54       206.70 o                         
 -17   9   9         31.66        136.60       153.49 o                         
 -15   9   9          8.45          3.10       121.77 o                         
 -13   9   9          0.26         42.30       127.92 o                         
 -11   9   9          5.10        -13.54       118.62 o                         
  -9   9   9         57.99         24.15       152.27 o                         
  -7   9   9        220.31        293.39       137.72 o                         
  -5   9   9        332.60        623.60       174.33 o                         
  -3   9   9        372.02        349.21       144.39 o                         
  -1   9   9        128.15         98.13       110.21 o                         
   1   9   9          0.45         37.35        88.70 o                         
   3   9   9        363.10        408.95       155.65 o                         
   5   9   9        467.25        141.65        97.38 o                         
   7   9   9          1.39         30.41        77.85 o                         
   9   9   9          4.05        145.46        96.60 o                         
  11   9   9        556.13        450.67       123.38 o                         
  13   9   9          9.27         58.03        90.76 o                         
  15   9   9       1063.25        553.98       172.93 o                         
  17   9   9         10.41        -84.20       145.89 o                         
  19   9   9          0.21        134.93       134.25 o                         
  21   9   9        185.99        180.65       137.52 o                         
  23   9   9         49.40        -16.98       136.40 o                         
  25   9   9        162.22        280.73       243.83 o                         
  27   9   9         13.37       -216.63       216.63 o                         
 -24  10   9         67.58         86.82       217.78 o                         
 -22  10   9          5.78        139.52       191.50 o                         
 -20  10   9          1.26        -12.30       139.27 o                         
 -18  10   9         13.12        -57.95       147.82 o                         
 -16  10   9         48.95        224.41       211.24 o                         
 -14  10   9          1.15         79.37       168.00 o                         
 -12  10   9         26.36        -34.82       141.88 o                         
 -10  10   9        218.41        274.56       191.95 o                         
  -8  10   9         79.34        -35.17       166.40 o                         
  -6  10   9       1552.31       1547.29       256.21 o                         
  -4  10   9        574.65        478.25       174.55 o                         
  -2  10   9         72.81        110.99       126.46 o                         
   0  10   9          0.32        107.75       132.84 o                         
   2  10   9         54.06        104.55       121.51 o                         
   4  10   9        116.71        120.29       123.68 o                         
   6  10   9         41.28          8.50       100.76 o                         
   8  10   9          2.24       -104.34       104.34 o                         
  10  10   9         18.59        170.94       135.05 o                         
  12  10   9        401.57        420.87       136.06 o                         
  14  10   9        103.87        117.26       134.94 o                         
  16  10   9         14.52         73.97       176.87 o                         
  18  10   9        569.11        231.05       179.73 o                         
  20  10   9         64.47        255.20       175.06 o                         
  22  10   9         21.30         47.22       152.27 o                         
 -19  11   9         51.36        239.42       215.56 o                         
 -17  11   9         95.86         60.25       234.81 o                         
 -15  11   9         92.47        485.48       344.13 o                         
 -13  11   9          0.11        176.26       252.83 o                         
 -11  11   9         36.15        212.52       170.19 o                         
  -9  11   9          7.87        -15.48       153.06 o                         
  -7  11   9         62.56        370.80       191.07 o                         
  -5  11   9         97.62        115.07       155.06 o                         
  -3  11   9        137.34        169.91       190.86 o                         
  -1  11   9         41.88         14.95       124.58 o                         
   1  11   9          3.65        -80.83       131.44 o                         
   3  11   9         69.53       -151.18       186.66 o                         
   5  11   9          0.64        454.93       425.79 o                         
   7  11   9        137.90        288.76       194.15 o                         
   9  11   9         68.02         70.72       154.27 o                         
  11  11   9         49.01        209.24       173.36 o                         
  13  11   9         51.12        434.47       259.55 o                         
  15  11   9        261.66        302.77       233.64 o                         
  17  11   9         61.26        146.08       278.41 o                         
 -10  12   9         16.30        291.49       246.03 o                         
  -8  12   9         17.37         52.67       170.48 o                         
  -6  12   9          5.43        181.15       195.04 o                         
  -4  12   9         26.30        484.44       276.24 o                         
  -2  12   9          7.51        153.97       206.58 o                         
   0  12   9         64.09       -430.95       430.95 o                         
   2  12   9          0.54        397.52       345.09 o                         
   4  12   9          0.20        247.69       217.39 o                         
   6  12   9         20.77        229.52       221.61 o                         
   8  12   9         12.97       -167.36       256.19 o                         
 -40   0  10        337.57        565.07       328.31 o                         
 -38   0  10        495.06        944.63       585.66 o                         
 -36   0  10        262.02        225.91       218.49 o                         
 -34   0  10        358.07        326.11       223.83 o                         
 -32   0  10         44.01        -93.78       174.49 o                         
 -30   0  10         15.74         91.28       152.67 o                         
 -28   0  10        260.20        334.76       141.53 o                         
 -26   0  10         35.44        -75.55       112.45 o                         
 -24   0  10       1389.80       1776.76       215.58 o                         
 -22   0  10       9317.60       8005.04       447.01 o                         
 -20   0  10      10411.08      10661.19       532.50 o                         
 -18   0  10       4041.87       3550.30       235.36 o                         
 -16   0  10       6652.22       6509.12       320.11 o                         
 -14   0  10        980.01        862.77       153.90 o                         
 -12   0  10       6301.34       6330.13       292.90 o                         
 -10   0  10       1693.78       1968.84       148.29 o                         
  -8   0  10        425.29        597.77        86.17 o                         
  -6   0  10        173.46        154.18        79.88 o                         
  -4   0  10       2134.28       2123.90       174.14 o                         
  -2   0  10       2018.54       1988.36       154.16 o                         
   0   0  10      21839.97      21556.72       622.73 o                         
   2   0  10      11216.24      11048.95       355.29 o                         
   4   0  10       3328.99       3538.66       166.59 o                         
   6   0  10       3261.98       3121.69       208.76 o                         
   8   0  10       1203.40       1144.87       142.81 o                         
  10   0  10       3580.19       3539.44       225.79 o                         
  12   0  10       5352.08       5997.76       480.63 o                         
  14   0  10       5634.08       5716.07       436.70 o                         
  16   0  10       1629.98       1456.87       231.97 o                         
  18   0  10       1863.13       2007.91       243.38 o                         
  20   0  10       1324.34       1120.15       243.38 o                         
  22   0  10       1769.53       2518.59       428.92 o                         
  24   0  10       5427.19       4843.86       472.79 o                         
  26   0  10       1382.89       1128.46       282.47 o                         
  28   0  10        282.53        595.88       524.26 o                         
  30   0  10        257.12        359.46       217.58 o                         
  32   0  10        242.94        211.71       206.49 o                         
  34   0  10         20.09        188.69       228.29 o                         
  36   0  10        924.17       1784.14       447.07 o                         
  38   0  10        954.42       1484.80       447.87 o                         
 -39   1  10          5.89        387.59       247.60 o                         
 -37   1  10         86.65       -145.05       181.43 o                         
 -35   1  10         30.51         32.91       136.75 o                         
 -33   1  10          7.30        -16.86       103.18 o                         
 -31   1  10        143.03        289.71       190.98 o                         
 -29   1  10        241.51        318.02       121.06 o                         
 -27   1  10        890.99        990.63       152.96 o                         
 -25   1  10        205.15        301.30       101.95 o                         
 -23   1  10       3889.65       3259.88       216.76 o                         
 -21   1  10       8965.62       8361.67       368.37 o                         
 -19   1  10        426.06        395.78        80.33 o                         
 -17   1  10         88.37        259.48       125.13 o                         
 -15   1  10         38.49          0.83        45.18 o                         
 -13   1  10       1489.76       1630.60       101.76 o                         
 -11   1  10       1097.20        943.02        74.14 o                         
  -9   1  10       6172.21       5862.82       210.71 o                         
  -7   1  10         36.44         12.90        38.27 o                         
  -5   1  10       8788.31       9747.89       255.16 o                         
  -3   1  10       2962.41       3641.54       143.57 o                         
  -1   1  10      23998.44      24722.49       508.03 o                         
   1   1  10      24260.70      24521.51       493.68 o                         
   3   1  10      16141.93      16460.19       360.20 o                         
   5   1  10        896.58        859.94        66.73 o                         
   7   1  10       1372.33       1256.81        65.64 o                         
   9   1  10          4.54         40.33        45.56 o                         
  11   1  10        106.23        128.00        65.34 o                         
  13   1  10         90.00        208.09        88.89 o                         
  15   1  10        548.20        594.89        97.75 o                         
  17   1  10        197.98        424.00       108.27 o                         
  19   1  10       6052.01       5738.62       317.66 o                         
  21   1  10       5237.44       5713.60       430.90 o                         
  23   1  10       4292.32       4016.88       311.12 o                         
  25   1  10         52.82        -31.34       114.09 o                         
  27   1  10       1483.57       1757.68       225.99 o                         
  29   1  10         25.39         91.34       124.34 o                         
  31   1  10        410.13        829.08       321.64 o                         
  33   1  10         41.04         41.26       155.45 o                         
  35   1  10          7.29        159.82       143.12 o                         
  37   1  10         67.36        121.04       159.52 o                         
  39   1  10         17.13        229.20       290.60 o                         
 -38   2  10        121.24        149.30       192.37 o                         
 -36   2  10         33.19        188.35       157.76 o                         
 -34   2  10        195.33         12.46       108.02 o                         
 -32   2  10         29.95       -109.33       109.33 o                         
 -30   2  10         65.89        -30.28       109.86 o                         
 -28   2  10        467.66        364.30       125.62 o                         
 -26   2  10        393.55        220.49        90.99 o                         
 -24   2  10        403.77        644.59       131.39 o                         
 -22   2  10          1.62        358.33       163.17 o                         
 -20   2  10        889.40        838.75       147.96 o                         
 -18   2  10        407.49        695.48       157.21 o                         
 -16   2  10        909.89       1004.02       104.33 o                         
 -14   2  10        513.29        711.23       100.58 o                         
 -12   2  10      10889.71      10436.22       351.63 o                         
 -10   2  10       4116.38       4139.25       174.45 o                         
  -8   2  10       1769.93       1592.39       108.99 o                         
  -6   2  10       3594.02       3435.01       156.58 o                         
  -4   2  10       1161.02       1294.38        72.55 o                         
  -2   2  10        924.41        985.23        69.92 o                         
   0   2  10         75.66        196.92        87.89 o                         
   2   2  10          0.21        -12.46        47.01 o                         
   4   2  10          6.50          0.70        31.15 o                         
   6   2  10       2814.82       2768.57       138.99 o                         
   8   2  10        399.48        457.56        46.94 o                         
  10   2  10       1276.22       1328.46       108.88 o                         
  12   2  10       5160.81       5585.42       276.73 o                         
  14   2  10       1888.39       1858.16       112.96 o                         
  16   2  10       5300.94       5028.44       243.49 o                         
  18   2  10       1184.06       1114.39       141.70 o                         
  20   2  10        399.54        358.21       108.25 o                         
  22   2  10       1411.45       1615.92       232.90 o                         
  24   2  10        565.45        846.44       152.55 o                         
  26   2  10         98.03        216.80       126.94 o                         
  28   2  10         79.63         17.13       109.19 o                         
  30   2  10         14.16        409.98       274.42 o                         
  32   2  10        632.79        920.46       211.91 o                         
  34   2  10        205.09        149.95       157.19 o                         
  36   2  10          9.01          4.78       129.57 o                         
  38   2  10          0.61        180.96       173.11 o                         
 -39   3  10          4.42        114.96       254.86 o                         
 -37   3  10          3.56         24.12       166.00 o                         
 -35   3  10         25.88         85.17       138.50 o                         
 -33   3  10          7.23        623.15       373.88 o                         
 -31   3  10        207.19        236.62       163.63 o                         
 -29   3  10        192.80        450.22       145.87 o                         
 -27   3  10        666.02        644.16       145.65 o                         
 -25   3  10        703.03        987.46       156.12 o                         
 -23   3  10        554.89        533.61       138.94 o                         
 -21   3  10       1666.61       1693.58       206.56 o                         
 -19   3  10        754.46        818.77       114.78 o                         
 -17   3  10       6657.51       5900.00       271.93 o                         
 -15   3  10          1.03         -1.57        53.47 o                         
 -13   3  10          9.09        -22.40        69.60 o                         
 -11   3  10        158.68        130.98        71.92 o                         
  -9   3  10          8.75        -32.57        65.97 o                         
  -7   3  10        755.12        782.03        70.70 o                         
  -5   3  10        470.85        447.40       119.72 o                         
  -3   3  10       6576.21       6105.07       174.32 o                         
  -1   3  10       7665.92       7061.50       200.80 o                         
   1   3  10       1025.57       1134.89        82.25 o                         
   3   3  10       6651.97       6146.96       229.69 o                         
   5   3  10        164.73        135.08        53.32 o                         
   7   3  10       1747.30       1964.19       130.64 o                         
   9   3  10       2414.62       2519.26       162.83 o                         
  11   3  10        454.34        651.13       151.91 o                         
  13   3  10        108.51         68.35        71.19 o                         
  15   3  10        120.34         51.64        66.31 o                         
  17   3  10         65.41         20.12        63.02 o                         
  19   3  10       1013.08       1136.78       106.75 o                         
  21   3  10        173.35        264.45        86.00 o                         
  23   3  10        123.23        197.64       120.25 o                         
  25   3  10         71.57        157.02       110.31 o                         
  27   3  10        857.49       1469.61       229.97 o                         
  29   3  10         72.80         99.29       127.91 o                         
  31   3  10        817.54        958.98       191.41 o                         
  33   3  10         39.28        140.74       202.83 o                         
  35   3  10         38.53        -71.55       147.03 o                         
  37   3  10         32.59        113.14       170.99 o                         
 -38   4  10          0.29       -254.70       254.70 o                         
 -36   4  10         23.41        169.61       177.31 o                         
 -34   4  10          0.04        132.13       161.43 o                         
 -32   4  10        127.69         15.54       127.38 o                         
 -30   4  10          7.42        -11.58       125.88 o                         
 -28   4  10        219.73         45.06       124.90 o                         
 -26   4  10          5.68       -138.79       138.79 o                         
 -24   4  10         77.90         29.68       126.42 o                         
 -22   4  10        211.00        342.14       138.61 o                         
 -20   4  10        106.89        175.40        82.54 o                         
 -18   4  10        657.09        730.81       106.05 o                         
 -16   4  10        872.26        984.44       139.57 o                         
 -14   4  10        402.12        472.29        85.08 o                         
 -12   4  10       3091.50       3057.56       216.13 o                         
 -10   4  10        424.65        543.59       147.21 o                         
  -8   4  10        469.44       1206.51       102.59 o                         
  -6   4  10         96.48        467.08       222.33 o                         
  -4   4  10       1213.97       1529.72       153.24 o                         
  -2   4  10       4790.96       5053.97       172.77 o                         
   0   4  10       2545.58       2637.74       121.83 o                         
   2   4  10        412.27        468.12        88.08 o                         
   4   4  10       3604.11       3783.95       209.01 o                         
   6   4  10       2088.18       2084.65       103.81 o                         
   8   4  10       5279.26       5302.56       225.39 o                         
  10   4  10        329.93        270.91        90.92 o                         
  12   4  10       9928.19       9588.55       369.46 o                         
  14   4  10        782.60        874.42       116.37 o                         
  16   4  10       7008.97       7669.01       320.86 o                         
  18   4  10        468.80        439.57       103.44 o                         
  20   4  10       4621.98       4227.49       236.21 o                         
  22   4  10         27.95        134.66       104.51 o                         
  24   4  10         22.63          1.94        74.43 o                         
  26   4  10         10.04         14.91       101.96 o                         
  28   4  10          2.62         88.09       129.95 o                         
  30   4  10         16.63        171.49       127.10 o                         
  32   4  10          3.82        263.75       297.68 o                         
  34   4  10         91.98        336.42       171.94 o                         
  36   4  10        156.81        436.70       187.15 o                         
 -35   5  10          0.14        106.28       198.25 o                         
 -33   5  10         42.19         62.46       168.16 o                         
 -31   5  10         99.98         97.47       160.95 o                         
 -29   5  10        182.12        305.49       173.95 o                         
 -27   5  10         19.57        -96.72       126.27 o                         
 -25   5  10       1066.02       1121.29       217.87 o                         
 -23   5  10       1028.80       1246.95       229.49 o                         
 -21   5  10       2320.98       2144.59       249.03 o                         
 -19   5  10       1643.69       1423.92       202.85 o                         
 -17   5  10         17.69        -98.24       102.76 o                         
 -15   5  10        162.11        182.60       101.04 o                         
 -13   5  10        145.69        329.38       231.71 o                         
 -11   5  10        406.98        379.54        89.85 o                         
  -9   5  10        255.34        400.79       135.42 o                         
  -7   5  10        303.62        150.86       114.03 o                         
  -5   5  10        682.58        636.87        95.02 o                         
  -3   5  10       3428.68       3273.30       142.42 o                         
  -1   5  10       1103.82       1009.88       113.65 o                         
   1   5  10        333.37        350.03        68.66 o                         
   3   5  10       1999.08       1872.85       111.55 o                         
   5   5  10        163.60        133.54        57.59 o                         
   7   5  10       2143.57       2045.68       124.03 o                         
   9   5  10         44.88         -0.32        49.78 o                         
  11   5  10         56.03        124.94        64.52 o                         
  13   5  10         97.73         40.58        73.25 o                         
  15   5  10          6.61        -51.48        74.34 o                         
  17   5  10        113.01        252.36        98.28 o                         
  19   5  10        103.01         38.07        76.91 o                         
  21   5  10        348.24        249.91        99.84 o                         
  23   5  10         23.44        149.99       104.27 o                         
  25   5  10        486.35        690.31       166.13 o                         
  27   5  10        405.01        612.36       295.95 o                         
  29   5  10        144.85         71.43       130.19 o                         
  31   5  10        586.91        441.86       169.08 o                         
  33   5  10         86.97         47.55       134.15 o                         
  35   5  10        207.13        341.86       224.32 o                         
 -34   6  10         39.84        321.33       361.19 o                         
 -32   6  10          9.64        292.75       190.76 o                         
 -30   6  10          1.46       -112.78       156.61 o                         
 -28   6  10         39.33        190.63       157.35 o                         
 -26   6  10          7.47       -122.15       140.72 o                         
 -24   6  10        807.58       1052.28       376.65 o                         
 -22   6  10       2688.32       2867.69       303.44 o                         
 -20   6  10       4662.26       4903.96       452.65 o                         
 -18   6  10       2441.27       2731.07       280.57 o                         
 -16   6  10        227.11        164.20       114.66 o                         
 -14   6  10         63.51        129.08       101.13 o                         
 -12   6  10       1263.53       1437.43       202.20 o                         
 -10   6  10       1694.25       1515.67       167.20 o                         
  -8   6  10         43.74        101.04        91.56 o                         
  -6   6  10        123.14        112.00        66.59 o                         
  -4   6  10        726.92        743.23        95.13 o                         
  -2   6  10        129.83        173.46        60.07 o                         
   0   6  10        203.68        189.00        65.63 o                         
   2   6  10         40.12         19.66        60.47 o                         
   4   6  10         50.54        143.76       104.43 o                         
   6   6  10        112.73         79.93        59.97 o                         
   8   6  10         36.39        -29.55        57.08 o                         
  10   6  10        159.46        123.64        68.21 o                         
  12   6  10        673.48        522.54        97.73 o                         
  14   6  10         65.38         55.37       107.79 o                         
  16   6  10        206.45        275.79       104.87 o                         
  18   6  10        148.91         61.28        79.17 o                         
  20   6  10        469.30        373.02       122.42 o                         
  22   6  10        651.57        466.83       129.78 o                         
  24   6  10        146.42        -25.30       101.40 o                         
  26   6  10        143.70         14.55        86.44 o                         
  28   6  10        110.72        109.33       134.97 o                         
  30   6  10          1.86        -80.27       132.66 o                         
  32   6  10        243.77        285.08       244.25 o                         
  34   6  10        430.26        255.45       236.67 o                         
 -33   7  10         13.01        650.18       295.26 o                         
 -31   7  10         16.96        371.55       428.30 o                         
 -29   7  10         42.35        147.43       173.99 o                         
 -27   7  10          0.08         40.84       161.20 o                         
 -25   7  10        576.17        581.45       179.77 o                         
 -23   7  10        655.59        716.73       208.51 o                         
 -21   7  10          1.51        270.14       293.56 o                         
 -19   7  10        158.98        319.70       153.39 o                         
 -17   7  10        290.50        141.14       121.31 o                         
 -15   7  10         64.18        -30.00        92.07 o                         
 -13   7  10        648.43        723.54       164.34 o                         
 -11   7  10         42.91         28.16       108.41 o                         
  -9   7  10         53.71        362.28       181.66 o                         
  -7   7  10        353.52        687.26       344.06 o                         
  -5   7  10       1983.19       2071.12       221.96 o                         
  -3   7  10       4089.09       3947.31       276.71 o                         
  -1   7  10        710.30        605.34       107.83 o                         
   1   7  10        206.50        159.28        72.09 o                         
   3   7  10       1578.93       1550.30       136.36 o                         
   5   7  10         36.45        -14.94        64.31 o                         
   7   7  10        151.05         52.36        65.37 o                         
   9   7  10        464.54        346.36        91.22 o                         
  11   7  10          7.64         63.47        88.53 o                         
  13   7  10         24.74        291.34       214.15 o                         
  15   7  10         27.96        155.33       123.96 o                         
  17   7  10         18.57         51.94        89.32 o                         
  19   7  10        280.66        317.94       124.69 o                         
  21   7  10        250.93        193.94       117.56 o                         
  23   7  10         30.63        228.90       121.13 o                         
  25   7  10         17.28         12.39       105.12 o                         
  27   7  10         28.82        226.00       141.35 o                         
  29   7  10        178.62        229.16       195.91 o                         
  31   7  10        200.01        425.58       322.20 o                         
 -30   8  10          4.03       -210.84       463.31 o                         
 -28   8  10         13.27        122.00       199.46 o                         
 -26   8  10         25.72        157.76       245.97 o                         
 -24   8  10         34.48         41.32       142.43 o                         
 -22   8  10        121.03        173.83       208.92 o                         
 -20   8  10          1.78        105.03       128.90 o                         
 -18   8  10         46.00         71.53       144.64 o                         
 -16   8  10        166.01         70.57       121.75 o                         
 -14   8  10        161.16        251.34       132.60 o                         
 -12   8  10         67.17        190.78       126.65 o                         
 -10   8  10         41.82         -9.84       177.66 o                         
  -8   8  10         13.20        113.24       130.68 o                         
  -6   8  10         53.49         20.37        91.13 o                         
  -4   8  10        284.28        375.84       142.78 o                         
  -2   8  10         89.42         91.42       112.89 o                         
   0   8  10         12.69        411.15       185.28 o                         
   2   8  10         64.39        141.50       101.67 o                         
   4   8  10         40.69        -74.90        75.20 o                         
   6   8  10          7.21        101.64        82.69 o                         
   8   8  10         12.58         17.57        72.56 o                         
  10   8  10         18.23        -19.82        83.87 o                         
  12   8  10          0.92         -3.37        76.55 o                         
  14   8  10         46.84         49.97        98.05 o                         
  16   8  10         86.97        124.47       124.30 o                         
  18   8  10        153.57        151.43       133.80 o                         
  20   8  10         19.65        168.31       119.91 o                         
  22   8  10        382.58        190.55       143.17 o                         
  24   8  10        233.34        -69.03       134.68 o                         
  26   8  10          4.84        351.98       198.01 o                         
  28   8  10          2.84         32.68       159.76 o                         
 -27   9  10          0.01        190.68       381.36 o                         
 -25   9  10        109.82        248.99       281.27 o                         
 -23   9  10        210.80        203.76       170.83 o                         
 -21   9  10        589.80        468.07       272.76 o                         
 -19   9  10        727.44        670.08       228.05 o                         
 -17   9  10        384.83        419.53       190.55 o                         
 -15   9  10        148.54        151.57       159.05 o                         
 -13   9  10         25.56        150.21       141.81 o                         
 -11   9  10         53.44         60.54       137.05 o                         
  -9   9  10          0.68        -38.97       107.98 o                         
  -7   9  10         14.34        -94.92       122.42 o                         
  -5   9  10          2.16       -141.76       144.27 o                         
  -3   9  10          4.44         18.18       107.59 o                         
  -1   9  10        123.07        165.59       137.01 o                         
   1   9  10         14.21         53.46       106.82 o                         
   3   9  10          0.06          1.67        70.96 o                         
   5   9  10        144.60        -34.96        86.19 o                         
   7   9  10         38.12        114.68        96.73 o                         
   9   9  10        203.25        365.10       115.61 o                         
  11   9  10         18.69        -77.52        77.52 o                         
  13   9  10         44.64         38.39       140.58 o                         
  15   9  10         56.32        110.63       126.17 o                         
  17   9  10        287.68         26.77       112.30 o                         
  19   9  10         78.43        134.78       168.34 o                         
  21   9  10          1.38        109.75       131.10 o                         
  23   9  10        163.25        248.25       178.25 o                         
  25   9  10        195.61        457.81       276.50 o                         
 -22  10  10         19.70       -117.67       164.46 o                         
 -20  10  10          0.22        421.99       229.98 o                         
 -18  10  10         14.52        -92.49       187.80 o                         
 -16  10  10          6.20        406.30       194.22 o                         
 -14  10  10         17.10         19.78       131.98 o                         
 -12  10  10         29.88        358.60       171.46 o                         
 -10  10  10         68.78        115.85       161.06 o                         
  -8  10  10         16.73        109.96       138.57 o                         
  -6  10  10        287.97        126.77       152.04 o                         
  -4  10  10        637.80        379.93       182.92 o                         
  -2  10  10        677.06        597.71       358.19 o                         
   0  10  10        711.59        590.11       284.15 o                         
   2  10  10         72.23        139.07       140.78 o                         
   4  10  10          3.42          5.29       101.94 o                         
   6  10  10        134.91        311.52       132.83 o                         
   8  10  10         67.77        -22.70        93.69 o                         
  10  10  10          7.11        136.96       114.04 o                         
  12  10  10        244.85        194.96       143.38 o                         
  14  10  10          0.02        192.13       182.80 o                         
  16  10  10         10.92        -44.94       175.44 o                         
  18  10  10          0.58        380.35       198.76 o                         
  20  10  10         14.36        303.94       219.15 o                         
  22  10  10        467.51        396.87       267.25 o                         
 -17  11  10         88.27        -52.46       213.42 o                         
 -15  11  10          2.65        136.68       164.90 o                         
 -13  11  10         50.88       -104.56       205.87 o                         
 -11  11  10         57.13        274.18       233.64 o                         
  -9  11  10         46.91        178.02       236.17 o                         
  -7  11  10         11.70        129.36       182.26 o                         
  -5  11  10        248.91        392.49       192.64 o                         
  -3  11  10        161.23        422.26       194.93 o                         
  -1  11  10         56.37        103.68       151.33 o                         
   1  11  10         47.16        231.79       171.47 o                         
   3  11  10         49.85         38.16       126.83 o                         
   5  11  10         35.50        178.63       158.31 o                         
   7  11  10          6.66        -48.84       189.05 o                         
   9  11  10         37.39         55.23       293.18 o                         
  11  11  10         50.26       -120.30       253.49 o                         
  13  11  10         62.67         20.18       177.51 o                         
  15  11  10          7.53       -224.74       239.59 o                         
  17  11  10          0.05       -267.78       507.87 o                         
  -8  12  10          1.12        -34.40       231.96 o                         
  -6  12  10         34.24         21.19       178.73 o                         
  -4  12  10          4.46        240.66       210.17 o                         
  -2  12  10          4.23       -101.02       215.76 o                         
   0  12  10         64.71       -151.11       246.55 o                         
   2  12  10          3.19        160.05       394.01 o                         
   4  12  10          1.56        795.57       346.49 o                         
 -39   1  11         68.54        -60.12       195.74 o                         
 -37   1  11         60.16         95.62       134.81 o                         
 -35   1  11         22.75        471.90       294.16 o                         
 -33   1  11          0.22         20.41       117.34 o                         
 -31   1  11        203.47        372.53       169.53 o                         
 -29   1  11         24.29         10.95        87.96 o                         
 -27   1  11        196.06        357.98       116.05 o                         
 -25   1  11         43.67         41.72        87.58 o                         
 -23   1  11        345.09        390.39       111.44 o                         
 -21   1  11        689.67        586.80       117.67 o                         
 -19   1  11        959.56       1254.70       149.08 o                         
 -17   1  11       1224.75       1185.91       101.66 o                         
 -15   1  11        383.17        334.83        69.05 o                         
 -13   1  11          0.79        146.45        68.13 o                         
 -11   1  11         38.65        -30.78        46.01 o                         
  -9   1  11          3.95       2811.68       230.53 o                         
  -7   1  11        545.44        764.17       126.57 o                         
  -5   1  11        291.61        329.65        53.35 o                         
  -3   1  11       1344.76       1335.82        82.77 o                         
  -1   1  11        320.00        324.34        54.61 o                         
   1   1  11        649.06        852.50        66.37 o                         
   3   1  11         88.28        137.47        50.45 o                         
   5   1  11        182.79        196.54        43.53 o                         
   7   1  11       2747.68       2896.11       180.63 o                         
   9   1  11         65.37         78.10        67.46 o                         
  11   1  11        785.53       1072.58       115.44 o                         
  13   1  11         19.83         92.26        74.17 o                         
  15   1  11         28.71        -41.79        79.72 o                         
  17   1  11          0.44        -34.57        94.90 o                         
  19   1  11       1090.68       1024.76       159.49 o                         
  21   1  11       1477.86       1500.54       201.65 o                         
  23   1  11       1369.41       1633.92       209.80 o                         
  25   1  11          9.90        -56.14       109.95 o                         
  27   1  11        502.60        983.84       307.85 o                         
  29   1  11        179.98         55.91       113.09 o                         
  31   1  11        938.89       1142.63       262.85 o                         
  33   1  11        269.08        249.50       161.54 o                         
  35   1  11         45.26        126.68       160.20 o                         
  37   1  11          8.65        122.28       158.76 o                         
 -38   2  11         63.48        515.76       343.35 o                         
 -36   2  11          0.87        203.47       188.56 o                         
 -34   2  11         37.62         29.56       128.65 o                         
 -32   2  11         75.22        230.46       124.21 o                         
 -30   2  11         48.68        147.98       113.92 o                         
 -28   2  11         25.05         67.72       112.78 o                         
 -26   2  11         51.69         54.74        93.30 o                         
 -24   2  11        584.46        689.12       141.54 o                         
 -22   2  11       6510.26       5827.04       377.33 o                         
 -20   2  11       5202.29       5110.31       276.56 o                         
 -18   2  11         58.45        190.76        87.31 o                         
 -16   2  11        622.67        671.43        98.82 o                         
 -14   2  11        435.87        430.94        87.16 o                         
 -12   2  11        577.70        630.93        91.11 o                         
 -10   2  11       4429.48       4492.63       278.10 o                         
  -8   2  11        359.94        384.69        49.48 o                         
  -6   2  11       1046.53       1127.21        71.68 o                         
  -4   2  11       2209.40       2213.75        99.96 o                         
  -2   2  11        759.87        749.21        68.39 o                         
   0   2  11        179.29        222.21        61.17 o                         
   2   2  11        163.23        176.27        43.70 o                         
   4   2  11          3.32          3.11        33.86 o                         
   6   2  11          6.46         16.10        41.84 o                         
   8   2  11        700.73        683.37        53.73 o                         
  10   2  11        255.31        209.25        72.39 o                         
  12   2  11        914.64       1091.68       109.18 o                         
  14   2  11          0.19         28.82        77.52 o                         
  16   2  11         20.49        -11.24        54.74 o                         
  18   2  11          4.29         84.91        94.84 o                         
  20   2  11        502.12        422.60       128.48 o                         
  22   2  11         89.94       -102.21       102.21 o                         
  24   2  11        181.86        180.85       120.58 o                         
  26   2  11         37.01        -68.71       113.42 o                         
  28   2  11         45.90        111.50       127.97 o                         
  30   2  11        232.43        193.26       141.14 o                         
  32   2  11        306.34        233.38       167.04 o                         
  34   2  11        230.79        266.02       203.68 o                         
  36   2  11        121.04        252.66       163.13 o                         
  38   2  11        340.68       -519.41       519.41 o                         
 -37   3  11        221.89        502.95       247.47 o                         
 -35   3  11         23.00        350.77       255.60 o                         
 -33   3  11          4.70         92.95       176.69 o                         
 -31   3  11         38.08        244.86       152.01 o                         
 -29   3  11         88.99        206.43       147.35 o                         
 -27   3  11        113.80        481.82       126.77 o                         
 -25   3  11         70.99        450.45       138.20 o                         
 -23   3  11       1841.00       1845.99       175.14 o                         
 -21   3  11      10725.54      10240.05       459.98 o                         
 -19   3  11       8783.89       8521.82       380.18 o                         
 -17   3  11      17263.20      16135.30       587.72 o                         
 -15   3  11        274.50        521.80       119.50 o                         
 -13   3  11        538.11        409.28        89.47 o                         
 -11   3  11         10.11          7.55        56.57 o                         
  -9   3  11         60.40         70.42        69.69 o                         
  -7   3  11       1596.19       1655.06       126.73 o                         
  -5   3  11         81.23         85.04        42.53 o                         
  -3   3  11       5018.50       4795.67       182.22 o                         
  -1   3  11        534.21        662.03        66.62 o                         
   1   3  11         37.79         29.64        41.11 o                         
   3   3  11       1065.45       1092.53       104.48 o                         
   5   3  11         82.10         47.10        41.20 o                         
   7   3  11       1278.49       1352.41       115.05 o                         
   9   3  11         12.83        -35.79        60.12 o                         
  11   3  11       1592.02       1487.60       129.11 o                         
  13   3  11        940.69       1047.39       113.54 o                         
  15   3  11       1719.49       1698.23       136.00 o                         
  17   3  11        854.97        853.56       117.44 o                         
  19   3  11          3.35          4.07        57.31 o                         
  21   3  11       1966.73       1916.92       214.45 o                         
  23   3  11       1179.61       1689.62       279.29 o                         
  25   3  11          3.61          6.68       105.23 o                         
  27   3  11        180.07        110.36       114.26 o                         
  29   3  11          0.91        120.62       130.05 o                         
  31   3  11        119.78        159.82       158.00 o                         
  33   3  11          1.18         46.15       135.98 o                         
  35   3  11          6.48       -116.99       157.57 o                         
  37   3  11         21.69       -194.26       220.35 o                         
 -36   4  11         87.88        220.79       155.23 o                         
 -34   4  11          4.86         33.48       141.35 o                         
 -32   4  11          1.72       -172.00       172.00 o                         
 -30   4  11          0.64        -40.37       136.16 o                         
 -28   4  11         15.17        -46.31       129.71 o                         
 -26   4  11          1.37         60.56       134.70 o                         
 -24   4  11        634.20        710.41       168.77 o                         
 -22   4  11       2007.72       1685.33       234.18 o                         
 -20   4  11       6146.78       6201.51       305.50 o                         
 -18   4  11       2828.07       2356.32       174.61 o                         
 -16   4  11         12.62         65.06        75.67 o                         
 -14   4  11         12.70        134.04        77.58 o                         
 -12   4  11          0.49          6.83        61.68 o                         
 -10   4  11         49.20        109.50        71.94 o                         
  -8   4  11        554.34        766.52       102.84 o                         
  -6   4  11        174.79        122.76        71.37 o                         
  -4   4  11       4837.76       4918.26       178.11 o                         
  -2   4  11       5133.74       4695.65       176.12 o                         
   0   4  11        283.25        489.74       104.36 o                         
   2   4  11          4.59        -30.11        49.26 o                         
   4   4  11          6.76         62.59        47.43 o                         
   6   4  11       4861.60       5134.09       260.31 o                         
   8   4  11       1102.14       1274.83       147.83 o                         
  10   4  11       3384.99       3377.20       213.64 o                         
  12   4  11       1518.02       1726.97       170.89 o                         
  14   4  11        237.76        399.32       114.88 o                         
  16   4  11        676.06        659.87       114.62 o                         
  18   4  11       1366.57       1512.32       163.46 o                         
  20   4  11         68.67         96.14        89.51 o                         
  22   4  11        260.59        224.45        93.25 o                         
  24   4  11          3.13        -28.62       110.84 o                         
  26   4  11         22.94          8.16       133.39 o                         
  28   4  11        522.00        877.23       275.03 o                         
  30   4  11         58.98        159.85       132.93 o                         
  32   4  11          4.86       -143.30       143.30 o                         
  34   4  11        129.25        330.08       181.99 o                         
  36   4  11         27.49        214.46       172.54 o                         
 -35   5  11        150.08         93.05       185.06 o                         
 -33   5  11          0.75        481.94       211.16 o                         
 -31   5  11        143.80        275.81       215.76 o                         
 -29   5  11         14.66        203.71       163.16 o                         
 -27   5  11        213.99        402.08       171.32 o                         
 -25   5  11        257.17        434.55       166.59 o                         
 -23   5  11         67.01        260.08       164.31 o                         
 -21   5  11         31.86         13.70       103.81 o                         
 -19   5  11        488.21        696.35       204.05 o                         
 -17   5  11        761.48        973.10       173.37 o                         
 -15   5  11          0.00         75.20       108.75 o                         
 -13   5  11       1213.08       1306.77       130.02 o                         
 -11   5  11        859.01       1101.36       200.86 o                         
  -9   5  11         19.87         79.05        93.71 o                         
  -7   5  11        205.39        210.18        79.78 o                         
  -5   5  11         30.95        352.10       241.85 o                         
  -3   5  11       1898.17       1927.69       226.98 o                         
  -1   5  11       2483.75       2593.08       161.58 o                         
   1   5  11       1306.31       1250.84       101.79 o                         
   3   5  11         40.44         56.15        50.79 o                         
   5   5  11         59.46         32.11        55.16 o                         
   7   5  11        499.10        645.62        82.07 o                         
   9   5  11        973.48       1073.34       126.42 o                         
  11   5  11         19.75        113.43        99.48 o                         
  13   5  11       1202.93       1280.22       160.73 o                         
  15   5  11       1436.02       1507.81       214.58 o                         
  17   5  11        479.28        320.55       110.88 o                         
  19   5  11        422.68        197.55        95.93 o                         
  21   5  11        277.70        447.90       117.93 o                         
  23   5  11         26.07        -22.36        90.56 o                         
  25   5  11        562.07        810.89       307.08 o                         
  27   5  11          2.99        141.29       125.97 o                         
  29   5  11          7.26        148.46       142.90 o                         
  31   5  11         10.96         67.14       126.68 o                         
  33   5  11          4.09          2.29       126.57 o                         
  35   5  11          9.92        385.98       422.45 o                         
 -34   6  11        122.12         31.40       220.23 o                         
 -32   6  11         10.03        260.02       230.78 o                         
 -30   6  11          1.25        -28.47       149.63 o                         
 -28   6  11         23.15         75.86       168.87 o                         
 -26   6  11         34.22          5.57       143.08 o                         
 -24   6  11         31.51        -83.61       129.02 o                         
 -22   6  11         84.96         69.27       125.48 o                         
 -20   6  11        262.03        225.85       146.88 o                         
 -18   6  11       1772.67       2139.58       238.67 o                         
 -16   6  11        103.21         81.32       129.70 o                         
 -14   6  11        141.71        156.75       107.96 o                         
 -12   6  11        103.18        277.29       148.99 o                         
 -10   6  11         34.16        -32.49        85.50 o                         
  -8   6  11        305.27        564.19       189.19 o                         
  -6   6  11         11.70         92.70        68.64 o                         
  -4   6  11        163.36        130.81        70.74 o                         
  -2   6  11         96.53         63.95        55.04 o                         
   0   6  11         47.01         55.88        60.89 o                         
   2   6  11        315.87        525.15       127.39 o                         
   4   6  11         77.79         27.53        57.34 o                         
   6   6  11        635.64       1040.13       109.79 o                         
   8   6  11        644.83        674.58        98.68 o                         
  10   6  11       1207.24       1202.58       214.22 o                         
  12   6  11        469.57        435.82       129.04 o                         
  14   6  11          0.02        -36.77        76.41 o                         
  16   6  11        118.72        176.44       101.02 o                         
  18   6  11        219.91        114.99       100.39 o                         
  20   6  11          1.15        -35.36       100.72 o                         
  22   6  11        155.48         83.65        98.35 o                         
  24   6  11        322.03        164.48       121.71 o                         
  26   6  11        144.61        200.20       141.93 o                         
  28   6  11        138.00        107.50       144.61 o                         
  30   6  11          1.01        218.78       162.87 o                         
  32   6  11         72.47        108.33       223.81 o                         
 -31   7  11          5.47        160.64       202.39 o                         
 -29   7  11         11.10        204.86       215.68 o                         
 -27   7  11          0.20        119.44       184.16 o                         
 -25   7  11         43.48        265.15       158.54 o                         
 -23   7  11         82.29        142.01       146.37 o                         
 -21   7  11        663.28        805.15       213.74 o                         
 -19   7  11        398.84        511.23       165.42 o                         
 -17   7  11        400.80        359.13       148.13 o                         
 -15   7  11         12.30        127.70       172.86 o                         
 -13   7  11          1.52         54.55       100.94 o                         
 -11   7  11         48.71         33.13       113.16 o                         
  -9   7  11         54.27        -74.38        97.40 o                         
  -7   7  11        872.77        730.29       166.04 o                         
  -5   7  11        817.89        926.62       167.81 o                         
  -3   7  11          9.01          7.12        64.04 o                         
  -1   7  11       1614.17       1432.85       127.31 o                         
   1   7  11       3404.69       3726.36       208.04 o                         
   3   7  11        370.80        378.22        87.90 o                         
   5   7  11        475.80        599.59        98.67 o                         
   7   7  11        631.71        803.10       105.54 o                         
   9   7  11         22.41         26.43        67.82 o                         
  11   7  11         17.70        -10.36        67.20 o                         
  13   7  11        163.27        210.79       101.73 o                         
  15   7  11         50.52         51.82        92.71 o                         
  17   7  11          7.02        179.57       161.07 o                         
  19   7  11          2.00        183.71       129.67 o                         
  21   7  11       1125.39        862.52       258.17 o                         
  23   7  11        309.57        185.53       146.43 o                         
  25   7  11        111.77        -84.46       113.83 o                         
  27   7  11        860.29        437.16       205.75 o                         
  29   7  11         18.14          5.49       173.45 o                         
  31   7  11        233.99        395.02       277.78 o                         
 -28   8  11         34.34        253.32       196.42 o                         
 -26   8  11         31.19        217.55       187.20 o                         
 -24   8  11         54.07        -97.25       156.91 o                         
 -22   8  11        266.32        132.99       237.17 o                         
 -20   8  11        302.48        567.21       413.84 o                         
 -18   8  11        162.29        174.46       163.00 o                         
 -16   8  11        105.97        376.95       165.99 o                         
 -14   8  11         20.71        107.70       149.32 o                         
 -12   8  11        268.02        255.81       145.88 o                         
 -10   8  11        226.39        209.65       135.15 o                         
  -8   8  11         66.63        249.01       129.59 o                         
  -6   8  11        541.41        650.44       159.39 o                         
  -4   8  11         26.89        188.80       140.40 o                         
  -2   8  11        602.27       1066.75       334.27 o                         
   0   8  11          4.60        -12.79        82.77 o                         
   2   8  11         32.37         15.13        65.32 o                         
   4   8  11         21.97         24.86        77.30 o                         
   6   8  11        782.84       1064.06       140.07 o                         
   8   8  11         87.43        100.43        87.68 o                         
  10   8  11        263.75        322.60       101.95 o                         
  12   8  11        227.12         88.20       118.37 o                         
  14   8  11         47.51        -49.67        91.32 o                         
  16   8  11        190.10        131.09       119.02 o                         
  18   8  11         16.95         19.60        95.36 o                         
  20   8  11          0.33        302.65       183.22 o                         
  22   8  11        116.50        355.65       165.86 o                         
  24   8  11        109.65         79.97       197.22 o                         
  26   8  11          5.07        132.16       186.86 o                         
  28   8  11         31.07        145.74       243.43 o                         
 -25   9  11         29.94         86.12       153.27 o                         
 -23   9  11        181.61        548.58       219.67 o                         
 -21   9  11        598.00        282.94       208.60 o                         
 -19   9  11        931.28        760.61       256.59 o                         
 -17   9  11        578.74        623.93       211.38 o                         
 -15   9  11          9.15        322.41       176.33 o                         
 -13   9  11         11.39         57.43       134.75 o                         
 -11   9  11         14.87         31.39       126.31 o                         
  -9   9  11         65.46        158.18       150.73 o                         
  -7   9  11        239.12        385.21       159.99 o                         
  -5   9  11         15.74        -82.33       126.40 o                         
  -3   9  11         17.89         81.88       117.90 o                         
  -1   9  11        268.08        471.08       148.30 o                         
   1   9  11         54.23        200.07       146.66 o                         
   3   9  11         97.05        128.74       124.62 o                         
   5   9  11         35.43        118.26        97.75 o                         
   7   9  11        415.56        330.74       113.00 o                         
   9   9  11        147.92         82.77       100.28 o                         
  11   9  11        139.31          9.62        91.77 o                         
  13   9  11          5.17        269.22       135.22 o                         
  15   9  11          4.25        184.56       151.22 o                         
  17   9  11          6.04          5.29       105.72 o                         
  19   9  11        914.14        557.20       200.52 o                         
  21   9  11         93.83        219.34       170.24 o                         
  23   9  11          1.66         59.86       253.52 o                         
  25   9  11        585.37        302.58       273.53 o                         
 -20  10  11        288.25        301.43       204.72 o                         
 -18  10  11        107.68         37.74       242.40 o                         
 -16  10  11        232.84         17.22       218.89 o                         
 -14  10  11         43.98        317.84       252.10 o                         
 -12  10  11        107.93        369.58       287.68 o                         
 -10  10  11        311.27        439.60       206.39 o                         
  -8  10  11        113.38        110.29       132.44 o                         
  -6  10  11          0.47       -164.98       167.60 o                         
  -4  10  11        184.38        277.08       153.07 o                         
  -2  10  11        474.09        454.82       205.39 o                         
   0  10  11        112.97        288.31       152.83 o                         
   2  10  11         56.66        197.75       161.27 o                         
   4  10  11        199.18        174.30       152.67 o                         
   6  10  11        149.86         72.89       129.90 o                         
   8  10  11        351.10        352.32       192.34 o                         
  10  10  11         62.34        110.42       136.88 o                         
  12  10  11        299.99        235.26       130.23 o                         
  14  10  11         33.98         56.91       154.56 o                         
  16  10  11         54.46        429.07       283.65 o                         
  18  10  11         10.20        144.61       153.65 o                         
  20  10  11          8.95        311.84       177.05 o                         
 -15  11  11          4.43        177.27       219.18 o                         
 -13  11  11         20.40         83.61       183.01 o                         
 -11  11  11          0.27       -201.90       201.90 o                         
  -9  11  11         19.89        168.01       182.90 o                         
  -7  11  11         67.11        476.22       225.38 o                         
  -5  11  11          1.42         34.12       176.78 o                         
  -3  11  11         39.07         72.77       153.38 o                         
  -1  11  11          7.23         77.51       156.56 o
[truncated: 199,344 more chars]
