# Supplementary material for: Quaternary and quinary molecular solids based on structural inequivalence and combinatorial approaches: 2-nitro­resorcinol and 4,6-di­chloro­resorcinol
Source: IUCrJ. 2021 Jan 11;8(Pt 2):178–85. doi: 10.1107/S2052252520016589 (PMC7924232; doi:10.1107/S2052252520016589)
Supplement: Supplementary file 33 [file m-08-00178-31CRES-DMP-PYRsup33.hkl]

data_31CRES-DMP-PYR                                                             
_shelx_title ' shelx_a.res in P-1'                                              
_shelx_refln_list_code          4                                               
_shelx_F_calc_maximum      168.71                                               
_exptl_crystal_F_000       508.00                                               
_reflns_d_resolution_high  0.7701                                               
                                                                                
loop_                                                                           
 _space_group_symop_operation_xyz                                               
 'x, y, z'                                                                      
 '-x, -y, -z'                                                                   
                                                                                
_cell_length_a     8.8453                                                       
_cell_length_b    10.4891                                                       
_cell_length_c    12.6940                                                       
_cell_angle_alpha  94.129                                                       
_cell_angle_beta   94.866                                                       
_cell_angle_gamma  98.239                                                       
                                                                                
_shelx_F_squared_multiplier     1.000                                           
                                                                                
loop_                                                                           
 _refln_index_h                                                                 
 _refln_index_k                                                                 
 _refln_index_l                                                                 
 _refln_F_squared_calc                                                          
 _refln_F_squared_meas                                                          
 _refln_F_squared_sigma                                                         
 _refln_observed_status                                                         
   2   0   0       6796.25       6604.33        51.27 o                         
   3   0   0         97.32        109.57         3.29 o                         
   4   0   0        283.49        277.14         9.51 o                         
   5   0   0        159.74        141.88         5.08 o                         
   6   0   0         41.92         33.25         3.95 o                         
   7   0   0          6.87          2.76         3.18 o                         
   8   0   0         23.35         23.14         5.22 o                         
   9   0   0         12.86         16.30         5.72 o                         
  10   0   0          3.19         10.87         6.07 o                         
  11   0   0         23.10         40.99         9.19 o                         
 -11   1   0         45.27         44.41         9.19 o                         
 -10   1   0         15.02         14.61         6.68 o                         
  -9   1   0        201.64        185.99        15.43 o                         
  -8   1   0        107.73        106.99         7.89 o                         
  -7   1   0       1796.39       1811.23        37.17 o                         
  -6   1   0        110.40        120.41         5.40 o                         
  -5   1   0        650.81        630.30        13.10 o                         
  -4   1   0        593.45        546.54        13.79 o                         
  -3   1   0        162.34        158.29         7.19 o                         
  -2   1   0       2336.07       2225.37        23.21 o                         
   1   1   0       3134.70       3161.26        16.46 o                         
   2   1   0      14545.02      13702.83        64.00 o                         
   3   1   0       1461.60       1497.15        35.44 o                         
   4   1   0        161.92        184.35         5.57 o                         
   5   1   0       1595.41       1581.76        27.49 o                         
   6   1   0         42.70         65.50         5.08 o                         
   7   1   0       3232.09       3319.36        62.37 o                         
   8   1   0         20.41         23.30         4.55 o                         
   9   1   0        115.14        107.77         9.94 o                         
  10   1   0          0.85          3.27         4.25 o                         
  11   1   0         26.06         28.04         9.62 o                         
 -11   2   0         35.09         51.18         9.00 o                         
 -10   2   0         19.74         29.11         6.92 o                         
  -9   2   0         97.24         86.78         7.13 o                         
  -8   2   0        655.16        664.81        20.80 o                         
  -7   2   0        514.49        493.14        21.73 o                         
  -6   2   0         73.56         68.52         3.62 o                         
  -5   2   0        711.49        653.39        16.14 o                         
  -4   2   0       1830.77       1789.95        50.66 o                         
  -3   2   0        118.08        108.80         3.17 o                         
  -2   2   0       3914.75       3946.42        65.02 o                         
  -1   2   0        183.52        198.19         3.08 o                         
   0   2   0        603.76        540.40         6.81 o                         
   1   2   0        187.23        182.08         2.59 o                         
   2   2   0        148.20        142.86         3.16 o                         
   3   2   0        434.13        422.27         9.87 o                         
   4   2   0        269.17        259.41         4.16 o                         
   5   2   0        260.56        228.14        12.17 o                         
   6   2   0         65.82         80.20        22.49 o                         
   7   2   0        325.37        346.76        13.35 o                         
   8   2   0          3.26          2.21         3.67 o                         
   9   2   0        354.15        344.14        28.07 o                         
  10   2   0         10.02         15.34         6.67 o                         
 -11   3   0         96.70         95.72         9.61 o                         
 -10   3   0         66.94         54.09         7.97 o                         
  -9   3   0         15.70         16.78         5.34 o                         
  -8   3   0        286.35        270.70        13.16 o                         
  -7   3   0        241.90        225.57         9.30 o                         
  -6   3   0        862.63        785.64        33.02 o                         
  -5   3   0        856.24        829.76        14.91 o                         
  -4   3   0       2403.01       2593.83        26.00 o                         
  -3   3   0          0.67          1.73         1.10 o                         
  -2   3   0       1489.13       1573.59        19.59 o                         
  -1   3   0      14071.94      14330.49        76.95 o                         
   0   3   0      28464.35      27325.47       134.27 o                         
   1   3   0          8.54          5.79         0.84 o                         
   2   3   0       2359.03       2376.64        21.67 o                         
   3   3   0        288.54        236.96         7.68 o                         
   4   3   0         86.12        110.68         4.36 o                         
   5   3   0        164.93        172.76         6.69 o                         
   6   3   0        104.06         98.42         5.60 o                         
   7   3   0          0.30          5.80         3.80 o                         
   8   3   0         27.97         28.04         6.13 o                         
   9   3   0         24.83         27.26         6.72 o                         
  10   3   0          7.04          5.80         6.33 o                         
 -11   4   0         26.14         18.83         7.18 o                         
 -10   4   0         98.01         85.22         9.69 o                         
  -9   4   0         20.44         23.82         9.30 o                         
  -8   4   0        257.21        285.08        12.55 o                         
  -7   4   0         87.39         92.24         9.87 o                         
  -6   4   0         32.21         26.78         5.31 o                         
  -5   4   0        948.49       1026.67        14.64 o                         
  -4   4   0       2580.52       2580.61        43.03 o                         
  -3   4   0       2242.33       2565.31        26.43 o                         
  -2   4   0       1251.84       1379.17        21.31 o                         
  -1   4   0       2407.93       2422.13        35.17 o                         
   0   4   0        362.43        323.04         7.38 o                         
   1   4   0       2407.55       2427.23        22.51 o                         
   2   4   0          9.55         10.33         1.31 o                         
   3   4   0         20.35         14.33         2.46 o                         
   4   4   0         25.23         20.95         2.12 o                         
   5   4   0        198.59        196.80         5.20 o                         
   6   4   0        797.82        818.57        48.78 o                         
   7   4   0       1745.21       1750.11        48.89 o                         
   8   4   0          6.98          9.99         4.97 o                         
   9   4   0        123.32        132.95        11.37 o                         
  10   4   0         33.74         45.01        12.19 o                         
 -11   5   0         75.66         93.62        11.15 o                         
 -10   5   0        144.87        146.54        16.26 o                         
  -9   5   0        462.03        456.05        36.75 o                         
  -8   5   0        624.96        594.08        18.83 o                         
  -7   5   0         76.96         65.55         7.06 o                         
  -6   5   0        565.89        566.75        10.95 o                         
  -5   5   0         68.51         51.23         2.83 o                         
  -4   5   0        108.70        116.80         3.72 o                         
  -3   5   0       1653.34       1938.18        31.30 o                         
  -2   5   0        105.65        124.90         7.15 o                         
  -1   5   0        405.14        443.95         6.29 o                         
   0   5   0       1963.09       1841.07        24.47 o                         
   1   5   0         51.94         44.00         2.11 o                         
   2   5   0        743.81        710.78        11.04 o                         
   3   5   0        620.97        596.61        27.51 o                         
   4   5   0         54.49         65.94         3.20 o                         
   5   5   0         85.22         73.88         3.89 o                         
   6   5   0         10.89         14.80         4.44 o                         
   7   5   0         37.38         43.01         6.39 o                         
   8   5   0        196.90        207.06        13.03 o                         
   9   5   0          3.42         -0.79         4.32 o                         
 -10   6   0          0.66          4.54         4.88 o                         
  -9   6   0         55.30         55.39        13.53 o                         
  -8   6   0        668.27        669.33        21.23 o                         
  -7   6   0          0.56          0.14         1.68 o                         
  -6   6   0         49.10         53.98         5.96 o                         
  -5   6   0        327.52        323.77        12.31 o                         
  -4   6   0        897.51        917.49        14.66 o                         
  -3   6   0        563.54        502.16         8.64 o                         
  -2   6   0       2652.81       2610.04        77.17 o                         
  -1   6   0       5054.71       5230.61       192.06 o                         
   0   6   0        517.12          1.63         2.04 o                         
   1   6   0        297.33        317.17         8.20 o                         
   2   6   0         16.35         26.00         2.26 o                         
   3   6   0        132.55        127.96         7.41 o                         
   4   6   0          2.19          2.73         1.54 o                         
   5   6   0         69.49         70.15         4.17 o                         
   6   6   0         57.87         60.08         6.38 o                         
   7   6   0         28.49         37.99         6.48 o                         
   8   6   0          3.19          1.49         4.30 o                         
   9   6   0         56.19         53.64         9.89 o                         
 -10   7   0          6.43          3.03        10.28 o                         
  -9   7   0        338.54        365.92        16.58 o                         
  -8   7   0          9.28         19.43         3.26 o                         
  -7   7   0         41.83         46.26         4.26 o                         
  -6   7   0        142.45        149.67         5.92 o                         
  -5   7   0        128.89        123.22         5.14 o                         
  -4   7   0        259.37        242.22         6.61 o                         
  -3   7   0          8.01          7.29         1.52 o                         
  -2   7   0         98.68         92.28         3.95 o                         
  -1   7   0       1482.59       1492.59        32.99 o                         
   0   7   0          0.00         -0.57         1.06 o                         
   1   7   0        316.76        336.62        10.22 o                         
   2   7   0        179.25        177.27         7.52 o                         
   3   7   0       1470.64       1523.77        30.38 o                         
   4   7   0         15.12          8.93         4.50 o                         
   5   7   0       1015.70       1022.27        23.98 o                         
   6   7   0        340.43        306.23        18.48 o                         
   7   7   0        380.79        320.73       199.42 o                         
   8   7   0          3.74          1.63         4.67 o                         
 -10   8   0          3.09         12.71         8.72 o                         
  -9   8   0        319.14        289.00        30.59 o                         
  -8   8   0          0.94          1.46         2.45 o                         
  -7   8   0        139.56        153.92         7.13 o                         
  -6   8   0         46.14         40.40         3.57 o                         
  -5   8   0        119.22        104.64         4.88 o                         
  -4   8   0       1809.90       1726.63        31.22 o                         
  -3   8   0          0.76          0.91         1.42 o                         
  -2   8   0        200.52        167.20        15.55 o                         
  -1   8   0          8.23         17.62         3.53 o                         
   0   8   0        323.86        323.29        10.87 o                         
   1   8   0          4.57          1.25         1.69 o                         
   2   8   0         40.61         44.60         6.39 o                         
   3   8   0          4.30         11.43         5.08 o                         
   4   8   0        116.58        118.32         7.08 o                         
   5   8   0         65.76         41.25        14.39 o                         
   6   8   0        169.39        157.79       100.86 o                         
   7   8   0         74.78         67.15        48.12 o                         
   8   8   0         38.16         21.70        22.13 o                         
  -9   9   0        451.38        461.07        32.79 o                         
  -8   9   0          6.30          4.18         3.99 o                         
  -7   9   0          4.47          2.64         3.70 o                         
  -6   9   0          2.46          3.49         2.69 o                         
  -5   9   0          3.94          0.85         3.71 o                         
  -4   9   0         46.88         43.71         5.56 o                         
  -3   9   0        169.03        146.56         9.04 o                         
  -2   9   0       3395.13       3377.34        62.63 o                         
  -1   9   0        180.37        221.18         9.88 o                         
   0   9   0        182.73        201.53         9.48 o                         
   1   9   0        123.53        140.34         9.93 o                         
   2   9   0         89.63         95.32         7.06 o                         
   3   9   0        231.31        238.30        13.83 o                         
   4   9   0          8.16         12.35         7.00 o                         
   5   9   0        112.37        117.48         9.05 o                         
   6   9   0         49.43         39.29        32.44 o                         
   7   9   0          5.79         -1.16         4.33 o                         
  -8  10   0         24.49         23.62         6.25 o                         
  -7  10   0        190.50        185.79        18.02 o                         
  -6  10   0         30.60         28.26         5.84 o                         
  -5  10   0         30.26         29.42         5.83 o                         
  -4  10   0          0.51          2.99         3.34 o                         
  -3  10   0         69.35         50.78         9.89 o                         
  -2  10   0        522.92        507.78        16.53 o                         
  -1  10   0          7.20         13.64         4.36 o                         
   0  10   0         41.25         34.57         5.64 o                         
   1  10   0        107.42        121.10         9.16 o                         
   2  10   0        102.48        113.09         8.60 o                         
   3  10   0        206.09        225.75        12.22 o                         
   4  10   0         65.04         75.86         8.07 o                         
   5  10   0       1103.67       1083.69        33.70 o                         
   6  10   0        116.38        108.80        15.71 o                         
  -8  11   0         87.74        125.46        11.66 o                         
  -7  11   0         87.80         82.10        10.15 o                         
  -6  11   0         25.53         21.64         5.95 o                         
  -5  11   0         17.45         15.61         5.27 o                         
  -4  11   0         57.53         64.52         8.63 o                         
  -3  11   0          0.79         -2.66         3.84 o                         
  -2  11   0         73.50         87.80         8.65 o                         
  -1  11   0          0.17         -1.69         3.49 o                         
   0  11   0        519.21        496.93        18.50 o                         
   1  11   0        130.92        151.83        10.70 o                         
   2  11   0        105.94        101.57         9.46 o                         
   3  11   0         69.69         75.69         8.42 o                         
   4  11   0         31.34         41.76         7.29 o                         
   5  11   0         34.36         39.25         7.46 o                         
  -6  12   0         97.51        120.18        11.00 o                         
  -5  12   0          0.14          1.86         4.31 o                         
  -4  12   0          2.31          2.26         4.19 o                         
  -3  12   0        325.92        315.30        15.92 o                         
  -2  12   0        481.72        431.18        21.65 o                         
  -1  12   0        161.38        167.61        35.95 o                         
   0  12   0        101.28         79.59         8.69 o                         
   1  12   0          6.82          2.36         4.40 o                         
   2  12   0         50.56         47.19         8.35 o                         
   3  12   0          5.16          3.76         5.22 o                         
  -4  13   0          0.43          2.44         5.04 o                         
  -3  13   0        204.54        186.21        13.48 o                         
  -2  13   0        395.72        390.81        30.40 o                         
  -1  13   0         59.72         55.38        14.69 o                         
   0  13   0         46.40         64.18         9.15 o                         
   1  13   0         73.88         78.28         9.98 o                         
  -1 -13   1         85.56         96.35        10.70 o                         
   0 -13   1         26.53         38.13         7.83 o                         
   1 -13   1         44.77         33.15         7.55 o                         
   2 -13   1        446.22        393.17        20.14 o                         
   3 -13   1         21.19          7.24         5.49 o                         
   4 -13   1          1.82          1.24         4.36 o                         
  -3 -12   1          2.66          7.19         5.51 o                         
  -2 -12   1         27.21         28.17         6.86 o                         
  -1 -12   1          8.68          3.17         5.03 o                         
   0 -12   1         22.73         29.97         6.46 o                         
   1 -12   1          0.52          7.19         4.81 o                         
   2 -12   1        335.82        301.06        14.85 o                         
   3 -12   1         58.81         50.09         7.80 o                         
   4 -12   1        169.68        175.32        12.37 o                         
   5 -12   1        156.02        151.44        10.54 o                         
   6 -12   1         93.74         93.98        10.17 o                         
  -5 -11   1          5.24          0.74         4.78 o                         
  -4 -11   1         80.86         83.72         9.13 o                         
  -3 -11   1         16.27         18.88         5.63 o                         
  -2 -11   1         61.62         83.75        17.86 o                         
  -1 -11   1         42.86         40.76        10.71 o                         
   0 -11   1          7.04         13.72         4.81 o                         
   1 -11   1         24.30         30.23         5.54 o                         
   2 -11   1         10.37         11.08         4.59 o                         
   3 -11   1          4.38          4.45         3.88 o                         
   4 -11   1          5.57          4.85         5.02 o                         
   5 -11   1          3.01          0.26         3.10 o                         
   6 -11   1         93.32        106.70        11.97 o                         
   7 -11   1         20.81         26.07        11.30 o                         
   8 -11   1         47.76         67.52        14.14 o                         
  -6 -10   1        127.41         95.56        66.77 o                         
  -5 -10   1        139.72        122.94         9.69 o                         
  -4 -10   1         99.84        111.67         9.01 o                         
  -3 -10   1        184.65        222.63        12.06 o                         
  -2 -10   1        143.22        142.52         8.97 o                         
  -1 -10   1          1.67          2.88         2.42 o                         
   0 -10   1         19.89         30.11         5.28 o                         
   1 -10   1       1190.23       1152.43        54.39 o                         
   2 -10   1        178.66        187.83        17.91 o                         
   3 -10   1          0.51          5.65         5.54 o                         
   4 -10   1         21.48         26.12         4.99 o                         
   5 -10   1        408.99        444.08        17.12 o                         
   6 -10   1         32.33         40.20         6.14 o                         
   7 -10   1          1.49         -3.68         4.85 o                         
   8 -10   1         44.70         44.58         7.51 o                         
  -7  -9   1         64.35         29.85        23.84 o                         
  -6  -9   1        130.11        127.83        85.55 o                         
  -5  -9   1          0.70          4.75         2.89 o                         
  -4  -9   1          1.00         -1.35         2.43 o                         
  -3  -9   1         28.43         25.08         9.83 o                         
  -2  -9   1        499.34        553.68        28.33 o                         
  -1  -9   1        381.93        416.21        15.10 o                         
   0  -9   1         33.83         38.18         5.00 o                         
   1  -9   1        970.57        985.68        27.71 o                         
   2  -9   1        477.07        433.12        38.62 o                         
   3  -9   1         14.42         13.85         2.55 o                         
   4  -9   1         13.78         12.90         2.48 o                         
   5  -9   1        134.56        124.00         6.10 o                         
   6  -9   1        319.15        296.52        11.63 o                         
   7  -9   1        247.48        252.89        21.41 o                         
   8  -9   1        578.16        521.47        18.25 o                         
   9  -9   1         84.10         68.32        12.79 o                         
  -8  -8   1         92.23         54.46        43.20 o                         
  -7  -8   1          5.82          2.07         4.17 o                         
  -6  -8   1          2.01          2.88         2.54 o                         
  -5  -8   1         28.02         24.48         9.44 o                         
  -4  -8   1         17.25         16.45         6.57 o                         
  -3  -8   1        266.89        292.37        11.25 o                         
  -2  -8   1        100.92          1.20         1.67 o                         
  -1  -8   1        287.53        266.08        12.51 o                         
   0  -8   1         60.40         69.22         4.64 o                         
   1  -8   1        442.72        443.90        12.92 o                         
   2  -8   1        215.25        191.98         9.41 o                         
   3  -8   1          3.61          5.39         1.74 o                         
   4  -8   1        481.74        460.89        13.54 o                         
   5  -8   1        245.89        256.44         9.90 o                         
   6  -8   1          2.08          2.56         2.23 o                         
   7  -8   1          4.05          0.82         2.56 o                         
   8  -8   1         84.40         84.35         7.56 o                         
   9  -8   1        254.98        213.25        13.18 o                         
  10  -8   1         46.18         60.07        12.95 o                         
  -8  -7   1          7.71         -0.64         4.10 o                         
  -7  -7   1        105.67         69.48        43.76 o                         
  -6  -7   1        524.31        488.07        23.91 o                         
  -5  -7   1         20.60         20.70         5.07 o                         
  -4  -7   1         25.95         20.91         8.41 o                         
  -3  -7   1        228.66        234.99         9.06 o                         
  -2  -7   1        351.63        349.14        10.54 o                         
  -1  -7   1        568.34        580.34        14.33 o                         
   0  -7   1        193.13        187.86         6.65 o                         
   1  -7   1       1015.10       1097.68        30.94 o                         
   2  -7   1         22.64         30.14         2.40 o                         
   3  -7   1        172.78        166.96         4.92 o                         
   4  -7   1          1.88          3.00         1.76 o                         
   5  -7   1        103.67        118.33         7.24 o                         
   6  -7   1         26.98         32.44         3.25 o                         
   7  -7   1         15.77         23.10         3.27 o                         
   8  -7   1         87.23         86.03         5.87 o                         
   9  -7   1        117.47        140.22        10.55 o                         
  10  -7   1         72.52         79.79        12.99 o                         
  -9  -6   1         23.02         19.50         7.46 o                         
  -8  -6   1         10.65         19.53         6.13 o                         
  -7  -6   1        555.28        569.06        26.55 o                         
  -6  -6   1         87.39         82.00         4.52 o                         
  -5  -6   1        351.18        382.07        11.94 o                         
  -4  -6   1          2.93          1.79         1.26 o                         
  -3  -6   1         76.85         83.85         3.73 o                         
  -2  -6   1          7.90         14.35         1.94 o                         
  -1  -6   1        112.42         97.36         4.66 o                         
   0  -6   1        269.10        308.51        11.70 o                         
   1  -6   1       6785.31       7393.11        78.14 o                         
   2  -6   1        180.21        143.90         3.83 o                         
   3  -6   1         42.41         42.61         3.05 o                         
   4  -6   1         38.05         35.06         3.89 o                         
   5  -6   1         13.22         16.25         2.35 o                         
   6  -6   1          7.85         10.39         2.35 o                         
   7  -6   1          0.04          2.31         1.93 o                         
   8  -6   1        307.40        328.93        13.97 o                         
   9  -6   1         49.53         53.29         7.20 o                         
  10  -6   1         10.98         19.12         6.70 o                         
  -9  -5   1          5.66          1.62         4.75 o                         
  -8  -5   1        143.63        137.02        11.08 o                         
  -7  -5   1         11.93         19.73         5.27 o                         
  -6  -5   1        600.66        581.56        28.26 o                         
  -5  -5   1        861.63        902.67        16.09 o                         
  -4  -5   1        500.76        511.51        10.47 o                         
  -3  -5   1         42.06         32.57         2.42 o                         
  -2  -5   1          0.03          1.59         1.32 o                         
  -1  -5   1          0.04          3.64         1.11 o                         
   0  -5   1        107.73        143.56         4.67 o                         
   1  -5   1          7.62         10.21         1.21 o                         
   2  -5   1          6.51          2.70         1.00 o                         
   3  -5   1        199.82        234.10         5.24 o                         
   4  -5   1        615.51        564.86        10.33 o                         
   5  -5   1         25.01         27.90         2.66 o                         
   6  -5   1          6.66          4.70         1.79 o                         
   7  -5   1          0.82          0.52         1.48 o                         
   8  -5   1        771.99        844.96        38.44 o                         
   9  -5   1         27.58         35.15         5.94 o                         
  10  -5   1         24.10         35.34         7.25 o                         
  11  -5   1          0.04          3.10         5.55 o                         
 -10  -4   1        127.76        129.04        13.00 o                         
  -9  -4   1          3.59          2.92         4.84 o                         
  -8  -4   1          2.53          3.09         3.19 o                         
  -7  -4   1        410.62        444.98        16.54 o                         
  -6  -4   1        101.04        108.22         6.80 o                         
  -5  -4   1         12.72         15.29         1.84 o                         
  -4  -4   1        305.13        325.17         6.91 o                         
  -3  -4   1       1279.48       1337.17        16.79 o                         
  -2  -4   1        114.63        100.11         2.83 o                         
  -1  -4   1        219.87        211.45         3.75 o                         
   0  -4   1       2771.90       2880.09        32.68 o                         
   1  -4   1        407.89        468.16         7.32 o                         
   2  -4   1        499.81        517.97         7.20 o                         
   3  -4   1        417.53        443.78         9.44 o                         
   4  -4   1          1.13          2.20         1.32 o                         
   5  -4   1        375.47        399.76        10.15 o                         
   6  -4   1        111.62        110.47         3.91 o                         
   7  -4   1         12.33         19.29         3.97 o                         
   8  -4   1          2.39         21.18        15.50 o                         
   9  -4   1          3.00          5.88         4.48 o                         
  10  -4   1         22.45         23.65         5.50 o                         
  11  -4   1        129.75        161.53        14.03 o                         
 -10  -3   1          2.79          5.47         6.15 o                         
  -9  -3   1         84.57        105.10        10.22 o                         
  -8  -3   1        166.28        164.93        10.60 o                         
  -7  -3   1         59.78         57.23         6.21 o                         
  -6  -3   1          6.14          5.72         3.02 o                         
  -5  -3   1        775.09        733.47        42.05 o                         
  -4  -3   1       1463.47       1495.84        17.93 o                         
  -3  -3   1         47.83         61.02         6.48 o                         
  -2  -3   1          8.25         16.23         3.51 o                         
  -1  -3   1         10.74         16.52         2.21 o                         
   0  -3   1       7750.54       8010.16        50.50 o                         
   1  -3   1       5779.29       6219.99        41.54 o                         
   2  -3   1        650.68        593.66         7.69 o                         
   3  -3   1         99.25         84.77         2.53 o                         
   4  -3   1       2912.76       2985.16        29.80 o                         
   5  -3   1        523.93        536.37         8.35 o                         
   6  -3   1        163.18        144.08         7.38 o                         
   7  -3   1        214.97        202.24         9.05 o                         
   8  -3   1        116.18        108.87         8.18 o                         
   9  -3   1        232.55        259.46        12.93 o                         
  10  -3   1        232.17        240.97        14.75 o                         
  11  -3   1        160.31        181.62        14.63 o                         
 -10  -2   1          2.33          6.28         5.96 o                         
  -9  -2   1         34.53         29.96         5.43 o                         
  -8  -2   1          1.79         -0.71         5.62 o                         
  -7  -2   1        242.54        268.65        11.44 o                         
  -6  -2   1          0.47         -1.95         2.58 o                         
  -5  -2   1         66.33         78.19         5.95 o                         
  -4  -2   1          8.37          5.07         1.42 o                         
  -3  -2   1       1075.42       1043.37        11.06 o                         
  -2  -2   1        440.62        456.72         5.52 o                         
  -1  -2   1        420.71        401.27         4.32 o                         
   0  -2   1        172.90        190.39         3.20 o                         
   1  -2   1         11.96          8.69         0.61 o                         
   2  -2   1        471.76        518.51         5.78 o                         
   3  -2   1         35.58         31.16         1.38 o                         
   4  -2   1          7.96          9.02         1.06 o                         
   5  -2   1         55.73         50.47         3.06 o                         
   6  -2   1         15.74         26.16         2.83 o                         
   7  -2   1       1456.19       1417.30        36.79 o                         
   8  -2   1        587.37        561.23        18.34 o                         
   9  -2   1        266.48        285.54        15.31 o                         
  10  -2   1        410.69        419.54        19.87 o                         
  11  -2   1        343.61        393.22        27.03 o                         
 -11  -1   1          8.05         12.01         7.54 o                         
 -10  -1   1        115.61        142.80        11.05 o                         
  -9  -1   1         63.77         65.77         8.07 o                         
  -8  -1   1        312.63        345.38        17.11 o                         
  -7  -1   1       1116.64       1184.40        27.98 o                         
  -6  -1   1        192.49        192.09         8.61 o                         
  -5  -1   1        929.67       1023.88        18.94 o                         
  -4  -1   1        785.62        665.01        38.20 o                         
  -3  -1   1         88.11         91.01         1.86 o                         
  -2  -1   1        240.86        237.53        10.27 o                         
  -1  -1   1          0.10          2.11         1.13 o                         
   1  -1   1         11.94         11.01         0.49 o                         
   2  -1   1        640.72        607.27         6.63 o                         
   3  -1   1        577.75        551.50         5.45 o                         
   4  -1   1        227.33        178.28         4.57 o                         
   5  -1   1        370.79        387.39        11.11 o                         
   6  -1   1        129.02        119.21         5.45 o                         
   7  -1   1        903.16        888.61        23.11 o                         
   8  -1   1         51.76         49.60         7.58 o                         
   9  -1   1        135.18        133.71        16.52 o                         
  10  -1   1          0.13          4.81         4.78 o                         
  11  -1   1        172.06        184.83        19.94 o                         
 -11   0   1          4.03         11.09         5.90 o                         
 -10   0   1        123.22        136.06        12.00 o                         
  -9   0   1        132.80        134.24         9.95 o                         
  -8   0   1        184.89        184.09        10.33 o                         
  -7   0   1         12.75         17.36         4.03 o                         
  -6   0   1          7.61          8.28         1.97 o                         
  -5   0   1        517.36        641.84        14.06 o                         
  -4   0   1       1509.58       1253.02        34.99 o                         
  -3   0   1        917.63        923.48         7.96 o                         
  -2   0   1        647.57        643.94         5.34 o                         
   2   0   1         23.20         17.16         0.51 o                         
   3   0   1          0.48         -0.63         1.31 o                         
   4   0   1         94.32        104.77         3.69 o                         
   5   0   1        229.60        212.24        15.89 o                         
   6   0   1        525.91        493.07        28.65 o                         
   7   0   1        739.87        724.38        19.03 o                         
   8   0   1        277.96        282.14        13.27 o                         
   9   0   1          0.06         -4.48         4.48 o                         
  10   0   1         87.89         75.10        10.17 o                         
  11   0   1         35.98         46.57         8.33 o                         
 -11   1   1         93.38        110.73        12.47 o                         
 -10   1   1        106.23        106.92        10.33 o                         
  -9   1   1         45.00         41.20         7.62 o                         
  -8   1   1        192.90        214.25         9.53 o                         
  -7   1   1        222.46        239.19         9.94 o                         
  -6   1   1         79.43         66.61         4.55 o                         
  -5   1   1         23.08         24.98         3.57 o                         
  -4   1   1          0.90         -0.16         0.68 o                         
  -3   1   1        107.56        106.12         3.91 o                         
  -2   1   1        148.17        129.47         4.77 o                         
  -1   1   1          8.01          8.89         0.47 o                         
   1   1   1       2095.48       2109.80        20.30 o                         
   2   1   1        913.44        903.30         8.61 o                         
   3   1   1         66.44         54.60         1.65 o                         
   4   1   1         30.74         24.94         2.59 o                         
   5   1   1        812.57        865.27        18.01 o                         
   6   1   1       1595.09       1521.96        30.50 o                         
   7   1   1        324.98        284.22        12.02 o                         
   8   1   1        192.30        204.47        11.00 o                         
   9   1   1         45.31         51.78         7.84 o                         
  10   1   1         52.30         62.11         9.51 o                         
  11   1   1          4.68          5.66         6.77 o                         
 -11   2   1        361.69        409.07        22.05 o                         
 -10   2   1        161.73        130.65        11.13 o                         
  -9   2   1        143.18        149.76        10.26 o                         
  -8   2   1        367.44        370.51        14.22 o                         
  -7   2   1        139.60        146.74         7.31 o                         
  -6   2   1         88.54         91.83         4.94 o                         
  -5   2   1         34.98         47.01         2.60 o                         
  -4   2   1        318.47        276.62         5.98 o                         
  -3   2   1       1147.37       1075.96        12.96 o                         
  -2   2   1        237.63        233.91         3.61 o                         
  -1   2   1          0.24          1.22         0.40 o                         
   0   2   1       2176.22       2239.47        34.12 o                         
   1   2   1         43.97         48.74         3.19 o                         
   2   2   1        171.44        174.61         2.83 o                         
   3   2   1        129.97        141.87         3.62 o                         
   4   2   1        896.94        957.84        11.25 o                         
   5   2   1          1.06          0.97         2.27 o                         
   6   2   1        180.10        177.61         7.38 o                         
   7   2   1        721.42        763.59        21.77 o                         
   8   2   1        817.27        834.63        25.18 o                         
   9   2   1         66.85         78.40         8.83 o                         
  10   2   1         27.46         44.11         9.02 o                         
 -11   3   1         19.54         23.19        10.00 o                         
 -10   3   1        587.74        611.56        22.27 o                         
  -9   3   1        965.71       1024.06        29.83 o                         
  -8   3   1        721.63        698.72        38.95 o                         
  -7   3   1        868.19        853.89        20.57 o                         
  -6   3   1         22.81         23.86         1.91 o                         
  -5   3   1         68.13         66.36         3.24 o                         
  -4   3   1        160.85        170.85         3.81 o                         
  -3   3   1        491.28        557.33         7.18 o                         
  -2   3   1        272.01        257.63         4.50 o                         
  -1   3   1       8654.08       8496.66        75.89 o                         
   0   3   1       1461.49       1589.61        18.44 o                         
   1   3   1       1132.79       1184.55        13.02 o                         
   2   3   1        263.08        224.00         3.91 o                         
   3   3   1        276.13        322.25         5.22 o                         
   4   3   1        105.08         80.36         6.03 o                         
   5   3   1        220.86        194.33         6.93 o                         
   6   3   1          1.84          3.65         3.16 o                         
   7   3   1        231.30        247.58        11.56 o                         
   8   3   1         36.54         36.52         8.34 o                         
   9   3   1        107.63        116.54        10.60 o                         
  10   3   1         32.76         36.85         8.98 o                         
 -11   4   1        204.71        227.46        24.87 o                         
 -10   4   1        204.90        201.97        16.04 o                         
  -9   4   1         56.75         64.42        10.60 o                         
  -8   4   1       1144.10       1125.31        28.63 o                         
  -7   4   1         93.18        106.57         4.02 o                         
  -6   4   1        379.97        369.52         8.09 o                         
  -5   4   1         20.26         15.15         1.67 o                         
  -4   4   1          0.38          1.25         0.96 o                         
  -3   4   1        149.60        147.63         3.24 o                         
  -2   4   1        724.37        697.38        15.00 o                         
  -1   4   1       2343.07       2340.10        29.14 o                         
   0   4   1        883.60        888.24         8.63 o                         
   1   4   1          0.04          7.93         1.97 o                         
   2   4   1        275.92        242.30         4.42 o                         
   3   4   1          0.08         -0.23         0.81 o                         
   4   4   1        285.64        278.89         6.12 o                         
   5   4   1          1.60          3.11         1.43 o                         
   6   4   1       1554.68       1667.82        36.91 o                         
   7   4   1          4.41          2.66         2.98 o                         
   8   4   1         92.31        112.40         9.33 o                         
   9   4   1          7.24          4.45         5.15 o                         
  10   4   1         22.54         15.07         7.68 o                         
 -11   5   1          8.13         10.48         6.50 o                         
 -10   5   1         15.14         21.77         6.34 o                         
  -9   5   1         90.52        100.98        11.88 o                         
  -8   5   1         28.51         42.65         5.65 o                         
  -7   5   1        115.64        122.93         6.06 o                         
  -6   5   1          4.86          4.39         1.71 o                         
  -5   5   1         14.09         18.90         2.06 o                         
  -4   5   1        333.21        385.23         7.51 o                         
  -3   5   1        373.30        340.42         6.04 o                         
  -2   5   1          7.96         12.09         1.26 o                         
  -1   5   1        111.28        160.27         5.17 o                         
   0   5   1        748.64        782.99        10.65 o                         
   1   5   1        522.29        487.67         8.79 o                         
   2   5   1        261.22        277.69         6.23 o                         
   3   5   1        199.47        179.38         4.68 o                         
   4   5   1         47.19         42.16         3.89 o                         
   5   5   1         54.18         61.68         4.83 o                         
   6   5   1        226.86        250.77        11.35 o                         
   7   5   1        125.96        116.90         8.97 o                         
   8   5   1        116.14        117.21        10.39 o                         
   9   5   1         54.78         68.89         9.94 o                         
 -10   6   1          0.34         -4.33         4.65 o                         
  -9   6   1          1.16         -1.07         3.37 o                         
  -8   6   1          1.70          2.46         1.92 o                         
  -7   6   1        397.95        367.17         9.33 o                         
  -6   6   1        275.48        274.24         7.51 o                         
  -5   6   1        290.31        289.40        10.01 o                         
  -4   6   1        142.51        164.75         4.90 o                         
  -3   6   1          0.43          2.12         1.25 o                         
  -2   6   1       1198.61       1183.92        51.75 o                         
  -1   6   1       1250.25       1435.46        24.65 o                         
   0   6   1       1533.62       1738.56        28.63 o                         
   1   6   1         14.74          6.40         1.17 o                         
   2   6   1        129.31        112.60         3.74 o                         
   3   6   1        149.50        143.22         4.63 o                         
   4   6   1          4.71          9.10         2.70 o                         
   5   6   1        105.75         94.78         4.55 o                         
   6   6   1          5.30          6.67         4.00 o                         
   7   6   1        368.63        395.22        19.12 o                         
   8   6   1        193.12        214.95        16.56 o                         
   9   6   1         53.72         48.77         9.66 o                         
 -10   7   1         98.40        114.74        10.97 o                         
  -9   7   1         60.04         52.22         7.35 o                         
  -8   7   1        122.25        112.20         6.00 o                         
  -7   7   1        131.13        133.13         5.86 o                         
  -6   7   1         12.17         15.96         2.69 o                         
  -5   7   1        150.30        163.20         7.15 o                         
  -4   7   1        320.09        291.81         7.05 o                         
  -3   7   1         12.19         17.75         3.83 o                         
  -2   7   1         86.38         98.75         5.45 o                         
  -1   7   1         34.69         34.66         3.68 o                         
   0   7   1        995.23       1096.40        22.68 o                         
   1   7   1        474.69        455.83        11.91 o                         
   2   7   1         61.62         68.58         5.75 o                         
   3   7   1       1200.27       1146.51        19.37 o                         
   4   7   1        159.92        160.81         6.02 o                         
   5   7   1        326.74        343.84        11.14 o                         
   6   7   1        671.27        610.36       101.89 o                         
   7   7   1          0.32          1.51         5.48 o                         
   8   7   1        168.88        126.19        84.96 o                         
 -10   8   1         67.62         53.10        13.31 o                         
  -9   8   1         59.93         44.29        10.29 o                         
  -8   8   1         42.11         38.24         4.45 o                         
  -7   8   1        283.60        297.13         9.96 o                         
  -6   8   1        134.18        150.77        12.07 o                         
  -5   8   1         23.28         22.05         4.75 o                         
  -4   8   1        826.55        916.77        25.82 o                         
  -3   8   1         97.18         99.93         6.48 o                         
  -2   8   1          9.39          6.01         2.75 o                         
  -1   8   1          2.81          1.69         2.41 o                         
   0   8   1        161.70        167.49         8.04 o                         
   1   8   1          1.74          2.34         1.49 o                         
   2   8   1        136.20        148.86         7.79 o                         
   3   8   1         63.42         58.34         6.89 o                         
   4   8   1        176.90        170.93         8.78 o                         
   5   8   1        259.33        243.75        10.36 o                         
   6   8   1          9.73          5.63         8.21 o                         
   7   8   1        127.92        106.58        76.60 o                         
  -9   9   1          3.57         -2.54         7.61 o                         
  -8   9   1         32.39         38.93         6.27 o                         
  -7   9   1         15.78         14.01         4.05 o                         
  -6   9   1          2.20          5.59         3.65 o                         
  -5   9   1         21.51         24.33         4.81 o                         
  -4   9   1         76.30         81.55         6.61 o                         
  -3   9   1        208.27        233.03        10.28 o                         
  -2   9   1        307.13        305.90        11.96 o                         
  -1   9   1        536.62        564.27        27.13 o                         
   0   9   1        545.98        590.81        17.81 o                         
   1   9   1        233.57        231.12        10.40 o                         
   2   9   1         19.65         25.79         4.67 o                         
   3   9   1         87.76        114.04         7.74 o                         
   4   9   1          1.39          0.84         2.22 o                         
   5   9   1         18.88         20.56         8.48 o                         
   6   9   1          7.48         -1.33         6.05 o                         
   7   9   1         33.51         20.09        15.68 o                         
  -8  10   1        229.80        240.36        14.07 o                         
  -7  10   1         89.30        106.03         9.67 o                         
  -6  10   1         92.63         89.23        16.55 o                         
  -5  10   1        270.62        272.80        13.04 o                         
  -4  10   1        352.67        352.66        22.87 o                         
  -3  10   1        136.20        149.46         9.34 o                         
  -2  10   1        101.59        104.87         9.41 o                         
  -1  10   1         11.01         10.32         4.28 o                         
   0  10   1         25.18         25.10         5.06 o                         
   1  10   1         15.48         20.98         5.70 o                         
   2  10   1        105.00        103.70         8.02 o                         
   3  10   1        502.66        545.21        25.60 o                         
   4  10   1        335.30        375.84        16.18 o                         
   5  10   1         54.36         44.54         6.83 o                         
   6  10   1        182.34        164.16        18.88 o                         
  -7  11   1          0.00          3.52         5.29 o                         
  -6  11   1         43.74         38.98        10.75 o                         
  -5  11   1          0.13         -0.43         4.01 o                         
  -4  11   1         79.51         85.31         8.79 o                         
  -3  11   1        277.00        268.60        13.77 o                         
  -2  11   1         60.03         63.01         7.34 o                         
  -1  11   1        128.48        130.98         8.38 o                         
   0  11   1         40.94         51.78         8.38 o                         
   1  11   1         41.90         37.65         6.67 o                         
   2  11   1         28.12         42.45         8.16 o                         
   3  11   1          1.20          6.59         4.92 o                         
   4  11   1         15.20         12.45         5.64 o                         
   5  11   1        375.25        394.16        30.51 o                         
  -6  12   1         60.43         44.77         8.48 o                         
  -5  12   1         87.39         89.82         9.79 o                         
  -4  12   1         11.23          9.52         5.38 o                         
  -3  12   1         60.28         50.19         9.49 o                         
  -2  12   1        109.56        118.45         9.10 o                         
  -1  12   1        188.04        188.47        15.27 o                         
   0  12   1          1.51         -0.77         3.89 o                         
   1  12   1         15.06         16.42         6.26 o                         
   2  12   1          1.63          3.16         6.52 o                         
   3  12   1         34.30         54.98         8.64 o                         
  -4  13   1        111.81        123.52        12.01 o                         
  -3  13   1        303.40        286.54        17.59 o                         
  -2  13   1         28.18         26.45         7.59 o                         
  -1  13   1          8.57         10.97         6.18 o                         
   0  13   1          0.56          2.90         5.04 o                         
   1  13   1         20.49         17.75         7.18 o                         
  -1 -13   2         18.35         17.11         6.45 o                         
   0 -13   2         88.19         93.42        11.19 o                         
   1 -13   2        103.37         98.04        10.09 o                         
   2 -13   2          0.94         -1.14         6.49 o                         
   3 -13   2         94.85        119.16        11.83 o                         
   4 -13   2          7.60         13.31         5.99 o                         
  -3 -12   2          1.17          2.11         4.58 o                         
  -2 -12   2          5.16          1.69         4.35 o                         
  -1 -12   2          1.73          1.75         3.90 o                         
   0 -12   2          2.29          2.26         4.07 o                         
   1 -12   2         28.52         38.20        10.11 o                         
   2 -12   2        291.27        311.69        30.60 o                         
   3 -12   2        142.17        137.90        12.64 o                         
   4 -12   2        133.25        148.48        23.31 o                         
   5 -12   2          0.56          1.69         4.32 o                         
   6 -12   2          0.78          1.82         4.35 o                         
  -5 -11   2         41.21         45.54         9.92 o                         
  -4 -11   2         58.16         70.85         8.33 o                         
  -3 -11   2         93.25        109.77        13.82 o                         
  -2 -11   2        104.99        109.34        10.11 o                         
  -1 -11   2         45.72         47.55         6.58 o                         
   0 -11   2          1.52         -0.77         2.65 o                         
   1 -11   2         42.92         38.73         5.22 o                         
   2 -11   2         20.59         21.21         5.28 o                         
   3 -11   2          2.04          0.70         3.05 o                         
   4 -11   2          0.34          5.25         4.16 o                         
   5 -11   2         69.04         73.50         7.77 o                         
   6 -11   2         29.36         34.83         6.53 o                         
   7 -11   2          2.63         11.87         6.26 o                         
  -6 -10   2         11.44          6.57         5.79 o                         
  -5 -10   2          0.40          9.21         3.72 o                         
  -4 -10   2          0.26          2.02         2.69 o                         
  -3 -10   2         11.39          6.15         4.63 o                         
  -2 -10   2          3.39          5.38         2.48 o                         
  -1 -10   2         24.85         36.73         7.96 o                         
   0 -10   2        371.86        323.20        13.15 o                         
   1 -10   2        253.81        271.65        11.90 o                         
   2 -10   2         17.10         16.21         3.08 o                         
   3 -10   2        162.38        163.77        12.51 o                         
   4 -10   2        240.72        226.60        11.40 o                         
   5 -10   2          0.24          0.40         2.04 o                         
   6 -10   2         77.85         80.14         7.61 o                         
   7 -10   2         52.13         51.36         7.84 o                         
   8 -10   2          8.44         15.47         5.95 o                         
  -7  -9   2         14.62          5.72        12.68 o                         
  -6  -9   2         22.16         23.86        16.64 o                         
  -5  -9   2          0.66          2.33         4.50 o                         
  -4  -9   2         83.51         93.96         7.47 o                         
  -3  -9   2        637.83        651.52        40.63 o                         
  -2  -9   2        574.92        576.79        33.28 o                         
  -1  -9   2        779.36        773.09        21.56 o                         
   0  -9   2        232.51        246.78        17.24 o                         
   1  -9   2         43.58         46.61         3.66 o                         
   2  -9   2        103.02         98.32         4.72 o                         
   3  -9   2         65.32         70.04         4.40 o                         
   4  -9   2          0.18         -2.11         2.11 o                         
   5  -9   2         16.18         20.51         3.57 o                         
   6  -9   2        152.27        175.09         9.86 o                         
   7  -9   2          0.11         -2.99         2.99 o                         
   8  -9   2        178.65        153.35        11.03 o                         
   9  -9   2          4.30          1.35         4.15 o                         
  -8  -8   2         17.86          5.67         5.43 o                         
  -7  -8   2          4.93         -0.56         3.62 o                         
  -6  -8   2          0.00         -0.16         2.20 o                         
  -5  -8   2          7.76          7.51         3.43 o                         
  -4  -8   2        261.83        259.07        11.41 o                         
  -3  -8   2        204.94        227.38         9.72 o                         
  -2  -8   2          5.39          0.98         1.57 o                         
  -1  -8   2        956.04        978.41        23.73 o                         
   0  -8   2        770.81        818.97        48.65 o                         
   1  -8   2        353.17        321.27         8.13 o                         
   2  -8   2         76.40         84.99         4.22 o                         
   3  -8   2        536.81        517.06        11.00 o                         
   4  -8   2        173.79        172.66         6.19 o                         
   5  -8   2        442.47        438.07        13.95 o                         
   6  -8   2        298.05        265.35         9.12 o                         
   7  -8   2          6.07          5.49         2.89 o                         
   8  -8   2        100.38        101.86         6.38 o                         
   9  -8   2          6.77          4.35         4.58 o                         
  -8  -7   2        116.76        128.35        13.90 o                         
  -7  -7   2        113.21        140.57        10.33 o                         
  -6  -7   2         24.99         19.68         3.69 o                         
  -5  -7   2          5.17          1.16         2.50 o                         
  -4  -7   2        323.95        328.54        11.63 o                         
  -3  -7   2         45.40         55.76         9.91 o                         
  -2  -7   2          8.23          4.13         2.10 o                         
  -1  -7   2         51.34         56.11         3.97 o                         
   0  -7   2         12.33          7.55         1.82 o                         
   1  -7   2        181.92        226.29         6.67 o                         
   2  -7   2         38.10         50.64         4.10 o                         
   3  -7   2         47.96         47.01         3.20 o                         
   4  -7   2        865.61        887.72        18.60 o                         
   5  -7   2         62.20         42.98         4.84 o                         
   6  -7   2        899.81        922.60        22.83 o                         
   7  -7   2        129.19        138.37         6.58 o                         
   8  -7   2        323.09        302.14        13.93 o                         
   9  -7   2          7.35          9.83         5.04 o                         
  10  -7   2         53.84         48.29         8.11 o                         
  -9  -6   2         42.13         60.09         9.70 o                         
  -8  -6   2          9.54         13.46         5.91 o                         
  -7  -6   2          3.04          2.73         3.93 o                         
  -6  -6   2        113.66        124.42         5.56 o                         
  -5  -6   2         11.16         11.92         2.51 o                         
  -4  -6   2          3.87          2.17         1.97 o                         
  -3  -6   2        582.70        573.59        10.94 o                         
  -2  -6   2        651.79        647.82        11.25 o                         
  -1  -6   2       2047.41       2183.88        26.21 o                         
   0  -6   2        775.50        735.99        11.17 o                         
   1  -6   2        395.20        443.77         8.00 o                         
   2  -6   2        193.18        175.25         4.81 o                         
   3  -6   2         96.39         86.47         3.79 o                         
   4  -6   2         76.34         78.00         4.12 o                         
   5  -6   2        130.74        143.09         5.22 o                         
   6  -6   2         30.47         49.22         3.81 o                         
   7  -6   2        410.63        390.48        10.11 o                         
   8  -6   2         91.68         66.15         7.02 o                         
   9  -6   2        106.10        118.08         9.21 o                         
  10  -6   2          6.24          6.46         5.50 o                         
  -9  -5   2         16.96         13.85         6.36 o                         
  -8  -5   2        185.09        173.69        23.26 o                         
  -7  -5   2        104.33        123.23         8.78 o                         
  -6  -5   2        295.26        251.12        17.28 o                         
  -5  -5   2        348.39        361.99         8.68 o                         
  -4  -5   2        135.08        120.43         4.37 o                         
  -3  -5   2       1574.53       1733.09        22.75 o                         
  -2  -5   2        208.48        210.37         4.86 o                         
  -1  -5   2        133.52        145.91         3.65 o                         
   0  -5   2        685.00        761.38        10.19 o                         
   1  -5   2         14.64         23.64         1.59 o                         
   2  -5   2        578.26        644.46         9.53 o                         
   3  -5   2        463.18        540.70         9.14 o                         
   4  -5   2        202.73        191.12         5.18 o                         
   5  -5   2        203.93        194.15         5.60 o                         
   6  -5   2        823.24        850.94        15.65 o                         
   7  -5   2        719.66        656.78        21.34 o                         
   8  -5   2         43.90         44.54         6.00 o                         
   9  -5   2          3.63          4.92         4.66 o                         
  10  -5   2         10.35         17.71         8.56 o                         
 -10  -4   2          2.87          4.78         6.05 o                         
  -9  -4   2          0.10         -1.67         4.52 o                         
  -8  -4   2          5.07         10.72         5.15 o                         
  -7  -4   2        126.68        133.86         8.80 o                         
  -6  -4   2         32.46         24.61         2.70 o                         
  -5  -4   2        194.39        218.14         5.97 o                         
  -4  -4   2        504.52        535.63        18.82 o                         
  -3  -4   2        137.46        140.75         3.85 o                         
  -2  -4   2          0.09          1.60         0.89 o                         
  -1  -4   2        361.71        363.84         5.47 o                         
   0  -4   2       1096.06       1038.60        18.08 o                         
   1  -4   2       2396.67       2519.32        23.39 o                         
   2  -4   2        493.41        442.94         8.76 o                         
   3  -4   2         85.14        115.36         5.69 o                         
   4  -4   2         19.34         22.34         1.91 o                         
   5  -4   2        862.39       1087.97        15.87 o                         
   6  -4   2         11.75         11.81         1.91 o                         
   7  -4   2          4.75          4.42         3.08 o                         
   8  -4   2        376.25        365.28        32.75 o                         
   9  -4   2        133.86        145.64        22.94 o                         
  10  -4   2          0.31          1.06         4.21 o                         
  11  -4   2         10.25          7.89         6.58 o                         
 -10  -3   2         37.74         54.16         9.68 o                         
  -9  -3   2         14.51         23.17         8.24 o                         
  -8  -3   2        138.24        143.25        10.01 o                         
  -7  -3   2         11.57         13.78         4.71 o                         
  -6  -3   2        583.62        581.73        16.05 o                         
  -5  -3   2        328.82        310.89         6.49 o                         
  -4  -3   2        269.32        345.42         6.31 o                         
  -3  -3   2          4.83          2.59         2.33 o                         
  -2  -3   2        404.67        441.31         6.19 o                         
  -1  -3   2         90.02         96.63         5.67 o                         
   0  -3   2       1568.56       1596.97        13.89 o                         
   1  -3   2       1336.46       1368.49        12.54 o                         
   2  -3   2       1264.66       1277.36        13.26 o                         
   3  -3   2        150.77        211.43         4.02 o                         
   4  -3   2         74.48         59.60         2.31 o                         
   5  -3   2       1362.48       1545.53        33.25 o                         
   6  -3   2       1057.37        987.99        14.59 o                         
   7  -3   2         68.87         82.81         6.34 o                         
   8  -3   2        531.04        521.03        17.60 o                         
   9  -3   2          4.02          3.93         6.26 o                         
  10  -3   2        127.32        166.29        12.36 o                         
  11  -3   2         42.59         46.62         9.30 o                         
 -10  -2   2         69.62         95.35        11.28 o                         
  -9  -2   2          0.04          1.16         4.07 o                         
  -8  -2   2          0.03         -0.65         3.21 o                         
  -7  -2   2         76.74         83.06         7.03 o                         
  -6  -2   2        166.99        148.80         7.26 o                         
  -5  -2   2        459.74        466.87        11.01 o                         
  -4  -2   2        121.49        192.38         4.79 o                         
  -3  -2   2       5545.06       6092.90        47.96 o                         
  -2  -2   2         17.36         11.34         0.99 o                         
  -1  -2   2       1236.42       1228.53        10.16 o                         
   0  -2   2       1204.24       1158.76         8.36 o                         
   1  -2   2       5998.70       6018.10        36.34 o                         
   2  -2   2       1533.22       1485.36        17.12 o                         
   3  -2   2        762.84        813.33        15.58 o                         
   4  -2   2        467.67        506.95         6.98 o                         
   5  -2   2          0.13         -0.17         0.92 o                         
   6  -2   2        561.48        578.34        18.00 o                         
   7  -2   2        836.59        903.56        22.91 o                         
   8  -2   2        261.13        269.88        12.19 o                         
   9  -2   2        152.29        145.35        12.62 o                         
  10  -2   2          4.84          1.57         6.09 o                         
  11  -2   2          3.26          7.32         6.43 o                         
 -11  -1   2         10.74         12.24         7.55 o                         
 -10  -1   2         78.78        102.54        10.87 o                         
  -9  -1   2         52.91         56.13         7.51 o                         
  -8  -1   2          0.30         -0.58         2.42 o                         
  -7  -1   2        109.21        113.28         8.25 o                         
  -6  -1   2        568.27        634.60        16.02 o                         
  -5  -1   2        572.93        592.87        13.36 o                         
  -4  -1   2        179.56        205.68         3.79 o                         
  -3  -1   2       1488.23       1527.02        19.31 o                         
  -2  -1   2         60.10         61.63         1.52 o                         
  -1  -1   2        685.96        702.78        15.89 o                         
   0  -1   2       3014.73       3016.98        23.99 o                         
   1  -1   2       1422.03       1371.68        15.27 o                         
   2  -1   2       3499.42       3484.00        24.19 o                         
   3  -1   2        212.66        161.21         4.33 o                         
   4  -1   2       2029.49       2149.47        36.23 o                         
   5  -1   2        205.41        224.70         7.18 o                         
   6  -1   2        177.81        168.74        10.51 o                         
   7  -1   2          3.85          7.68         3.35 o                         
   8  -1   2        107.36        107.81        14.76 o                         
   9  -1   2          0.29          1.75         3.82 o                         
  10  -1   2         54.78         58.03         9.03 o                         
  11  -1   2          0.11          2.20         5.44 o                         
 -11   0   2         22.45         30.89         8.88 o                         
 -10   0   2         44.87         56.06         9.02 o                         
  -9   0   2         28.63         29.69         6.11 o                         
  -8   0   2        344.91        343.46        13.94 o                         
  -7   0   2        336.82        351.96        12.85 o                         
  -6   0   2        641.63        709.36        17.28 o                         
  -5   0   2       2775.90       2650.07        58.20 o                         
  -4   0   2       2685.72       2999.45        26.23 o                         
  -3   0   2       7387.50       7467.86        57.94 o                         
  -2   0   2         10.60          7.54         0.73 o                         
  -1   0   2       7630.55       7447.21        53.55 o                         
   0   0   2        308.31        323.68         4.76 o                         
   1   0   2       6072.50       6032.39        33.28 o                         
   2   0   2       3298.47       3415.04        23.43 o                         
   3   0   2         33.48         36.84         2.79 o                         
   4   0   2         73.75         92.15         4.07 o                         
   5   0   2         20.28         22.95         2.65 o                         
   6   0   2         70.97         62.16         4.34 o                         
   7   0   2         75.42         71.81         6.42 o                         
   8   0   2        311.71        303.26        13.44 o                         
   9   0   2        133.66        165.64        10.35 o                         
  10   0   2          0.29          0.57         4.84 o                         
  11   0   2        164.45        172.93        15.58 o                         
 -11   1   2          0.14         -0.71         4.68 o                         
 -10   1   2        288.48        316.85        16.83 o                         
  -9   1   2        187.77        193.97        11.54 o                         
  -8   1   2         90.73        102.24        17.86 o                         
  -7   1   2        285.14        299.51        10.91 o                         
  -6   1   2          0.92          3.36         2.30 o                         
  -5   1   2         21.51         28.54         2.95 o                         
  -4   1   2        530.73        565.49         7.64 o                         
  -3   1   2       3443.47       3414.24        27.31 o                         
  -2   1   2       2318.95       2258.18        17.25 o                         
  -1   1   2         22.91         21.43         0.80 o                         
   0   1   2       2050.36       2065.27        13.12 o                         
   1   1   2      17396.97      16428.20        83.43 o                         
   2   1   2      22466.60      21088.05       113.50 o                         
   3   1   2       2949.67       2831.70        50.80 o                         
   4   1   2       5048.86       5018.23       121.94 o                         
   5   1   2         35.23         32.08         3.34 o                         
   6   1   2        128.94        126.99        11.12 o                         
   7   1   2         87.82         98.15         7.84 o                         
   8   1   2         15.09         13.34         4.69 o                         
   9   1   2          9.07          1.07         4.04 o                         
  10   1   2         65.41         71.66         9.94 o                         
 -11   2   2          8.46         16.47         8.67 o                         
 -10   2   2         16.78         24.22         6.58 o                         
  -9   2   2        118.52        125.71        11.31 o                         
  -8   2   2         27.21         27.77         8.94 o                         
  -7   2   2         99.45        101.22        13.72 o                         
  -6   2   2        160.47        152.46        10.38 o                         
  -5   2   2       1760.45       1901.94        30.57 o                         
  -4   2   2        399.58        515.32        10.40 o                         
  -3   2   2       4418.40       4473.12        44.35 o                         
  -2   2   2       1855.45       1768.58        19.21 o                         
  -1   2   2        178.46        163.67         6.60 o                         
   0   2   2        962.13        947.55         8.16 o                         
   1   2   2       1242.95       1255.89        15.69 o                         
   2   2   2       3112.64       3111.58        25.13 o                         
   3   2   2       3249.66       3318.58        28.72 o                         
   4   2   2       2874.30       2836.22        26.95 o                         
   5   2   2        365.92        378.30        10.99 o                         
   6   2   2        241.16        221.18         9.43 o                         
   7   2   2         89.45         84.48         6.98 o                         
   8   2   2        282.18        276.00        14.07 o                         
   9   2   2        204.97        222.10        13.75 o                         
  10   2   2         44.54         61.86         9.87 o                         
 -11   3   2         27.19         30.69         6.67 o                         
 -10   3   2        127.59        149.06        11.86 o                         
  -9   3   2        153.43        172.75        10.56 o                         
  -8   3   2        310.50        310.84        16.51 o                         
  -7   3   2          1.17          0.17         1.72 o                         
  -6   3   2         14.50         13.55         2.07 o                         
  -5   3   2         10.40         20.24         1.93 o                         
  -4   3   2        472.18        512.36         7.57 o                         
  -3   3   2       2277.87       2252.60        31.72 o                         
  -2   3   2       1329.40       1274.78        12.70 o                         
  -1   3   2        173.58        139.55         3.63 o                         
   0   3   2        267.98        295.79         4.13 o                         
   1   3   2        220.16        203.49         3.48 o                         
   2   3   2        557.41        517.63         6.98 o                         
   3   3   2         14.60         24.57         1.72 o                         
   4   3   2          0.52         -0.04         0.88 o                         
   5   3   2          8.15         12.86         1.70 o                         
   6   3   2        117.81        124.04         7.38 o                         
   7   3   2         48.28         48.05         6.57 o                         
   8   3   2         36.69         36.26         6.61 o                         
   9   3   2         95.78        108.20        10.75 o                         
  10   3   2          0.32         -1.50         5.64 o                         
 -11   4   2         47.09         41.07         8.72 o                         
 -10   4   2         20.39         26.53         5.15 o                         
  -9   4   2        308.45        304.57        14.04 o                         
  -8   4   2        276.23        265.66        12.22 o                         
  -7   4   2        643.96        597.06        11.70 o                         
  -6   4   2        236.95        246.62         6.11 o                         
  -5   4   2         39.21         35.74         5.86 o                         
  -4   4   2       1832.42       1882.94        21.64 o                         
  -3   4   2       1015.37       1067.77        12.42 o                         
  -2   4   2        430.32        453.49         8.48 o                         
  -1   4   2       1579.14       1610.88        26.91 o                         
   0   4   2        677.92        667.72        16.41 o                         
   1   4   2         23.87         30.73         1.70 o                         
   2   4   2        869.52        877.38        11.86 o                         
   3   4   2        178.39        148.53         3.99 o                         
   4   4   2       1414.72       1415.89        18.90 o                         
   5   4   2        243.92        213.86         5.38 o                         
   6   4   2         89.41         85.08         6.78 o                         
   7   4   2        220.51        196.51        14.73 o                         
   8   4   2          6.96          6.66         4.90 o                         
   9   4   2         12.16         16.65         6.73 o                         
  10   4   2          2.02          2.65         9.07 o                         
 -11   5   2         41.55         51.08        10.95 o                         
 -10   5   2         52.48         57.50         8.14 o                         
  -9   5   2          0.08         -2.19         3.66 o                         
  -8   5   2         72.66         47.35        31.17 o                         
  -7   5   2        404.69        349.67         9.41 o                         
  -6   5   2        325.07        336.63         7.92 o                         
  -5   5   2        176.95        207.56         5.41 o                         
  -4   5   2        161.36        177.60         4.34 o                         
  -3   5   2       1747.82       1814.40        21.93 o                         
  -2   5   2       3530.40       3859.27        50.47 o                         
  -1   5   2       1130.13       1080.25        18.61 o                         
   0   5   2       3079.81       3425.82        45.05 o                         
   1   5   2        447.70        410.25         7.14 o                         
   2   5   2         34.81         51.63         2.37 o                         
   3   5   2        380.08        382.53         7.60 o                         
   4   5   2          1.96          1.47         1.43 o                         
   5   5   2         39.60         36.37         4.33 o                         
   6   5   2        135.81        143.45         9.04 o                         
   7   5   2          2.39          7.90         4.49 o                         
   8   5   2          0.34          2.33         4.70 o                         
   9   5   2         25.95         46.68         9.02 o                         
 -10   6   2         23.63         32.53         6.97 o                         
  -9   6   2         91.83         80.33         7.95 o                         
  -8   6   2        235.32        242.76        14.01 o                         
  -7   6   2        224.54        222.47         7.02 o                         
  -6   6   2         32.20         33.69         2.96 o                         
  -5   6   2         69.51         74.48         3.48 o                         
  -4   6   2        492.49        474.58         8.76 o                         
  -3   6   2          3.83          5.84         1.82 o                         
  -2   6   2        401.03        462.42        11.35 o                         
  -1   6   2        472.86        466.35        11.47 o                         
   0   6   2        999.62       1033.87        60.58 o                         
   1   6   2        152.98        161.96         3.88 o                         
   2   6   2        310.54        290.43        12.38 o                         
   3   6   2         85.90        101.01         3.92 o                         
   4   6   2        369.86        366.85         8.71 o                         
   5   6   2        102.95        110.81         5.50 o                         
   6   6   2        329.45        332.93        14.10 o                         
   7   6   2         26.86         31.84         6.41 o                         
   8   6   2          0.61          0.71         9.26 o                         
   9   6   2          0.04         -5.56         6.01 o                         
 -10   7   2         82.57         72.21         9.42 o                         
  -9   7   2          0.45         10.25         5.04 o                         
  -8   7   2         19.93         23.45         3.82 o                         
  -7   7   2         71.88         64.08         4.46 o                         
  -6   7   2        107.54        119.26         5.10 o                         
  -5   7   2         73.96         74.18         3.68 o                         
  -4   7   2         69.02         58.27         3.00 o                         
  -3   7   2        527.36        522.30        14.02 o                         
  -2   7   2        487.19        489.37        16.18 o                         
  -1   7   2        962.60        890.38        18.78 o                         
   0   7   2         53.26         44.62         3.87 o                         
   1   7   2         27.26         27.74         2.17 o                         
   2   7   2         77.84         74.77         5.71 o                         
   3   7   2         13.10         13.74         2.62 o                         
   4   7   2          5.39         11.16         2.72 o                         
   5   7   2         52.96         48.52         4.00 o                         
   6   7   2         30.34         37.55         6.34 o                         
   7   7   2         20.09         16.58         6.34 o                         
   8   7   2          4.72          2.74         6.97 o                         
 -10   8   2          6.20          9.51         8.79 o                         
  -9   8   2         30.05         29.16        11.66 o                         
  -8   8   2        308.67        293.70        12.92 o                         
  -7   8   2        143.85        136.57         8.87 o                         
  -6   8   2          5.62          6.54         3.66 o                         
  -5   8   2         59.48         68.26         6.12 o                         
  -4   8   2          6.95          5.62         5.39 o                         
  -3   8   2         37.02         46.91         7.15 o                         
  -2   8   2         36.18         49.97         4.24 o                         
  -1   8   2         10.51          5.91         3.47 o                         
   0   8   2        170.22        190.70         7.86 o                         
   1   8   2        143.06        135.29         7.19 o                         
   2   8   2        229.95        258.77        18.40 o                         
   3   8   2        123.12        125.00         7.33 o                         
   4   8   2         43.47         31.33        10.41 o                         
   5   8   2        227.26        233.20        14.84 o                         
   6   8   2         59.35         32.20        27.94 o                         
   7   8   2         61.40         42.69        34.89 o                         
  -9   9   2         39.27         50.32        13.67 o                         
  -8   9   2          0.87          1.61         3.39 o                         
  -7   9   2         83.98         72.90         7.63 o                         
  -6   9   2        354.74        377.66        16.95 o                         
  -5   9   2         85.69         90.53         7.38 o                         
  -4   9   2         30.11         24.74         4.79 o                         
  -3   9   2        111.16        101.12         9.40 o                         
  -2   9   2        126.22        105.67         7.39 o                         
  -1   9   2        159.91        179.84         9.01 o                         
   0   9   2        122.74        105.63         7.59 o                         
   1   9   2          1.01          1.25         5.98 o                         
   2   9   2        143.06        148.96         8.91 o                         
   3   9   2          1.89          3.20         3.18 o                         
   4   9   2          0.28         -1.94         2.56 o                         
   5   9   2         16.16         10.78         4.79 o                         
   6   9   2        121.59         75.52        57.54 o                         
  -8  10   2         58.65         66.51         8.57 o                         
  -7  10   2        137.02        171.83        11.87 o                         
  -6  10   2        134.75        136.08         9.97 o                         
  -5  10   2         14.72         17.03         4.06 o                         
  -4  10   2          0.69          3.46         3.82 o                         
  -3  10   2          8.48          5.28         6.96 o                         
  -2  10   2          5.05          9.18         4.80 o                         
  -1  10   2        685.35        655.77        21.16 o                         
   0  10   2        214.58        229.46        11.87 o                         
   1  10   2        160.17        172.06        10.54 o                         
   2  10   2        125.90        135.04        12.28 o                         
   3  10   2         33.05         43.05         6.69 o                         
   4  10   2         13.70         19.16         6.05 o                         
   5  10   2          7.29          3.99         8.43 o                         
   6  10   2        126.01        122.30        18.35 o                         
  -7  11   2         55.77         48.40         8.19 o                         
  -6  11   2          0.32          3.09         4.58 o                         
  -5  11   2        496.00        489.35        33.73 o                         
  -4  11   2         75.66         64.79         7.73 o                         
  -3  11   2         36.02         28.74         6.66 o                         
  -2  11   2         77.69         91.42         8.54 o                         
  -1  11   2          1.45          5.00         4.33 o                         
   0  11   2          1.10          2.50         3.20 o                         
   1  11   2          4.98          5.60         5.13 o                         
   2  11   2          5.90          4.67         4.61 o                         
   3  11   2          1.68          4.70         4.70 o                         
   4  11   2          1.87          2.90         4.69 o                         
  -6  12   2         11.42          9.20         5.65 o                         
  -5  12   2          5.37          3.05         4.84 o                         
  -4  12   2         27.76         28.04         6.86 o                         
  -3  12   2         11.27         10.25         6.54 o                         
  -2  12   2         55.56         49.07         7.98 o                         
  -1  12   2          7.18          6.41         4.92 o                         
   0  12   2         11.20         19.26         7.22 o                         
   1  12   2          1.11         -1.66         4.49 o                         
   2  12   2        173.00        180.21        13.14 o                         
   3  12   2        119.80        147.08        12.84 o                         
  -4  13   2         74.98         89.38        10.70 o                         
  -3  13   2         19.49         28.04         9.82 o                         
  -2  13   2         17.57          7.23         5.67 o                         
  -1  13   2          0.18          4.56         5.17 o                         
   0  13   2          5.06          4.38         5.51 o                         
  -1 -13   3          6.75          8.68         8.63 o                         
   0 -13   3          0.01         -0.15         3.38 o                         
   1 -13   3          0.95         -0.30         4.04 o                         
   2 -13   3         30.11         30.13         6.95 o                         
   3 -13   3          0.00         -3.30         4.70 o                         
   4 -13   3         33.88         34.03         7.45 o                         
  -3 -12   3         31.65         23.90         9.29 o                         
  -2 -12   3          3.68         -1.26         4.55 o                         
  -1 -12   3         41.55         53.50        16.20 o                         
   0 -12   3        130.30        139.95        16.74 o                         
   1 -12   3         79.43         67.37         8.16 o                         
   2 -12   3        146.62        141.78        21.37 o                         
   3 -12   3          8.24          6.02         4.67 o                         
   4 -12   3         21.56         21.01         6.50 o                         
   5 -12   3          2.22         -0.41         3.62 o                         
   6 -12   3         10.99          5.41         7.15 o                         
  -5 -11   3         46.88         45.32         7.57 o                         
  -4 -11   3        100.50        100.80         9.60 o                         
  -3 -11   3         10.53          6.17         3.65 o                         
  -2 -11   3        273.59        266.44        13.89 o                         
  -1 -11   3        193.76        183.53        12.00 o                         
   0 -11   3         11.67          6.77         2.57 o                         
   1 -11   3          5.53          4.01         3.69 o                         
   2 -11   3         37.44         42.46         6.23 o                         
   3 -11   3         81.06         74.50         7.70 o                         
   4 -11   3         72.81         63.46        12.94 o                         
   5 -11   3         10.52         12.11         5.62 o                         
   6 -11   3         71.97         77.69         9.65 o                         
   7 -11   3        220.36        224.34        24.28 o                         
  -6 -10   3         64.90         51.56        38.33 o                         
  -5 -10   3          0.01          2.90         3.41 o                         
  -4 -10   3         81.11         46.06        18.38 o                         
  -3 -10   3        157.45        157.19        10.50 o                         
  -2 -10   3         65.72         57.22         6.39 o                         
  -1 -10   3         23.34         17.79         8.63 o                         
   0 -10   3         50.13         37.30         6.17 o                         
   1 -10   3        124.35        123.51         6.52 o                         
   2 -10   3         44.83         41.38         4.10 o                         
   3 -10   3         85.80         85.80         4.89 o                         
   4 -10   3         34.82         37.83         4.46 o                         
   5 -10   3        162.70        153.52         6.86 o                         
   6 -10   3         72.58         73.45         5.84 o                         
   7 -10   3          0.11          1.75         2.84 o                         
   8 -10   3         22.87         22.44        14.01 o                         
  -7  -9   3        115.10         92.00        60.53 o                         
  -6  -9   3        122.87         98.08        30.06 o                         
  -5  -9   3         68.27         -1.05         2.51 o                         
  -4  -9   3        149.01        144.99        19.18 o                         
  -3  -9   3          0.73          1.79         2.41 o                         
  -2  -9   3        152.17        168.80        11.70 o                         
  -1  -9   3        264.64        271.43         9.98 o                         
   0  -9   3         73.16         73.02         4.01 o                         
   1  -9   3          2.22          2.07         2.33 o                         
   2  -9   3        332.06        323.49         8.71 o                         
   3  -9   3        752.71        758.15        16.24 o                         
   4  -9   3          2.07         -0.27         1.75 o                         
   5  -9   3         10.25         10.38         3.20 o                         
   6  -9   3         46.66         49.51         4.96 o                         
   7  -9   3         21.81         22.96         4.25 o                         
   8  -9   3         11.63         11.63         3.86 o                         
   9  -9   3         66.93         73.84         8.90 o                         
  -8  -8   3          0.02          0.75         4.81 o                         
  -7  -8   3          3.34          0.06         3.07 o                         
  -6  -8   3          1.80          0.07         2.91 o                         
  -5  -8   3          7.15          4.99         2.82 o                         
  -4  -8   3        741.33        806.45        31.02 o                         
  -3  -8   3        324.11        346.41        12.58 o                         
  -2  -8   3        758.19        774.78        19.64 o                         
  -1  -8   3        162.79        162.56         5.46 o                         
   0  -8   3        334.29        352.67         8.50 o                         
   1  -8   3        126.58        116.19         4.53 o                         
   2  -8   3        159.05        161.04         5.45 o                         
   3  -8   3        473.52        468.18        10.55 o                         
   4  -8   3        305.69        303.13         8.52 o                         
   5  -8   3         49.22         37.14         3.34 o                         
   6  -8   3          2.29          0.48         2.52 o                         
   7  -8   3         64.93         69.14        10.52 o                         
   8  -8   3        261.07        257.57        10.25 o                         
   9  -8   3        145.17        141.81        11.41 o                         
  -8  -7   3          2.34          1.00         3.47 o                         
  -7  -7   3          3.08          4.29         4.21 o                         
  -6  -7   3         55.05         46.48         4.71 o                         
  -5  -7   3         46.64         47.53         4.29 o                         
  -4  -7   3        549.21        548.98        12.33 o                         
  -3  -7   3        159.77        168.75         6.19 o                         
  -2  -7   3          7.87          4.88         1.90 o                         
  -1  -7   3          2.16          4.49         1.61 o                         
   0  -7   3         13.45         10.75         1.89 o                         
   1  -7   3        331.38        329.19         8.78 o                         
   2  -7   3        262.09        245.61         8.41 o                         
   3  -7   3        388.45        457.02        12.17 o                         
   4  -7   3         40.24         23.64         2.77 o                         
   5  -7   3        865.65        966.72        21.86 o                         
   6  -7   3          8.17          8.01         2.70 o                         
   7  -7   3          0.01         -1.33         2.25 o                         
   8  -7   3          0.52          0.19         3.07 o                         
   9  -7   3          8.36         10.24         5.28 o                         
  10  -7   3          9.67         11.27         6.63 o                         
  -9  -6   3         18.64         21.13         7.27 o                         
  -8  -6   3         27.65         31.94         7.05 o                         
  -7  -6   3         13.95         23.14         5.52 o                         
  -6  -6   3          1.36          9.79         2.95 o                         
  -5  -6   3          8.33         13.54         3.63 o                         
  -4  -6   3        313.21        282.56         9.84 o                         
  -3  -6   3        235.63        262.10         6.67 o                         
  -2  -6   3        442.08        402.80         8.23 o                         
  -1  -6   3         20.56         22.22         2.04 o                         
   0  -6   3        192.91        210.49         6.33 o                         
   1  -6   3        199.24        173.34         5.61 o                         
   2  -6   3          4.78          3.86         1.24 o                         
   3  -6   3         49.93         58.29         3.29 o                         
   4  -6   3        197.26        197.73         5.87 o                         
   5  -6   3         94.72         98.66         4.51 o                         
   6  -6   3         19.20         17.60         2.83 o                         
   7  -6   3         71.85         63.96         4.74 o                         
   8  -6   3          0.02         -2.59         3.50 o                         
   9  -6   3         16.98         21.88         6.26 o                         
  10  -6   3         39.36         52.83         9.20 o                         
  -9  -5   3        415.12        471.24        22.11 o                         
  -8  -5   3        482.87        478.35        19.58 o                         
  -7  -5   3          3.45          9.59         4.32 o                         
  -6  -5   3         51.89         42.27         3.54 o                         
  -5  -5   3        275.54        290.34         7.68 o                         
  -4  -5   3         25.69         23.78         2.50 o                         
  -3  -5   3       1877.63       2030.61        25.89 o                         
  -2  -5   3        945.13        921.04        13.26 o                         
  -1  -5   3         18.56         22.11         3.11 o                         
   0  -5   3        267.57        272.55         5.24 o                         
   1  -5   3          7.17          9.52         1.31 o                         
   2  -5   3        159.64        147.27         4.19 o                         
   3  -5   3        858.34        942.63        13.94 o                         
   4  -5   3        514.86        459.16        10.03 o                         
   5  -5   3        219.34        243.27         7.87 o                         
   6  -5   3          6.26          8.52         2.20 o                         
   7  -5   3          5.68          6.65         2.13 o                         
   8  -5   3          0.00         -2.02         3.44 o                         
   9  -5   3          0.53         -2.92         3.69 o                         
  10  -5   3         24.62         41.12         8.13 o                         
 -10  -4   3          8.54         12.68         7.73 o                         
  -9  -4   3         71.88        102.66        10.94 o                         
  -8  -4   3         17.26         35.87         6.36 o                         
  -7  -4   3        121.94        138.91         8.79 o                         
  -6  -4   3          0.95          0.35         1.38 o                         
  -5  -4   3        137.79        145.00         4.86 o                         
  -4  -4   3       1640.24       1703.09        22.58 o                         
  -3  -4   3        579.17        572.25         9.04 o                         
  -2  -4   3       1209.59       1234.99        15.00 o                         
  -1  -4   3        859.20        862.64        10.52 o                         
   0  -4   3        130.47        114.43         2.72 o                         
   1  -4   3         17.83         20.33         1.35 o                         
   2  -4   3          0.00          3.38         1.66 o                         
   3  -4   3        913.09       1085.12        15.22 o                         
   4  -4   3        510.97        675.83        13.14 o                         
   5  -4   3        851.60        923.84        18.72 o                         
   6  -4   3         89.45         80.00         5.29 o                         
   7  -4   3        171.18        190.69        12.33 o                         
   8  -4   3         26.08         27.27         5.36 o                         
   9  -4   3          5.79          8.41         5.59 o                         
  10  -4   3        155.15        168.58        12.59 o                         
 -10  -3   3        358.01        390.69        20.38 o                         
  -9  -3   3        116.99        148.52        11.46 o                         
  -8  -3   3        232.50        238.53        12.39 o                         
  -7  -3   3         85.63         85.67         7.05 o                         
  -6  -3   3          0.46          3.13         1.68 o                         
  -5  -3   3        330.69        369.15        10.94 o                         
  -4  -3   3        301.86        310.86         6.04 o                         
  -3  -3   3          0.11          1.72         0.97 o                         
  -2  -3   3       1948.21       1999.15        19.44 o                         
  -1  -3   3        545.43        545.09         6.33 o                         
   0  -3   3       1306.25       1248.27        11.40 o                         
   1  -3   3          8.38         11.25         1.69 o                         
   2  -3   3          1.60         -0.06         0.67 o                         
   3  -3   3       1128.60       1209.50        14.17 o                         
   4  -3   3         39.66         52.22         2.44 o                         
   5  -3   3         12.70         16.81         2.80 o                         
   6  -3   3        446.14        477.98         9.39 o                         
   7  -3   3        178.43        185.24        15.20 o                         
   8  -3   3         18.62         24.38         5.09 o                         
   9  -3   3          3.25          1.50         3.76 o                         
  10  -3   3          3.26          0.17         3.76 o                         
  11  -3   3          2.95          4.70         6.09 o                         
 -10  -2   3         15.53         20.28         7.26 o                         
  -9  -2   3         31.19         31.26         6.64 o                         
  -8  -2   3        183.01        242.26        12.32 o                         
  -7  -2   3        337.47        323.85        21.59 o                         
  -6  -2   3        191.85        205.09        12.92 o                         
  -5  -2   3          5.73          9.11         1.45 o                         
  -4  -2   3          0.06          1.77         1.46 o                         
  -3  -2   3       3669.40       3863.87        34.30 o                         
  -2  -2   3        167.38        188.95         3.22 o                         
  -1  -2   3        111.38        103.85         3.75 o                         
   0  -2   3        196.36        217.03         4.62 o                         
   1  -2   3          6.94          2.15         2.16 o                         
   2  -2   3        334.10        321.51         8.90 o                         
   3  -2   3          4.34          7.34         1.22 o                         
   4  -2   3        274.38        265.16         7.61 o                         
   5  -2   3       1157.18       1145.17        14.62 o                         
   6  -2   3        825.77        810.27        19.21 o                         
   7  -2   3        112.81        114.30        10.55 o                         
   8  -2   3        274.92        285.71        12.92 o                         
   9  -2   3         72.52         53.04         7.73 o                         
  10  -2   3          1.09          4.33         5.23 o                         
  11  -2   3         79.83         93.97        17.55 o                         
 -11  -1   3          9.30         12.19         7.39 o                         
 -10  -1   3        143.98        169.12        12.78 o                         
  -9  -1   3         45.63         33.70         6.78 o                         
  -8  -1   3         15.09         21.68         4.34 o                         
  -7  -1   3         99.06         80.23         6.43 o                         
  -6  -1   3         54.72         51.56         2.40 o                         
  -5  -1   3        457.07        494.52        14.02 o                         
  -4  -1   3        153.07        191.44        12.72 o                         
  -3  -1   3        185.14        208.46         3.77 o                         
  -2  -1   3        423.93        379.20         4.69 o                         
  -1  -1   3       8599.95       8375.47        44.59 o                         
   0  -1   3       1768.66       1826.46        20.38 o                         
   1  -1   3        909.07        874.63         7.77 o                         
   2  -1   3        210.79        220.61         3.37 o                         
   3  -1   3       1682.81       1741.65        17.02 o                         
   4  -1   3        871.95        932.29        10.70 o                         
   5  -1   3         75.28         80.56         4.96 o                         
   6  -1   3        355.44        330.56        10.92 o                         
   7  -1   3        600.64        558.39        38.33 o                         
   8  -1   3         81.83         95.20         7.88 o                         
   9  -1   3         72.81         78.25         8.52 o                         
  10  -1   3          0.88          2.46         4.99 o                         
  11  -1   3         44.55         59.48        14.84 o                         
 -11   0   3         73.23         85.53        11.21 o                         
 -10   0   3          4.30          6.00         5.15 o                         
  -9   0   3          0.04         -1.41         3.79 o                         
  -8   0   3        782.73        810.80        23.68 o                         
  -7   0   3         16.97         18.60         3.51 o                         
  -6   0   3        151.74        161.32         8.11 o                         
  -5   0   3         33.05         52.24         3.28 o                         
  -4   0   3        280.78        341.16         5.65 o                         
  -3   0   3       1455.64       1566.78        15.76 o                         
  -2   0   3          3.01          6.74         1.95 o                         
  -1   0   3       5945.69       6038.35        36.43 o                         
   0   0   3       5530.02       5434.58       125.13 o                         
   1   0   3        137.17        145.54         4.99 o                         
   2   0   3          3.12          3.05         0.76 o                         
   3   0   3        315.45        338.61         5.09 o                         
   4   0   3          3.19          1.84         0.90 o                         
   5   0   3         22.74         33.23         9.25 o                         
   6   0   3        110.66        102.61        10.72 o                         
   7   0   3        633.53        636.41        19.19 o                         
   8   0   3        184.88        189.49        11.00 o                         
   9   0   3         10.11          8.62         5.10 o                         
  10   0   3          2.62          4.13         5.50 o                         
 -11   1   3        124.82        138.42        15.68 o                         
 -10   1   3         17.52         18.16         6.88 o                         
  -9   1   3         27.95         29.78         6.17 o                         
  -8   1   3        480.08        450.05        16.12 o                         
  -7   1   3          0.37         -1.44         2.06 o                         
  -6   1   3         10.14          5.76         4.14 o                         
  -5   1   3        359.87        422.02        14.11 o                         
  -4   1   3        319.70        329.48         5.81 o                         
  -3   1   3       3111.69       3362.18        37.07 o                         
  -2   1   3         29.21         24.02         1.37 o                         
  -1   1   3        341.68        304.71         6.75 o                         
   0   1   3       1586.80       1619.32        13.07 o                         
   1   1   3       1970.78       1983.91        16.94 o                         
   2   1   3        285.20        293.99         5.24 o                         
   3   1   3         17.03         24.57         1.69 o                         
   4   1   3         50.92         65.13         2.27 o                         
   5   1   3        336.97        345.49         9.48 o                         
   6   1   3         18.86         16.45         3.66 o                         
   7   1   3         48.44         42.21         5.43 o                         
   8   1   3         27.41         23.56         5.52 o                         
   9   1   3         23.35         29.62         6.63 o                         
  10   1   3         77.31         75.51        10.56 o                         
 -11   2   3         64.44         72.60        18.90 o                         
 -10   2   3          0.43          5.03         4.88 o                         
  -9   2   3          3.70          6.35         4.29 o                         
  -8   2   3         89.48        110.28         7.57 o                         
  -7   2   3        525.90        496.79        14.32 o                         
  -6   2   3        701.50        702.74        16.21 o                         
  -5   2   3        166.05        146.42        16.92 o                         
  -4   2   3        347.20        355.20         6.21 o                         
  -3   2   3         43.59         45.91         1.70 o                         
  -2   2   3          2.19          2.79         0.82 o                         
  -1   2   3        146.95        145.83         2.22 o                         
   0   2   3        102.37        103.88         2.09 o                         
   1   2   3         13.16         14.52         1.75 o                         
   2   2   3        126.54        151.87         3.25 o                         
   3   2   3       6610.16       7279.05        60.47 o                         
   4   2   3          0.32          6.89         1.39 o                         
   5   2   3        368.16        334.36         8.79 o                         
   6   2   3         27.50         33.05         4.60 o                         
   7   2   3        160.92        172.91         9.82 o                         
   8   2   3        105.28         99.62         9.00 o                         
   9   2   3          6.53          8.43         5.39 o                         
  10   2   3         39.57         48.18         9.57 o                         
 -11   3   3         15.33         12.23         6.64 o                         
 -10   3   3          4.79          3.84         4.77 o                         
  -9   3   3        147.58        134.38         9.33 o                         
  -8   3   3        155.00        158.82         8.78 o                         
  -7   3   3         48.88         58.79         5.33 o                         
  -6   3   3         54.16         69.60        10.20 o                         
  -5   3   3          0.21          2.35         1.38 o                         
  -4   3   3        895.88        910.46        14.73 o                         
  -3   3   3        297.03        285.80         4.75 o                         
  -2   3   3        154.33        145.62         3.03 o                         
  -1   3   3        699.01        651.63        10.42 o                         
   0   3   3        108.89        105.02         3.48 o                         
   1   3   3        301.89        300.21         4.67 o                         
   2   3   3         11.76          6.93         1.08 o                         
   3   3   3        379.80        404.49         6.83 o                         
   4   3   3         26.92         25.80         2.58 o                         
   5   3   3        474.42        476.52        10.26 o                         
   6   3   3         97.67         98.88         7.58 o                         
   7   3   3         11.96         15.80         4.57 o                         
   8   3   3        109.48        106.81         8.61 o                         
   9   3   3        172.34        167.71        12.87 o                         
  10   3   3        403.53        422.00        23.59 o                         
 -11   4   3        183.14        176.67        14.46 o                         
 -10   4   3         12.52          3.20         4.43 o                         
  -9   4   3        115.55        137.60        19.04 o                         
  -8   4   3        498.20        499.29        16.43 o                         
  -7   4   3        882.39        896.32        22.12 o                         
  -6   4   3        690.56        678.78        12.44 o                         
  -5   4   3       2138.90       2066.59        25.96 o                         
  -4   4   3         92.79         85.68         2.94 o                         
  -3   4   3        564.75        522.78        13.53 o                         
  -2   4   3         46.99         45.62         3.32 o                         
  -1   4   3          1.14          0.65         1.94 o                         
   0   4   3         68.95         81.72         2.28 o                         
   1   4   3        264.85        325.93         5.37 o                         
   2   4   3        310.38        265.05         5.30 o                         
   3   4   3        476.54        507.36         8.69 o                         
   4   4   3          7.03          4.50         1.79 o                         
   5   4   3         50.30         51.39         3.11 o                         
   6   4   3        142.21        128.17         7.20 o                         
   7   4   3         12.66         25.03         5.51 o                         
   8   4   3         51.36         56.64         8.17 o                         
   9   4   3          2.43          6.96         5.94 o                         
 -11   5   3          3.49         -1.85         4.68 o                         
 -10   5   3         92.80        110.14        10.06 o                         
  -9   5   3         42.85         64.29        14.23 o                         
  -8   5   3        304.35        265.56        18.88 o                         
  -7   5   3        386.28        385.95         9.56 o                         
  -6   5   3       1004.60       1011.14        23.49 o                         
  -5   5   3         58.06         40.81         2.74 o                         
  -4   5   3       1311.96       1280.62        38.44 o                         
  -3   5   3        294.48        273.29         4.72 o                         
  -2   5   3         34.30         36.20         3.53 o                         
  -1   5   3        100.33        108.81         4.67 o                         
   0   5   3         10.95         12.61         2.91 o                         
   1   5   3        128.33        108.59         3.04 o                         
   2   5   3       1271.69       1409.26        35.94 o                         
   3   5   3        258.43        309.94         6.64 o                         
   4   5   3          5.77          8.80         1.80 o                         
   5   5   3        200.60        205.29         6.84 o                         
   6   5   3         89.06         79.36         6.99 o                         
   7   5   3         67.40         57.20         7.28 o                         
   8   5   3        142.78        151.21        13.35 o                         
   9   5   3         49.08         63.94         9.76 o                         
 -10   6   3        188.75        206.47        17.71 o                         
  -9   6   3        145.20         88.12        56.63 o                         
  -8   6   3         15.66         16.13         3.73 o                         
  -7   6   3          6.39         10.04         2.78 o                         
  -6   6   3         24.95         30.52         2.89 o                         
  -5   6   3         11.11         13.90         2.90 o                         
  -4   6   3         22.79         21.59         2.01 o                         
  -3   6   3        301.93        310.61         8.79 o                         
  -2   6   3         78.74         75.84         4.47 o                         
  -1   6   3          0.34          3.08         2.07 o                         
   0   6   3          2.46          4.31         2.10 o                         
   1   6   3         99.94        102.90         3.28 o                         
   2   6   3         23.75         13.07         2.20 o                         
   3   6   3        101.76        101.83         4.16 o                         
   4   6   3        480.74        498.78        10.57 o                         
   5   6   3         51.29         42.95         4.00 o                         
   6   6   3          2.29          2.68         4.09 o                         
   7   6   3         26.40         27.82         6.54 o                         
   8   6   3         48.11         50.23         8.76 o                         
 -10   7   3         28.07         34.34        10.55 o                         
  -9   7   3         12.19          6.72         5.43 o                         
  -8   7   3          3.57          3.66         2.49 o                         
  -7   7   3         13.90         15.15         6.32 o                         
  -6   7   3         37.80         36.02         3.91 o                         
  -5   7   3       1268.70       1288.22        29.06 o                         
  -4   7   3         87.13         78.44         5.09 o                         
  -3   7   3        709.21        734.66        18.10 o                         
  -2   7   3        516.52        511.93        13.92 o                         
  -1   7   3          0.58         -0.31         3.13 o                         
   0   7   3          6.42          7.25         2.78 o                         
   1   7   3         62.25         48.01         4.46 o                         
   2   7   3        407.63        421.38        25.00 o                         
   3   7   3        349.71        362.54        14.81 o                         
   4   7   3         32.16         34.82         3.72 o                         
   5   7   3         44.15         47.48         4.34 o                         
   6   7   3         16.43         26.81         5.75 o                         
   7   7   3          0.25          5.06         4.83 o                         
   8   7   3         35.98         28.12         8.46 o                         
 -10   8   3        189.59         32.74         9.09 o                         
  -9   8   3        248.95        292.52        24.53 o                         
  -8   8   3         37.77         39.77         6.55 o                         
  -7   8   3         21.10         22.15         5.40 o                         
  -6   8   3        124.60        124.92         8.45 o                         
  -5   8   3        752.15        794.46        22.44 o                         
  -4   8   3        149.69        150.79         7.95 o                         
  -3   8   3          0.28          7.60         5.61 o                         
  -2   8   3          6.33         10.39         3.35 o                         
  -1   8   3        122.90        115.57         6.80 o                         
   0   8   3         96.98        104.86         6.09 o                         
   1   8   3         74.03         80.92         6.01 o                         
   2   8   3        586.95        645.20        26.73 o                         
   3   8   3         96.81         76.81         8.22 o                         
   4   8   3        418.91        410.40        19.92 o                         
   5   8   3         26.91         27.65         4.03 o                         
   6   8   3         19.18         17.06        14.41 o                         
   7   8   3          6.33          1.97         4.45 o                         
  -9   9   3         81.17         89.01        16.67 o                         
  -8   9   3         47.15         60.07        11.68 o                         
  -7   9   3         24.76         30.62         5.90 o                         
  -6   9   3         39.40         41.85         6.14 o                         
  -5   9   3         85.73         92.33        12.07 o                         
  -4   9   3          0.06          4.01         3.30 o                         
  -3   9   3        514.91        531.01        17.45 o                         
  -2   9   3        164.02        165.62         8.91 o                         
  -1   9   3          1.67          6.55         3.54 o                         
   0   9   3          7.31          8.88         3.93 o                         
   1   9   3         26.70         39.43         5.40 o                         
   2   9   3        270.06        303.88        13.05 o                         
   3   9   3         13.83         21.28         5.25 o                         
   4   9   3         54.15         57.05         6.77 o                         
   5   9   3         71.59         59.62         7.84 o                         
   6   9   3        205.76        215.47        20.92 o                         
  -8  10   3          2.19          4.17         4.64 o                         
  -7  10   3         22.03         40.53         7.20 o                         
  -6  10   3         52.25         51.85         7.42 o                         
  -5  10   3          2.94          3.06         7.47 o                         
  -4  10   3         35.98         41.18         6.26 o                         
  -3  10   3          5.69          9.95         4.44 o                         
  -2  10   3         80.02         94.20         7.71 o                         
  -1  10   3        232.20        224.80        11.62 o                         
   0  10   3         31.69         34.37        11.19 o                         
   1  10   3          6.84          9.16         4.53 o                         
   2  10   3         58.68         57.59         7.18 o                         
   3  10   3          0.05          1.12         3.76 o                         
   4  10   3        116.68        142.82        10.67 o                         
   5  10   3          6.16         18.09        11.63 o                         
  -7  11   3          5.62         17.51         6.70 o                         
  -6  11   3        264.17        267.52        15.02 o                         
  -5  11   3         74.71         73.00         8.93 o                         
  -4  11   3         14.79         22.10         6.05 o                         
  -3  11   3        100.25        103.16        10.65 o                         
  -2  11   3        210.91        215.10        12.55 o                         
  -1  11   3         24.28         20.68         4.77 o                         
   0  11   3          0.22         -1.86         3.92 o                         
   1  11   3        250.63        283.07        14.72 o                         
   2  11   3         15.79         23.18         6.49 o                         
   3  11   3         17.02         38.39         9.78 o                         
   4  11   3        117.55        113.86        13.57 o                         
  -6  12   3         22.37         26.37         7.32 o                         
  -5  12   3         15.41         20.11         6.86 o                         
  -4  12   3         76.84         78.54         9.60 o                         
  -3  12   3         48.53         44.24         8.11 o                         
  -2  12   3         61.73         75.55         9.61 o                         
  -1  12   3         96.12        102.11        10.33 o                         
   0  12   3         30.13         34.88         7.56 o                         
   1  12   3        194.43        202.44        14.51 o                         
   2  12   3         74.71        104.03        11.49 o                         
  -3  13   3         38.10         34.11         8.27 o                         
  -2  13   3         12.08          6.35         6.00 o                         
  -1  13   3          0.22         -2.29         5.16 o                         
  -1 -13   4          1.92          1.63         7.22 o                         
   0 -13   4          2.13         10.25         6.09 o                         
   1 -13   4          3.35          9.65         6.61 o                         
   2 -13   4          0.00          2.81         7.52 o                         
   3 -13   4         11.82         16.81         7.19 o                         
   4 -13   4          0.07         -2.31         7.36 o                         
  -3 -12   4         31.15         33.07         8.18 o                         
  -2 -12   4        216.44        192.30        19.79 o                         
  -1 -12   4         20.20         17.97         5.39 o                         
   0 -12   4         19.76         17.00         5.29 o                         
   1 -12   4          2.28          3.47         4.61 o                         
   2 -12   4         23.44         30.38         8.36 o                         
   3 -12   4         60.22         62.60        10.90 o                         
   4 -12   4         62.83         44.85        16.99 o                         
   5 -12   4          6.93         13.50         5.72 o                         
   6 -12   4         28.30         44.56        11.35 o                         
  -5 -11   4          9.67          6.11         3.95 o                         
  -4 -11   4          0.45          0.94         2.87 o                         
  -3 -11   4          5.69          3.04         3.20 o                         
  -2 -11   4         45.30         26.57        10.39 o                         
  -1 -11   4          9.90          6.53         3.83 o                         
   0 -11   4         63.67         54.81         7.38 o                         
   1 -11   4         13.25         19.94         7.86 o                         
   2 -11   4          1.25          2.10         2.49 o                         
   3 -11   4         31.56         40.80         5.08 o                         
   4 -11   4         71.68         72.08         6.27 o                         
   5 -11   4        377.09        344.93        15.80 o                         
   6 -11   4         31.97         39.83         7.61 o                         
   7 -11   4        119.36        130.47        11.56 o                         
  -6 -10   4          0.92          5.25         5.15 o                         
  -5 -10   4          0.08          0.01         2.44 o                         
  -4 -10   4         25.14         17.82         7.21 o                         
  -3 -10   4        134.54        128.53        16.85 o                         
  -2 -10   4         43.05         53.15         6.07 o                         
  -1 -10   4         21.11         15.24         6.29 o                         
   0 -10   4        184.56        173.77         6.68 o                         
   1 -10   4          1.37          2.07         2.36 o                         
   2 -10   4          4.32          1.81         2.03 o                         
   3 -10   4          0.03          0.07         1.90 o                         
   4 -10   4          3.53          2.55         2.72 o                         
   5 -10   4         31.61         30.53         4.19 o                         
   6 -10   4         40.51         41.27        13.86 o                         
   7 -10   4         28.24         37.37         9.68 o                         
   8 -10   4         42.62         42.64        12.86 o                         
  -7  -9   4        128.35         99.18        66.33 o                         
  -6  -9   4         49.64         36.35        13.11 o                         
  -5  -9   4         46.71         24.82        10.23 o                         
  -4  -9   4          1.83          4.94         2.98 o                         
  -3  -9   4          6.93          7.52         4.02 o                         
  -2  -9   4         63.02         52.55         7.55 o                         
  -1  -9   4          0.57          5.42         4.52 o                         
   0  -9   4         42.01         32.56         5.65 o                         
   1  -9   4         16.55         22.74         4.26 o                         
   2  -9   4         70.44         70.71         4.22 o                         
   3  -9   4          8.61          2.28         2.04 o                         
   4  -9   4        445.89        448.90        12.23 o                         
   5  -9   4         35.97         33.66         4.10 o                         
   6  -9   4         58.64         65.30         5.50 o                         
   7  -9   4        107.89        110.34         6.62 o                         
   8  -9   4          0.38         -1.55         3.77 o                         
   9  -9   4          0.68          0.73         7.84 o                         
  -8  -8   4         16.35         16.29         7.04 o                         
  -7  -8   4         32.70         26.91         6.97 o                         
  -6  -8   4        165.63        190.10        22.86 o                         
  -5  -8   4          1.03         -1.27         2.35 o                         
  -4  -8   4        301.52        256.39        39.84 o                         
  -3  -8   4          2.60         11.67         9.91 o                         
  -2  -8   4        379.03        369.42         9.58 o                         
  -1  -8   4        246.53        238.14         8.75 o                         
   0  -8   4        805.67        774.67        14.52 o                         
   1  -8   4        974.48        937.02        19.91 o                         
   2  -8   4        484.79        461.71        10.07 o                         
   3  -8   4        933.78        947.82        17.93 o                         
   4  -8   4        121.82        125.40         5.91 o                         
   5  -8   4        141.17        136.04         6.21 o                         
   6  -8   4         20.83         25.90         4.11 o                         
   7  -8   4         50.91         52.59         6.39 o                         
   8  -8   4        113.60        122.76        10.24 o                         
   9  -8   4          2.70          8.83         5.86 o                         
  -8  -7   4         18.18         21.87         7.21 o                         
  -7  -7   4         10.10         13.39         5.17 o                         
  -6  -7   4         78.04         73.11         5.60 o                         
  -5  -7   4          6.85          8.93         2.77 o                         
  -4  -7   4        173.28        153.75         6.00 o                         
  -3  -7   4         19.49         18.25         2.75 o                         
  -2  -7   4         47.63         52.73         5.26 o                         
  -1  -7   4        204.95        188.93         5.30 o                         
   0  -7   4        923.32        921.27        25.03 o                         
   1  -7   4       1387.47       1315.47        19.60 o                         
   2  -7   4       1019.56       1035.22        29.34 o                         
   3  -7   4        604.03        591.71        11.91 o                         
   4  -7   4        582.92        591.44        12.72 o                         
   5  -7   4        143.12        143.71         6.07 o                         
   6  -7   4        131.22        132.27         6.13 o                         
   7  -7   4        312.60        271.47         9.39 o                         
   8  -7   4         67.06         74.18         8.15 o                         
   9  -7   4          2.81          5.73         5.06 o                         
  10  -7   4         11.39          9.59         6.47 o                         
  -9  -6   4          0.07          2.71         5.20 o                         
  -8  -6   4          0.05         -2.89         4.83 o                         
  -7  -6   4        282.01        283.61        13.58 o                         
  -6  -6   4        209.94        224.95         7.96 o                         
  -5  -6   4        249.19        246.11        12.87 o                         
  -4  -6   4        270.20        251.36         7.50 o                         
  -3  -6   4          7.55          7.81         2.08 o                         
  -2  -6   4         25.80         29.66         2.34 o                         
  -1  -6   4         49.42         55.27         3.54 o                         
   0  -6   4        582.75        567.91         9.67 o                         
   1  -6   4         13.65         15.96         1.94 o                         
   2  -6   4          8.77          8.64         1.46 o                         
   3  -6   4         89.06         92.78         4.86 o                         
   4  -6   4          4.11          4.58         1.88 o                         
   5  -6   4         29.48         34.72         4.08 o                         
   6  -6   4         47.32         48.78         7.43 o                         
   7  -6   4        182.10        179.86         7.23 o                         
   8  -6   4        457.57        452.02        17.92 o                         
   9  -6   4        255.83        262.62        15.11 o                         
  10  -6   4         58.79         67.71        13.23 o                         
  -9  -5   4          0.56         -1.24         4.33 o                         
  -8  -5   4         41.25         38.24         6.71 o                         
  -7  -5   4         71.02         70.58         7.84 o                         
  -6  -5   4         44.37         43.86         3.58 o                         
  -5  -5   4          1.24          3.89         2.61 o                         
  -4  -5   4         72.57         83.24         5.07 o                         
  -3  -5   4         51.70         52.68         2.94 o                         
  -2  -5   4        270.29        301.70         6.15 o                         
  -1  -5   4        680.78        707.02        23.02 o                         
   0  -5   4        210.84        204.94        12.50 o                         
   1  -5   4       1683.92       1752.32        19.70 o                         
   2  -5   4       1322.19       1361.78        17.46 o                         
   3  -5   4       1350.74       1313.84        18.61 o                         
   4  -5   4          0.91          0.67         1.77 o                         
   5  -5   4         35.02         33.33         3.17 o                         
   6  -5   4         37.48         35.29         3.04 o                         
   7  -5   4         17.37         25.78         3.19 o                         
   8  -5   4         34.42         31.35         5.92 o                         
   9  -5   4         44.84         71.40        17.68 o                         
  10  -5   4         98.97        109.61        19.99 o                         
 -10  -4   4         20.94         43.76        10.73 o                         
  -9  -4   4          0.08          6.78         5.43 o                         
  -8  -4   4         27.13         34.85         6.31 o                         
  -7  -4   4          1.53         -3.74         3.74 o                         
  -6  -4   4        301.32        273.29         9.90 o                         
  -5  -4   4        329.89        351.27         8.19 o                         
  -4  -4   4        531.00        474.12         9.44 o                         
  -3  -4   4       1330.69       1472.41        26.89 o                         
  -2  -4   4       1411.50       1528.94        18.03 o                         
  -1  -4   4        990.42       1043.00        17.79 o                         
   0  -4   4         79.49        113.00         4.43 o                         
   1  -4   4        209.44        222.50         9.04 o                         
   2  -4   4          0.13          1.64         1.02 o                         
   3  -4   4        469.23        504.21        12.36 o                         
   4  -4   4       1053.16       1123.06        16.16 o                         
   5  -4   4         58.20         47.18         2.82 o                         
   6  -4   4          0.55          0.69         1.73 o                         
   7  -4   4         55.17         50.82         8.71 o                         
   8  -4   4        262.63        246.91        12.39 o                         
   9  -4   4         90.79         93.46         9.11 o                         
  10  -4   4         73.94         95.32        10.88 o                         
 -10  -3   4         27.73         41.43         8.04 o                         
  -9  -3   4         59.12         51.14         8.01 o                         
  -8  -3   4          4.73          6.98         4.28 o                         
  -7  -3   4         61.00         58.68         6.48 o                         
  -6  -3   4         15.23         15.47         2.23 o                         
  -5  -3   4          0.02         -0.70         1.28 o                         
  -4  -3   4       1133.00       1064.54        77.49 o                         
  -3  -3   4        350.01        391.69        10.91 o                         
  -2  -3   4       1078.86       1090.61        17.76 o                         
  -1  -3   4       1145.57       1266.70        11.79 o                         
   0  -3   4         72.71         95.13         3.57 o                         
   1  -3   4        135.47        117.75         2.30 o                         
   2  -3   4        746.88        701.73        11.90 o                         
   3  -3   4       1557.06       1479.08        24.23 o                         
   4  -3   4        356.00        316.26         8.43 o                         
   5  -3   4          4.53          5.61         2.23 o                         
   6  -3   4        229.14        229.05        19.22 o                         
   7  -3   4         25.46         30.09         4.91 o                         
   8  -3   4          3.39          0.35         2.97 o                         
   9  -3   4         18.30         26.43         6.28 o                         
  10  -3   4         17.55         15.52         6.46 o                         
 -10  -2   4         31.49         38.08         7.90 o                         
  -9  -2   4         34.69         58.91         8.04 o                         
  -8  -2   4        127.32        122.89         8.64 o                         
  -7  -2   4          6.40          8.10         3.65 o                         
  -6  -2   4         25.09         21.99         2.67 o                         
  -5  -2   4         14.53         12.13         2.99 o                         
  -4  -2   4       2143.29       2294.85        25.88 o                         
  -3  -2   4        153.70        151.32         4.22 o                         
  -2  -2   4        121.61        124.03         2.66 o                         
  -1  -2   4         42.06         34.77         1.18 o                         
   0  -2   4        188.58        196.72         4.76 o                         
   1  -2   4        238.24        222.58        14.45 o                         
   2  -2   4         86.41         75.49         2.33 o                         
   3  -2   4       1785.93       1672.24        18.14 o                         
   4  -2   4        222.85        223.27         6.17 o                         
   5  -2   4        273.87        212.94         5.94 o                         
   6  -2   4         88.44         72.56         4.22 o                         
   7  -2   4        770.06        807.16        22.32 o                         
   8  -2   4        143.64        151.62         9.57 o                         
   9  -2   4         82.68         84.89         8.99 o                         
  10  -2   4         11.00         16.29         6.71 o                         
 -11  -1   4        144.91        206.43        16.28 o                         
 -10  -1   4         32.09         26.75         7.12 o                         
  -9  -1   4         61.90         73.83         8.34 o                         
  -8  -1   4          1.16         -1.78         3.46 o                         
  -7  -1   4          5.11         10.02         3.55 o                         
  -6  -1   4         60.22         59.95         6.73 o                         
  -5  -1   4         33.67         27.67         2.14 o                         
  -4  -1   4         86.64         56.90         2.73 o                         
  -3  -1   4        606.00        608.20         8.24 o                         
  -2  -1   4       1373.81       1375.32        16.71 o                         
  -1  -1   4      10787.91      11067.16        63.99 o                         
   0  -1   4       1494.88       1580.62        14.35 o                         
   1  -1   4         20.53         25.91         1.32 o                         
   2  -1   4        719.73        690.54         8.22 o                         
   3  -1   4       2020.01       2161.18        26.18 o                         
   4  -1   4         38.70         66.99         3.46 o                         
   5  -1   4          1.61          9.97         1.45 o                         
   6  -1   4        257.10        232.19         8.45 o                         
   7  -1   4        240.84        221.83        10.22 o                         
   8  -1   4        174.34        165.70        11.44 o                         
   9  -1   4        238.00        247.07        13.70 o                         
  10  -1   4        239.22        251.36        16.22 o                         
 -11   0   4         46.36         54.13         9.70 o                         
 -10   0   4         32.38         29.82         6.99 o                         
  -9   0   4         94.09        101.59         8.79 o                         
  -8   0   4        755.34        841.50        28.37 o                         
  -7   0   4         53.03         50.45         5.32 o                         
  -6   0   4         38.83         27.09         2.36 o                         
  -5   0   4         20.27         18.76         1.98 o                         
  -4   0   4        439.31        465.11         7.42 o                         
  -3   0   4        265.42        265.80         5.03 o                         
  -2   0   4         95.38        105.12         6.32 o                         
  -1   0   4       2673.30       2798.38        30.75 o                         
   0   0   4       2124.71       2245.52        24.10 o                         
   1   0   4        252.80        267.48         4.10 o                         
   2   0   4        358.97        339.79         5.25 o                         
   3   0   4        136.22        113.73         3.02 o                         
   4   0   4       1445.58       1193.44        14.68 o                         
   5   0   4        795.70        786.74        31.50 o                         
   6   0   4         38.92         37.67         4.58 o                         
   7   0   4         82.60         86.50         6.09 o                         
   8   0   4          6.75         11.69         4.84 o                         
   9   0   4          9.98          5.01         4.77 o                         
  10   0   4         73.69         86.15        10.61 o                         
 -11   1   4          1.34         -0.05         3.98 o                         
 -10   1   4          0.59         -0.99         3.84 o                         
  -9   1   4          2.93          2.32         3.88 o                         
  -8   1   4          0.38          0.94         2.95 o                         
  -7   1   4          6.81         20.59         3.64 o                         
  -6   1   4        181.09        162.00         6.75 o                         
  -5   1   4         60.94         85.00         4.41 o                         
  -4   1   4       1801.18       1944.92        22.04 o                         
  -3   1   4       2063.43       2182.97        22.33 o                         
  -2   1   4       3699.07       3853.24        32.21 o                         
  -1   1   4       6949.97       7081.91        49.71 o                         
   0   1   4        537.13        526.93         6.42 o                         
   1   1   4        230.63        219.15         3.87 o                         
   2   1   4        854.92        888.13        10.73 o                         
   3   1   4        983.01       1029.74        13.42 o                         
   4   1   4        161.33        160.47        12.36 o                         
   5   1   4         14.97         14.61         1.64 o                         
   6   1   4         47.87         44.76         4.88 o                         
   7   1   4          0.49          4.13         2.75 o                         
   8   1   4          0.75         -2.85         3.93 o                         
   9   1   4         35.47         45.45         7.77 o                         
  10   1   4          0.92          5.68         5.95 o                         
 -11   2   4         57.36         76.37        10.54 o                         
 -10   2   4         14.09         20.54        11.00 o                         
  -9   2   4         55.47         60.04         7.66 o                         
  -8   2   4        516.81        525.87        17.35 o                         
  -7   2   4        169.26        172.89         8.18 o                         
  -6   2   4        228.80        231.24         8.44 o                         
  -5   2   4        664.45        711.89        15.14 o                         
  -4   2   4        302.57        308.84         7.15 o                         
  -3   2   4        186.04        180.34         3.93 o                         
  -2   2   4        691.44        715.06         8.65 o                         
  -1   2   4       3081.33       3010.08        60.39 o                         
   0   2   4       1059.93       1003.18        10.56 o                         
   1   2   4        753.00        741.93         9.30 o                         
   2   2   4        515.87        517.84         7.82 o                         
   3   2   4       2999.42       3175.74        70.14 o                         
   4   2   4       2678.45       2580.92        30.02 o                         
   5   2   4       2039.13       2104.85        26.50 o                         
   6   2   4        922.82        887.80        22.92 o                         
   7   2   4         49.64         48.76         6.05 o                         
   8   2   4          5.11          3.84         4.10 o                         
   9   2   4          9.93         24.94         5.77 o                         
  10   2   4         17.15         25.72         8.25 o                         
 -11   3   4          4.65         -0.64         4.53 o                         
 -10   3   4          3.28          5.16         4.71 o                         
  -9   3   4         21.84         28.24         5.78 o                         
  -8   3   4          2.15          5.88         3.55 o                         
  -7   3   4        175.82        166.34         8.06 o                         
  -6   3   4        368.86        364.79        11.27 o                         
  -5   3   4        169.06        154.33         4.88 o                         
  -4   3   4          6.36         15.05         1.54 o                         
  -3   3   4         88.21         80.81         2.63 o                         
  -2   3   4        667.73        671.38         7.93 o                         
  -1   3   4       1494.18       1365.53        33.79 o                         
   0   3   4        255.62        264.89        12.19 o                         
   1   3   4         60.61         60.91         2.30 o                         
   2   3   4        743.75        734.25        10.44 o                         
   3   3   4         67.71         92.97         4.12 o                         
   4   3   4        948.89        847.39        13.79 o                         
   5   3   4       1228.03       1241.18        20.93 o                         
   6   3   4        944.69        861.35        22.49 o                         
   7   3   4        272.57        293.96        13.28 o                         
   8   3   4        148.07        160.37        16.16 o                         
   9   3   4         12.84         25.80         7.45 o                         
 -11   4   4         27.47         32.78         8.02 o                         
 -10   4   4          1.37         -2.90         5.36 o                         
  -9   4   4        200.69        192.56        20.28 o                         
  -8   4   4         45.16          3.04         2.19 o                         
  -7   4   4        585.16        549.15        16.40 o                         
  -6   4   4        214.14        229.89         6.91 o                         
  -5   4   4          2.70          3.43         1.57 o                         
  -4   4   4         29.58         30.12         2.03 o                         
  -3   4   4         18.93         21.39         1.78 o                         
  -2   4   4         89.84         77.41         4.86 o                         
  -1   4   4       2281.96       2313.32        34.64 o                         
   0   4   4        610.90        565.22        19.33 o                         
   1   4   4       1174.97       1143.88        19.35 o                         
   2   4   4         17.18         14.10         1.86 o                         
   3   4   4         39.83         47.80         2.78 o                         
   4   4   4         24.53         27.87         2.62 o                         
   5   4   4          3.37         -0.17         2.49 o                         
   6   4   4          0.25          3.80         4.74 o                         
   7   4   4         37.62         45.97         6.60 o                         
   8   4   4          5.99          7.71         5.21 o                         
   9   4   4          3.79         15.10         7.32 o                         
 -10   5   4         30.56         35.36         8.16 o                         
  -9   5   4        131.49        108.68         8.80 o                         
  -8   5   4        328.67        327.02        14.42 o                         
  -7   5   4        324.32        320.31         9.46 o                         
  -6   5   4        827.74        807.93        15.25 o                         
  -5   5   4       1673.81       1682.47        26.89 o                         
  -4   5   4        388.67        383.47        21.85 o                         
  -3   5   4         56.13         44.43         1.88 o                         
  -2   5   4        127.15        126.33         5.44 o                         
  -1   5   4        811.98        871.44        16.91 o                         
   0   5   4        190.45        198.33        11.04 o                         
   1   5   4         11.28         12.08         1.53 o                         
   2   5   4        170.87        187.15         6.49 o                         
   3   5   4        143.44        161.13         5.00 o                         
   4   5   4         16.92         15.44         2.49 o                         
   5   5   4         51.61         56.38         4.18 o                         
   6   5   4        119.59        118.92        10.53 o                         
   7   5   4         64.48         59.91         7.64 o                         
   8   5   4         64.70         65.56         9.24 o                         
   9   5   4          7.42         18.90         7.75 o                         
 -10   6   4          1.64          3.15         3.90 o                         
  -9   6   4          9.57        110.30        74.70 o                         
  -8   6   4        162.41        141.96         6.26 o                         
  -7   6   4         24.86         23.19         3.40 o                         
  -6   6   4         32.78         28.21         4.86 o                         
  -5   6   4        737.95        689.05        26.06 o                         
  -4   6   4        134.54        132.03        10.42 o                         
  -3   6   4        303.93        324.89        10.22 o                         
  -2   6   4          9.90          5.59         2.00 o                         
  -1   6   4        817.79        825.03        18.19 o                         
   0   6   4       1085.86       1207.97        23.98 o                         
   1   6   4       1082.98       1077.02        29.08 o                         
   2   6   4       2493.12       2598.23        44.82 o                         
   3   6   4          3.65          3.42         2.01 o                         
   4   6   4         35.57         34.25         3.09 o                         
   5   6   4          3.14          7.47         2.75 o                         
   6   6   4          8.73         16.13         5.02 o                         
   7   6   4          0.19         -0.85         6.70 o                         
   8   6   4          0.90          7.08         5.73 o                         
 -10   7   4         64.87         56.88        12.79 o                         
  -9   7   4          0.20          8.68         8.79 o                         
  -8   7   4          3.73          6.58         3.15 o                         
  -7   7   4         85.46         75.87        10.39 o                         
  -6   7   4        195.32        205.14         8.93 o                         
  -5   7   4        618.26        650.65        23.01 o                         
  -4   7   4          7.17          5.61         3.17 o                         
  -3   7   4         38.96         39.24         4.75 o                         
  -2   7   4         10.50         14.24         3.31 o                         
  -1   7   4         10.89         10.26         3.03 o                         
   0   7   4         99.72        103.92         6.18 o                         
   1   7   4        694.06        725.99        18.68 o                         
   2   7   4         12.01         12.78         2.43 o                         
   3   7   4        598.33        592.62        24.75 o                         
   4   7   4         92.57         94.49         5.29 o                         
   5   7   4         14.96         18.34         3.19 o                         
   6   7   4         18.95         20.10         6.24 o                         
   7   7   4         40.41         53.97         8.23 o                         
   8   7   4         30.21         25.90         8.39 o                         
  -9   8   4         50.33         43.93        11.99 o                         
  -8   8   4         10.81         11.92         5.79 o                         
  -7   8   4          5.98         10.32         4.31 o                         
  -6   8   4          1.19         -1.37         2.71 o                         
  -5   8   4         20.53         25.42         5.07 o                         
  -4   8   4        307.34        321.66        11.76 o                         
  -3   8   4        183.91        183.24        17.65 o                         
  -2   8   4          0.05          0.69         2.63 o                         
  -1   8   4         63.35         54.06         4.45 o                         
   0   8   4        161.94        164.72        16.11 o                         
   1   8   4        253.00        263.72        11.03 o                         
   2   8   4          6.15         11.17         3.94 o                         
   3   8   4         15.79         21.55         4.59 o                         
   4   8   4          1.68          4.57         2.99 o                         
   5   8   4         15.58         13.80         3.48 o                         
   6   8   4          6.95         13.18         5.26 o                         
   7   8   4          5.08         15.40         9.59 o                         
  -9   9   4        165.35        147.13        19.24 o                         
  -8   9   4          0.91          4.68         5.21 o                         
  -7   9   4         40.35         38.47         6.63 o                         
  -6   9   4        105.90        119.88        13.19 o                         
  -5   9   4         81.08         87.27         8.78 o                         
  -4   9   4         84.11        102.15         7.93 o                         
  -3   9   4          5.50         13.68         8.80 o                         
  -2   9   4          9.42          6.23         3.42 o                         
  -1   9   4         39.38         37.12         5.49 o                         
   0   9   4         32.52         33.66         6.06 o                         
   1   9   4          0.27         24.99        24.50 o                         
   2   9   4        177.69        181.79        10.62 o                         
   3   9   4         77.21         77.20         7.42 o                         
   4   9   4         19.41         28.34         5.73 o                         
   5   9   4          0.09          2.04         3.51 o                         
   6   9   4          2.07          2.84         7.72 o                         
  -8  10   4        138.61        146.10        12.33 o                         
  -7  10   4         21.39         31.43         7.10 o                         
  -6  10   4          4.86          6.12         4.87 o                         
  -5  10   4         40.16         37.07         6.94 o                         
  -4  10   4        196.72        209.34        11.53 o                         
  -3  10   4         79.42         76.16         8.05 o                         
  -2  10   4         15.39         26.94         5.56 o                         
  -1  10   4          1.15          5.53         7.67 o                         
   0  10   4        107.96        113.05         9.33 o                         
   1  10   4         15.77         16.26         5.53 o                         
   2  10   4         68.23         93.56         9.07 o                         
   3  10   4         37.76         46.12        12.54 o                         
   4  10   4          0.13         -3.70         4.27 o                         
   5  10   4          0.00          1.85         7.14 o                         
  -7  11   4          4.10         -1.22         4.75 o                         
  -6  11   4        111.06        124.03         9.82 o                         
  -5  11   4         33.88         39.04         8.60 o                         
  -4  11   4         46.50         46.31         7.59 o                         
  -3  11   4          6.21          4.16         4.69 o                         
  -2  11   4         11.62         13.27         5.50 o                         
  -1  11   4          2.20          3.64         4.35 o                         
   0  11   4         10.31          8.21         5.05 o                         
   1  11   4        157.81        168.05        12.28 o                         
   2  11   4         68.00         71.91         9.25 o                         
   3  11   4         61.88         62.45        10.02 o                         
   4  11   4         69.77         75.64         9.97 o                         
  -5  12   4         20.06         35.90         9.11 o                         
  -4  12   4         86.54         89.09        12.91 o                         
  -3  12   4        183.46        175.42        14.05 o                         
  -2  12   4         69.34         73.17         9.71 o                         
  -1  12   4         58.08         50.66         8.92 o                         
   0  12   4         98.83         93.56        10.34 o                         
   1  12   4          3.12         -1.87         5.51 o                         
   2  12   4          1.45          2.40         5.20 o                         
   0 -13   5          1.58          7.30         8.71 o                         
   1 -13   5         46.52         53.60        13.17 o                         
   2 -13   5         67.44         90.94        16.04 o                         
   3 -13   5        162.80        192.79        21.47 o                         
  -3 -12   5         70.58         56.30        12.51 o                         
  -2 -12   5         60.66         54.89        12.70 o                         
  -1 -12   5         16.06         20.81         9.81 o                         
   0 -12   5         13.63         23.18        10.50 o                         
   1 -12   5          1.83         -3.11         6.97 o                         
   2 -12   5         74.42         73.25        14.80 o                         
   3 -12   5         28.41         22.32         9.89 o                         
   4 -12   5         25.98         37.97        10.78 o                         
   5 -12   5          7.50         17.25         9.42 o                         
  -4 -11   5          0.02          2.09         3.96 o                         
  -3 -11   5          0.62          6.26         5.47 o                         
  -2 -11   5         15.81         16.49        17.43 o                         
  -1 -11   5          0.28         12.25        13.13 o                         
   0 -11   5         87.14         73.86         6.23 o                         
   1 -11   5         80.98         76.89         5.60 o                         
   2 -11   5         54.12         51.56         5.16 o                         
   3 -11   5        137.61        129.69         8.24 o                         
   4 -11   5        258.43        210.22         9.93 o                         
   5 -11   5          0.03          1.53         2.84 o                         
   6 -11   5          2.95          1.87         6.34 o                         
   7 -11   5          5.92         10.28         7.61 o                         
  -6 -10   5         99.89          0.39         4.99 o                         
  -5 -10   5         27.83         20.04         9.24 o                         
  -4 -10   5         19.83         11.48         5.43 o                         
  -3 -10   5        197.77        186.63        10.25 o                         
  -2 -10   5         72.43         69.31         5.87 o                         
  -1 -10   5         45.31         46.94         5.75 o                         
   0 -10   5         20.04         21.58         3.32 o                         
   1 -10   5          3.08          8.43         3.77 o                         
   2 -10   5          1.94          1.76         2.05 o                         
   3 -10   5         32.15         28.71         4.17 o                         
   4 -10   5         33.24         38.27         4.52 o                         
   5 -10   5        342.49        334.85        14.36 o                         
   6 -10   5         54.80         57.58         5.79 o                         
   7 -10   5          0.00         -0.58         2.55 o                         
   8 -10   5          1.98          4.77         7.05 o                         
  -7  -9   5         19.87          5.90         7.04 o                         
  -6  -9   5          5.61          2.34         3.13 o                         
  -5  -9   5         90.55         93.27        12.26 o                         
  -4  -9   5        151.66        147.15         7.33 o                         
  -3  -9   5          7.32          7.72         3.66 o                         
  -2  -9   5        161.20        149.02         8.93 o                         
  -1  -9   5        317.32        316.45         9.48 o                         
   0  -9   5        109.41        100.11         5.62 o                         
   1  -9   5        188.25        187.64         6.38 o                         
   2  -9   5        223.26        203.36         6.91 o                         
   3  -9   5          6.70          2.57         2.15 o                         
   4  -9   5        247.22        245.91        18.92 o                         
   5  -9   5         67.39         65.06         5.10 o                         
   6  -9   5          4.39          8.81         3.37 o                         
   7  -9   5         24.28         22.26         3.87 o                         
   8  -9   5          1.10         -1.43         3.90 o                         
  -7  -8   5         29.89         31.46         7.33 o                         
  -6  -8   5         27.45         23.87         5.86 o                         
  -5  -8   5        233.80        238.29         9.35 o                         
  -4  -8   5          0.14          3.06         2.61 o                         
  -3  -8   5        516.34        558.56        13.29 o                         
  -2  -8   5        206.55        189.60         6.71 o                         
  -1  -8   5          1.53          3.82         2.02 o                         
   0  -8   5        192.54        196.83         7.25 o                         
   1  -8   5         67.16         67.65         4.79 o                         
   2  -8   5        228.04        216.85        11.30 o                         
   3  -8   5        222.78        220.07         6.97 o                         
   4  -8   5        179.66        175.11         6.81 o                         
   5  -8   5        161.01        162.58         7.39 o                         
   6  -8   5        222.76        221.19         8.98 o                         
   7  -8   5         43.90         47.67         4.97 o                         
   8  -8   5         17.87         21.94         6.70 o                         
   9  -8   5         51.39         50.49         8.42 o                         
  -8  -7   5         23.32         33.23         7.20 o                         
  -7  -7   5         88.09         94.75         8.51 o                         
  -6  -7   5         30.16         26.14         3.91 o                         
  -5  -7   5         22.33         20.41         3.54 o                         
  -4  -7   5         61.09         55.14         3.99 o                         
  -3  -7   5        114.68        130.08         5.21 o                         
  -2  -7   5        104.94         87.28         5.85 o                         
  -1  -7   5        312.15        323.53        12.92 o                         
   0  -7   5        255.71        245.56         9.46 o                         
   1  -7   5          1.75          1.29         1.42 o                         
   2  -7   5        148.19        149.48         4.95 o                         
   3  -7   5         52.88         57.36         4.54 o                         
   4  -7   5        176.91        166.16         6.30 o                         
   5  -7   5         31.61         30.31         3.35 o                         
   6  -7   5         51.89         56.65         4.80 o                         
   7  -7   5          1.19         -0.28         2.08 o                         
   8  -7   5          6.48          4.76         4.43 o                         
   9  -7   5          7.01          7.73         5.60 o                         
  -9  -6   5         12.43         21.48         7.50 o                         
  -8  -6   5          3.06          1.84         3.96 o                         
  -7  -6   5          1.57          7.66         4.73 o                         
  -6  -6   5        122.18        119.68         6.72 o                         
  -5  -6   5          0.16          0.25         1.66 o                         
  -4  -6   5         24.96         25.12         2.67 o                         
  -3  -6   5        297.56        294.84        11.49 o                         
  -2  -6   5        108.90         95.01         5.33 o                         
  -1  -6   5        160.68        184.78         4.88 o                         
   0  -6   5        194.37        206.61         8.10 o                         
   1  -6   5        478.11        504.02        15.85 o                         
   2  -6   5          2.62          6.59         2.45 o                         
   3  -6   5         76.76         89.71         3.99 o                         
   4  -6   5         85.53         64.92        10.00 o                         
   5  -6   5        160.83        165.19        12.14 o                         
   6  -6   5        493.21        484.72        11.74 o                         
   7  -6   5          5.44          8.70         3.05 o                         
   8  -6   5        182.23        193.81        11.76 o                         
   9  -6   5         13.75         17.44         6.14 o                         
  10  -6   5         26.04         27.10         8.02 o                         
  -9  -5   5        531.95        531.19        22.66 o                         
  -8  -5   5        259.62        271.79        14.15 o                         
  -7  -5   5        185.06        201.77        17.09 o                         
  -6  -5   5         60.24         55.09         4.14 o                         
  -5  -5   5          0.10          0.04         1.39 o                         
  -4  -5   5          3.32          5.05         1.76 o                         
  -3  -5   5          8.04         10.50         1.87 o                         
  -2  -5   5        149.67        120.28         3.71 o                         
  -1  -5   5       1196.60       1213.34        14.85 o                         
   0  -5   5          0.50          4.64         1.13 o                         
   1  -5   5        476.75        494.11         7.79 o                         
   2  -5   5          0.37          2.17         1.32 o                         
   3  -5   5         30.05         34.54         2.48 o                         
   4  -5   5         39.59         45.12         2.84 o                         
   5  -5   5         14.21         15.48         2.18 o                         
   6  -5   5         53.37         58.71         5.73 o                         
   7  -5   5         37.22         40.47         8.44 o                         
   8  -5   5        114.74        126.22         9.89 o                         
   9  -5   5          3.55          6.55         5.83 o                         
  10  -5   5         47.54         61.49        11.20 o                         
 -10  -4   5         51.91         69.97        10.23 o                         
  -9  -4   5        159.52        163.11        12.12 o                         
  -8  -4   5        529.92        570.60        20.38 o                         
  -7  -4   5       1402.16       1442.18        34.81 o                         
  -6  -4   5        713.42        761.80        15.30 o                         
  -5  -4   5        293.09        307.86         7.50 o                         
  -4  -4   5         96.34        106.89         4.19 o                         
  -3  -4   5         75.76         80.82         4.99 o                         
  -2  -4   5        498.95        581.27         9.95 o                         
  -1  -4   5          1.42          2.20         0.74 o                         
   0  -4   5        148.81        121.36         3.39 o                         
   1  -4   5        379.73        357.39        12.89 o                         
   2  -4   5          9.81          9.83         1.30 o                         
   3  -4   5        582.74        587.11        11.76 o                         
   4  -4   5        256.74        251.05         6.01 o                         
   5  -4   5         66.80         73.87         3.85 o                         
   6  -4   5        168.26        164.31         5.72 o                         
   7  -4   5         97.53         95.12         7.62 o                         
   8  -4   5         31.92         37.61         6.05 o                         
   9  -4   5          2.32          1.23         3.86 o                         
  10  -4   5          0.86         -0.41         4.12 o                         
 -10  -3   5          6.58          7.38         8.10 o                         
  -9  -3   5          0.60          1.68         4.06 o                         
  -8  -3   5        115.92        118.44         9.58 o                         
  -7  -3   5          2.94         17.85         4.59 o                         
  -6  -3   5        350.74        344.59         8.90 o                         
  -5  -3   5         83.20         75.85         3.55 o                         
  -4  -3   5        808.82        849.10        13.26 o                         
  -3  -3   5        277.16        311.77         5.99 o                         
  -2  -3   5       1103.85       1126.93        14.42 o                         
  -1  -3   5        763.80        678.94        36.41 o                         
   0  -3   5       3247.47       3427.69        44.40 o                         
   1  -3   5          6.40          6.81         2.39 o                         
   2  -3   5         64.50         66.90         2.99 o                         
   3  -3   5        375.19        409.48         9.30 o                         
   4  -3   5         10.91         10.38         1.61 o                         
   5  -3   5         16.93         21.32         2.19 o                         
   6  -3   5         74.91         67.03         3.38 o                         
   7  -3   5         49.92         50.66         8.93 o                         
   8  -3   5        262.95        263.81        13.14 o                         
   9  -3   5         40.99         59.83         8.06 o                         
  10  -3   5         35.73         48.91         8.92 o                         
 -10  -2   5         21.30         22.08         6.92 o                         
  -9  -2   5         58.41         69.72         8.24 o                         
  -8  -2   5        358.40        335.08        14.67 o                         
  -7  -2   5        235.35        286.50        14.01 o                         
  -6  -2   5        237.64        242.72         6.33 o                         
  -5  -2   5         17.57         10.66         1.90 o                         
  -4  -2   5        145.87        148.56         5.76 o                         
  -3  -2   5          0.61          1.51         1.07 o                         
  -2  -2   5         60.03         53.91         3.75 o                         
  -1  -2   5        518.46        588.54        19.47 o                         
   0  -2   5        153.27        122.62         3.90 o                         
   1  -2   5       2030.79       2052.75        27.16 o                         
   2  -2   5        734.25        728.48         9.35 o                         
   3  -2   5         30.36         23.04         1.61 o                         
   4  -2   5         34.74         39.86         2.43 o                         
   5  -2   5          0.65          1.65         1.20 o                         
   6  -2   5         63.10         49.02         3.16 o                         
   7  -2   5        537.07        519.09        16.99 o                         
   8  -2   5         28.23         35.52         6.23 o                         
   9  -2   5         32.93         33.26         7.08 o                         
  10  -2   5          2.10          7.69         6.21 o                         
 -10  -1   5        103.69        139.39        12.11 o                         
  -9  -1   5         24.67         25.19         7.44 o                         
  -8  -1   5        196.10        186.94        13.38 o                         
  -7  -1   5        378.62        347.87        28.75 o                         
  -6  -1   5        567.51        573.38        19.67 o                         
  -5  -1   5        775.96        815.78        16.01 o                         
  -4  -1   5        239.54        258.26         7.23 o                         
  -3  -1   5         95.57         90.41         2.72 o                         
  -2  -1   5        649.89        681.11         8.72 o                         
  -1  -1   5        965.95       1141.92        11.24 o                         
   0  -1   5       1493.83       1584.15        16.51 o                         
   1  -1   5          0.48          3.51         0.91 o                         
   2  -1   5          6.90          6.15         1.08 o                         
   3  -1   5         92.54        105.48         4.46 o                         
   4  -1   5         18.89         13.25         1.64 o                         
   5  -1   5         36.15         38.89         3.74 o                         
   6  -1   5        483.62        490.52        15.08 o                         
   7  -1   5          0.08          2.20         3.26 o                         
   8  -1   5        310.06        324.12        14.70 o                         
   9  -1   5        398.52        421.54        18.57 o                         
  10  -1   5        121.38        125.57        12.11 o                         
 -11   0   5        208.69        228.91        16.44 o                         
 -10   0   5        145.43        158.31        15.47 o                         
  -9   0   5         23.20         12.32         5.13 o                         
  -8   0   5        461.84        434.62        16.06 o                         
  -7   0   5        507.64        463.22        14.72 o                         
  -6   0   5        185.02        174.75        10.15 o                         
  -5   0   5         22.44         15.11         1.93 o                         
  -4   0   5        254.35        278.38         6.02 o                         
  -3   0   5        265.33        285.73         5.29 o                         
  -2   0   5        269.55        316.98         5.18 o                         
  -1   0   5        243.88        249.72         4.86 o                         
   0   0   5        335.22        347.29         5.86 o                         
   1   0   5        115.01        105.85         2.52 o                         
   2   0   5        187.96        175.09         3.91 o                         
   3   0   5        891.98        889.57        16.35 o                         
   4   0   5        385.24        404.15        11.56 o                         
   5   0   5          9.28          6.94         1.74 o                         
   6   0   5          0.34          0.52         3.42 o                         
   7   0   5          5.14          6.10         3.59 o                         
   8   0   5         57.61         47.67        12.36 o                         
   9   0   5         13.21         15.47         4.85 o                         
  10   0   5         84.04         76.25        11.26 o                         
 -11   1   5          0.30          8.77         6.38 o                         
 -10   1   5         81.54         83.36         9.07 o                         
  -9   1   5        106.38        117.60         9.51 o                         
  -8   1   5        100.94         77.69         6.88 o                         
  -7   1   5         31.78         34.65         4.51 o                         
  -6   1   5        162.94        173.49         6.63 o                         
  -5   1   5        106.02         91.99         5.15 o                         
  -4   1   5        745.90        695.86        11.16 o                         
  -3   1   5         96.10         65.17         2.56 o                         
  -2   1   5        718.43        803.89        10.50 o                         
  -1   1   5        310.24        372.68         5.62 o                         
   0   1   5       1268.58       1370.91        15.68 o                         
   1   1   5          0.86          4.25         2.94 o                         
   2   1   5        429.46        442.71         7.11 o                         
   3   1   5        197.57        230.53         8.48 o                         
   4   1   5        114.49        100.59         3.78 o                         
   5   1   5         95.33         91.49         3.68 o                         
   6   1   5         39.86         35.97         4.98 o                         
   7   1   5         16.42         16.30         4.54 o                         
   8   1   5         31.61         41.04        12.39 o                         
   9   1   5        119.74        128.72        11.08 o                         
  10   1   5         18.91         32.13         8.54 o                         
 -11   2   5        168.46        187.66        30.23 o                         
 -10   2   5        288.66        343.68        17.80 o                         
  -9   2   5        102.34         93.03         8.41 o                         
  -8   2   5         25.45         35.53         5.48 o                         
  -7   2   5         58.44         58.39         5.40 o                         
  -6   2   5         99.07        121.82         6.37 o                         
  -5   2   5        133.97        135.16         5.71 o                         
  -4   2   5        455.67        529.29         9.24 o                         
  -3   2   5         36.64         28.98         2.83 o                         
  -2   2   5          0.17          3.50         1.17 o                         
  -1   2   5        289.21        291.79         4.90 o                         
   0   2   5        195.65        197.99         3.94 o                         
   1   2   5         24.41         24.42         1.78 o                         
   2   2   5        781.75        810.30        11.88 o                         
   3   2   5         36.58         23.90         2.25 o                         
   4   2   5        467.69        488.55         9.30 o                         
   5   2   5        123.06        116.47         4.70 o                         
   6   2   5        113.32        110.54         7.38 o                         
   7   2   5          0.89         -0.54         2.58 o                         
   8   2   5         12.74          8.93         5.43 o                         
   9   2   5         28.22         32.55         7.36 o                         
  10   2   5         11.69         10.50         7.14 o                         
 -11   3   5         14.54         20.66         7.68 o                         
 -10   3   5         35.35         40.45         7.33 o                         
  -9   3   5          6.96          8.77         4.80 o                         
  -8   3   5        264.60        234.97        10.91 o                         
  -7   3   5          2.04          2.08         1.76 o                         
  -6   3   5         78.77         84.64         5.83 o                         
  -5   3   5        834.23        866.53        14.43 o                         
  -4   3   5        334.33        304.66         6.86 o                         
  -3   3   5        711.90        755.60        14.61 o                         
  -2   3   5        698.69        699.08        13.12 o                         
  -1   3   5         46.67         50.22         3.47 o                         
   0   3   5         63.72         68.82         2.31 o                         
   1   3   5          0.69         -1.70         1.73 o                         
   2   3   5          1.74          6.54         2.67 o                         
   3   3   5         40.80         49.43         3.25 o                         
   4   3   5        541.29        553.15        11.16 o                         
   5   3   5        380.24        383.59         9.02 o                         
   6   3   5        743.04        708.98        20.89 o                         
   7   3   5         45.58         46.83         6.72 o                         
   8   3   5         56.87         50.80         7.76 o                         
   9   3   5         47.15         72.31         9.34 o                         
 -11   4   5        238.17        244.34        16.33 o                         
 -10   4   5        151.42        150.26        11.62 o                         
  -9   4   5         15.86         25.31         5.73 o                         
  -8   4   5          0.45          2.05         2.01 o                         
  -7   4   5         44.93         40.58         6.01 o                         
  -6   4   5         72.35         80.88         4.21 o                         
  -5   4   5         49.81         43.15         4.36 o                         
  -4   4   5         19.98         17.79         1.88 o                         
  -3   4   5        206.34        216.52         7.87 o                         
  -2   4   5         82.43        102.51         5.15 o                         
  -1   4   5       2424.10       2685.88        48.02 o                         
   0   4   5          7.29          9.57         1.37 o                         
   1   4   5          2.52          4.12         1.94 o                         
   2   4   5         10.59         11.18         1.83 o                         
   3   4   5        157.19        159.11         5.12 o                         
   4   4   5         48.65         55.87         3.55 o                         
   5   4   5          2.22          2.72         2.25 o                         
   6   4   5         37.64         44.22         5.91 o                         
   7   4   5        216.01        176.32        11.43 o                         
   8   4   5        139.11        136.67        11.88 o                         
   9   4   5         24.19         20.86         7.48 o                         
 -10   5   5        165.60        164.65        11.92 o                         
  -9   5   5        117.53        115.47        55.58 o                         
  -8   5   5         70.73         65.33         6.67 o                         
  -7   5   5         52.49         50.93         4.31 o                         
  -6   5   5        413.13        401.77        10.01 o                         
  -5   5   5        335.45        313.70         8.62 o                         
  -4   5   5        991.56        947.66        17.81 o                         
  -3   5   5        339.86        329.77        17.93 o                         
  -2   5   5          3.32          0.96         3.38 o                         
  -1   5   5        492.64        540.96        24.17 o                         
   0   5   5          4.34          2.57         2.03 o                         
   1   5   5        184.02        161.46         5.05 o                         
   2   5   5          4.05          5.89         1.98 o                         
   3   5   5         15.70         26.40         3.35 o                         
   4   5   5        227.19        235.61        10.67 o                         
   5   5   5         88.79         93.53         4.98 o                         
   6   5   5         99.67         97.54         8.01 o                         
   7   5   5          1.76         -3.49         4.30 o                         
   8   5   5         14.62         21.27         7.13 o                         
 -10   6   5          0.04          3.33         7.22 o                         
  -9   6   5        121.03         96.74         9.62 o                         
  -8   6   5         48.30         54.98         8.58 o                         
  -7   6   5        110.54        105.73         6.10 o                         
  -6   6   5        144.36        127.54         5.69 o                         
  -5   6   5        187.98        205.78         9.77 o                         
  -4   6   5        515.74        462.66        13.75 o                         
  -3   6   5        552.04        564.86        15.55 o                         
  -2   6   5        897.02        879.31        20.42 o                         
  -1   6   5        224.28        208.73         8.26 o                         
   0   6   5         79.20         79.30         4.64 o                         
   1   6   5         22.32         28.48         7.19 o                         
   2   6   5         93.85         88.70         4.50 o                         
   3   6   5        519.48        453.85        16.95 o                         
   4   6   5          2.03          4.16         2.40 o                         
   5   6   5          0.01          3.33         2.66 o                         
   6   6   5         40.80         40.70         6.94 o                         
   7   6   5         24.04         38.35         7.38 o                         
   8   6   5         61.65         74.97        10.06 o                         
 -10   7   5         83.94         59.34        38.66 o                         
  -9   7   5         14.44         27.01        11.13 o                         
  -8   7   5        240.65        228.46        12.46 o                         
  -7   7   5        195.20        204.49        11.77 o                         
  -6   7   5        116.87        122.27         8.36 o                         
  -5   7   5        573.77        589.51        19.30 o                         
  -4   7   5         26.46         25.80         4.68 o                         
  -3   7   5         45.13         46.98         4.56 o                         
  -2   7   5        222.81        236.84         8.88 o                         
  -1   7   5         57.04         63.11         5.45 o                         
   0   7   5         25.25         25.88         6.27 o                         
   1   7   5        103.89        105.73         6.93 o                         
   2   7   5         13.39         16.20         5.73 o                         
   3   7   5        106.14        106.35        10.37 o                         
   4   7   5         16.64         13.39         4.73 o                         
   5   7   5        137.46        125.99         7.10 o                         
   6   7   5         61.21         62.14         7.75 o                         
   7   7   5         14.53         18.99         7.24 o                         
  -9   8   5          5.11          4.96         8.35 o                         
  -8   8   5          0.13          2.10         4.05 o                         
  -7   8   5         21.95         34.84         6.16 o                         
  -6   8   5         18.19         24.32         6.52 o                         
  -5   8   5         15.91         13.18         4.05 o                         
  -4   8   5          7.68         14.13         7.73 o                         
  -3   8   5         29.73         30.70         5.15 o                         
  -2   8   5          1.81          0.56         2.77 o                         
  -1   8   5        401.23        408.02        19.59 o                         
   0   8   5        327.48        321.13        11.93 o                         
   1   8   5          5.18         16.98         7.77 o                         
   2   8   5          0.94          3.18         3.60 o                         
   3   8   5        110.56        101.44         7.99 o                         
   4   8   5          0.58         -0.40         3.82 o                         
   5   8   5         17.39         18.41         5.93 o                         
   6   8   5          1.85          7.08         8.57 o                         
  -8   9   5        270.22        297.48        16.48 o                         
  -7   9   5        286.04        290.47        21.12 o                         
  -6   9   5         31.89         30.68         6.42 o                         
  -5   9   5        117.62        134.77         9.70 o                         
  -4   9   5         22.69         22.55         4.25 o                         
  -3   9   5         60.99         60.91         6.99 o                         
  -2   9   5         58.22         56.49         5.61 o                         
  -1   9   5         16.83         25.36         4.87 o                         
   0   9   5         53.38         57.57         6.14 o                         
   1   9   5        179.58        178.99        10.98 o                         
   2   9   5         89.36         94.62         9.16 o                         
   3   9   5          0.36          0.76         3.57 o                         
   4   9   5         16.45         15.74         9.56 o                         
   5   9   5        140.17        116.41         9.76 o                         
   6   9   5         18.57         20.67        11.66 o                         
  -8  10   5          7.27         13.18         9.60 o                         
  -7  10   5         76.91        103.63        10.76 o                         
  -6  10   5        125.38        138.19        11.39 o                         
  -5  10   5        118.29        131.67        16.33 o                         
  -4  10   5         24.44         29.12         6.38 o                         
  -3  10   5        107.67        103.91        12.33 o                         
  -2  10   5        287.06        298.01        14.79 o                         
  -1  10   5         34.34         56.71         7.18 o                         
   0  10   5        106.42        110.08         9.25 o                         
   1  10   5         19.15         24.12         6.26 o                         
   2  10   5          2.21         -0.50         3.72 o                         
   3  10   5         31.96         30.25         9.18 o                         
   4  10   5         18.07         22.97         6.55 o                         
  -6  11   5         41.42         47.08         8.60 o                         
  -5  11   5          1.22          3.99         5.05 o                         
  -4  11   5          2.67         -0.25         4.53 o                         
  -3  11   5          0.02          1.88         4.30 o                         
  -2  11   5         45.83         42.01         7.70 o                         
  -1  11   5          1.58          2.85         4.63 o                         
   0  11   5         99.31         96.92         9.55 o                         
   1  11   5         42.85         59.55        11.40 o                         
   2  11   5        137.29        166.06        13.24 o                         
   3  11   5          0.10         -1.55         4.35 o                         
  -5  12   5        220.47        251.67        17.14 o                         
  -4  12   5         34.15         42.14        11.49 o                         
  -3  12   5          3.30          2.64         9.30 o                         
  -2  12   5          0.56         -4.32         5.22 o                         
  -1  12   5         34.77         46.15         8.45 o                         
   0  12   5         60.02         43.36         7.45 o                         
   1  12   5          1.81          1.97         5.22 o                         
   1 -13   6         59.88         35.55        13.59 o                         
  -2 -12   6         10.44          9.83         5.40 o                         
  -1 -12   6          4.81          1.36         3.94 o                         
   0 -12   6          2.70          3.66         5.81 o                         
   1 -12   6        146.24        138.78        10.86 o                         
   2 -12   6        134.03        123.87        17.03 o                         
   3 -12   6          5.29         13.48         9.31 o                         
   4 -12   6          1.81         10.50         8.90 o                         
   5 -12   6          0.02          1.71         6.75 o                         
  -4 -11   6          1.07          0.18         3.57 o                         
  -3 -11   6          5.94          5.12         4.51 o                         
  -2 -11   6          8.19          7.28         5.65 o                         
  -1 -11   6        177.24        155.07        22.91 o                         
   0 -11   6         64.66         71.91         9.70 o                         
   1 -11   6         26.02         37.48         9.27 o                         
   2 -11   6        126.14        127.03        10.24 o                         
   3 -11   6         48.75         47.35         9.15 o                         
   4 -11   6          0.20         -1.23         3.79 o                         
   5 -11   6         35.04         33.79         7.54 o                         
   6 -11   6         95.92         92.23         9.81 o                         
  -5 -10   6         57.37         55.84         7.96 o                         
  -4 -10   6         81.93         89.73         8.68 o                         
  -3 -10   6          3.75          4.11         4.17 o                         
  -2 -10   6         18.44         20.89         5.15 o                         
  -1 -10   6         42.18         39.44         5.85 o                         
   0 -10   6         79.20         90.06         7.42 o                         
   1 -10   6         37.85         37.09         4.75 o                         
   2 -10   6         28.71         27.87         5.83 o                         
   3 -10   6         11.37          9.92         4.46 o                         
   4 -10   6          4.47          5.01         4.08 o                         
   5 -10   6          0.88         -2.32         3.86 o                         
   6 -10   6         52.93         50.87         7.61 o                         
   7 -10   6        129.90        140.17        11.84 o                         
  -6  -9   6          2.32          2.48         4.21 o                         
  -5  -9   6         70.91         68.71         5.92 o                         
  -4  -9   6          3.77          1.00         2.70 o                         
  -3  -9   6         51.87         53.98         4.62 o                         
  -2  -9   6          3.01          5.04         4.13 o                         
  -1  -9   6         51.86         58.22        17.82 o                         
   0  -9   6         14.94         21.81         4.55 o                         
   1  -9   6        782.93        785.38        22.33 o                         
   2  -9   6         30.06         32.94         4.69 o                         
   3  -9   6         19.36         20.21         3.61 o                         
   4  -9   6         65.01         59.94         4.64 o                         
   5  -9   6          8.33          9.97         3.24 o                         
   6  -9   6         19.31         21.13         4.01 o                         
   7  -9   6          8.77          9.19         3.78 o                         
   8  -9   6          2.72          3.80         7.52 o                         
  -7  -8   6          0.94         16.34        11.41 o                         
  -6  -8   6        100.36         96.41        10.25 o                         
  -5  -8   6        201.60        186.03        10.45 o                         
  -4  -8   6          1.44         -0.81         2.20 o                         
  -3  -8   6        338.30        313.20         9.70 o                         
  -2  -8   6        142.64        133.87         5.46 o                         
  -1  -8   6         38.28         35.32         3.11 o                         
   0  -8   6        218.36        216.64        12.94 o                         
   1  -8   6         99.24         87.52        10.50 o                         
   2  -8   6         85.29         71.18         8.20 o                         
   3  -8   6        157.84        142.44         5.39 o                         
   4  -8   6          6.61          9.13         2.62 o                         
   5  -8   6          3.16          3.60         2.39 o                         
   6  -8   6         44.81         49.09         4.69 o                         
   7  -8   6          3.76          4.98         4.29 o                         
   8  -8   6        243.36        248.15        23.29 o                         
   9  -8   6          0.64          0.88         4.48 o                         
  -8  -7   6         11.46          2.56         5.28 o                         
  -7  -7   6         16.88         18.06         6.72 o                         
  -6  -7   6        164.12        158.93         7.91 o                         
  -5  -7   6         38.12         39.60         4.02 o                         
  -4  -7   6        613.18        604.89        13.68 o                         
  -3  -7   6        227.02        222.16         6.88 o                         
  -2  -7   6        303.77        289.55        16.30 o                         
  -1  -7   6         14.18         14.39         2.21 o                         
   0  -7   6          3.55          7.61         4.50 o                         
   1  -7   6        199.92        173.52        11.26 o                         
   2  -7   6        441.65        430.12         9.46 o                         
   3  -7   6        987.57        974.68        17.20 o                         
   4  -7   6        739.40        756.03        20.25 o                         
   5  -7   6        144.74        149.74         5.62 o                         
   6  -7   6          0.03          1.38         2.11 o                         
   7  -7   6         74.53         67.44         5.72 o                         
   8  -7   6          3.12          7.86         5.98 o                         
   9  -7   6          6.52          5.67         5.39 o                         
  -9  -6   6        140.52        143.29        13.60 o                         
  -8  -6   6          2.43          1.40         4.04 o                         
  -7  -6   6        183.25        184.72        11.00 o                         
  -6  -6   6         12.26          7.48         2.87 o                         
  -5  -6   6         27.57         32.09         3.94 o                         
  -4  -6   6         44.32         42.57         5.02 o                         
  -3  -6   6         12.35         12.89         2.36 o                         
  -2  -6   6         72.51         80.14         3.77 o                         
  -1  -6   6          4.28          7.15         1.52 o                         
   0  -6   6         57.80         45.65         8.58 o                         
   1  -6   6       1107.84       1072.35        47.18 o                         
   2  -6   6        358.82        344.58         9.28 o                         
   3  -6   6       1419.29       1425.89        20.92 o                         
   4  -6   6       1224.52       1252.39        20.42 o                         
   5  -6   6        983.86        977.54        18.23 o                         
   6  -6   6        259.09        247.86        12.29 o                         
   7  -6   6          0.20         -1.29         2.36 o                         
   8  -6   6         52.35         47.29         7.03 o                         
   9  -6   6         16.46         18.57         6.36 o                         
  -9  -5   6         48.00         60.90         9.84 o                         
  -8  -5   6         29.98         26.73         6.03 o                         
  -7  -5   6          0.15         -1.52         2.52 o                         
  -6  -5   6        149.42        133.11         6.02 o                         
  -5  -5   6        104.73        111.98         5.18 o                         
  -4  -5   6        242.52        227.25         8.42 o                         
  -3  -5   6        667.25        654.93        12.03 o                         
  -2  -5   6        467.38        442.89         8.63 o                         
  -1  -5   6        273.06        232.31        14.30 o                         
   0  -5   6        937.09       1028.12        31.10 o                         
   1  -5   6          3.96          9.21         2.20 o                         
   2  -5   6         60.73         46.67         5.77 o                         
   3  -5   6         21.58         23.86         1.92 o                         
   4  -5   6         76.50         80.66         3.66 o                         
   5  -5   6        201.51        197.96         6.50 o                         
   6  -5   6         82.12         83.19         4.52 o                         
   7  -5   6        354.50        330.67        11.21 o                         
   8  -5   6        154.04        154.09        10.37 o                         
   9  -5   6         39.22         40.29         7.62 o                         
  10  -5   6         97.14         88.47        10.71 o                         
  -9  -4   6         55.38         71.22        17.51 o                         
  -8  -4   6        119.31        111.59         8.98 o                         
  -7  -4   6          0.08          0.84         2.24 o                         
  -6  -4   6        111.22        109.91         5.40 o                         
  -5  -4   6         93.20         90.69         4.26 o                         
  -4  -4   6         46.15         49.23         3.15 o                         
  -3  -4   6         18.93         18.24         1.72 o                         
  -2  -4   6        112.48        107.19         2.99 o                         
  -1  -4   6          7.64         12.24         2.63 o                         
   0  -4   6          0.24          3.12         1.74 o                         
   1  -4   6        351.17        376.13         9.51 o                         
   2  -4   6        270.45        270.03        14.57 o                         
   3  -4   6        133.24        114.65         5.68 o                         
   4  -4   6       1135.62       1084.87        16.58 o                         
   5  -4   6        552.42        496.50        10.25 o                         
   6  -4   6         41.59         39.19         4.65 o                         
   7  -4   6         31.18         29.81         5.07 o                         
   8  -4   6         34.91         34.92         6.12 o                         
   9  -4   6         51.13         40.86         7.34 o                         
  10  -4   6        107.79        115.01        11.93 o                         
 -10  -3   6          0.01         -3.35         5.01 o                         
  -9  -3   6         24.05         25.06         6.56 o                         
  -8  -3   6         18.26         11.27         5.31 o                         
  -7  -3   6        268.91        232.56        15.33 o                         
  -6  -3   6         34.81         47.20         3.98 o                         
  -5  -3   6         16.74         22.63         2.84 o                         
  -4  -3   6          6.48         22.00         4.08 o                         
  -3  -3   6        261.04        260.68         5.50 o                         
  -2  -3   6       1630.19       1674.11        24.33 o                         
  -1  -3   6       3462.02       3900.02        62.05 o                         
   0  -3   6        204.61        190.42         6.56 o                         
   1  -3   6       1521.22       1739.43        28.66 o                         
   2  -3   6          1.86          0.18         0.87 o                         
   3  -3   6        611.25        630.18        10.30 o                         
   4  -3   6         71.25         56.82         2.90 o                         
   5  -3   6        381.29        346.93         7.96 o                         
   6  -3   6        134.58        135.98         7.20 o                         
   7  -3   6        325.13        308.26        13.04 o                         
   8  -3   6          6.58          4.38         4.09 o                         
   9  -3   6          3.94          5.08         5.05 o                         
  10  -3   6        122.44        128.50        12.35 o                         
 -10  -2   6         15.31         21.00         7.44 o                         
  -9  -2   6         11.32         13.11         5.28 o                         
  -8  -2   6        170.02        172.89        10.21 o                         
  -7  -2   6         40.82         39.26         3.71 o                         
  -6  -2   6        225.91        204.72         6.44 o                         
  -5  -2   6          2.67          3.87         1.72 o                         
  -4  -2   6         74.28         79.40         3.58 o                         
  -3  -2   6        213.12        239.32         4.94 o                         
  -2  -2   6        694.79        758.38        10.58 o                         
  -1  -2   6         82.09        124.40         9.44 o                         
   0  -2   6       6726.34       7629.95        90.49 o                         
   1  -2   6       2324.23       2451.90        36.09 o                         
   2  -2   6        530.79        535.84         7.95 o                         
   3  -2   6         63.91         48.20         2.51 o                         
   4  -2   6        333.58        309.07        10.38 o                         
   5  -2   6        325.52        281.61         7.03 o                         
   6  -2   6          3.63          2.22         1.79 o                         
   7  -2   6         26.01         21.44         4.92 o                         
   8  -2   6          7.16         16.81         5.18 o                         
   9  -2   6         82.38         78.90         9.44 o                         
  10  -2   6          3.46         15.25         8.05 o                         
 -10  -1   6          0.20          0.74         4.04 o                         
  -9  -1   6        141.52        168.16        11.09 o                         
  -8  -1   6         16.26         15.88         4.75 o                         
  -7  -1   6        274.65        273.38        10.40 o                         
  -6  -1   6        471.57        492.43        16.30 o                         
  -5  -1   6        128.27        134.24         4.38 o                         
  -4  -1   6        183.02        212.08         5.27 o                         
  -3  -1   6        235.09        227.66         5.88 o                         
  -2  -1   6        581.15        582.44         8.95 o                         
  -1  -1   6        427.22        515.53        13.45 o                         
   0  -1   6        345.84        324.00         6.20 o                         
   1  -1   6        572.99        600.87        10.20 o                         
   2  -1   6        345.82        359.74         7.57 o                         
   3  -1   6         60.71         65.05         2.66 o                         
   4  -1   6         22.88         21.17         2.76 o                         
   5  -1   6        276.46        239.57         8.20 o                         
   6  -1   6        665.29        606.19        37.16 o                         
   7  -1   6        125.43        128.25        10.39 o                         
   8  -1   6          6.65          9.15         3.98 o                         
   9  -1   6         54.13         54.97         8.23 o                         
  10  -1   6          4.91         12.99         7.03 o                         
 -10   0   6          6.82         14.91         6.18 o                         
  -9   0   6         55.48         67.67         7.62 o                         
  -8   0   6         24.50         24.42         5.15 o                         
  -7   0   6         26.47         39.53         4.69 o                         
  -6   0   6         98.10        105.70         5.72 o                         
  -5   0   6         17.68         21.97         2.33 o                         
  -4   0   6          7.83          8.08         3.89 o                         
  -3   0   6        112.41        148.39         3.97 o                         
  -2   0   6          2.90          3.01         3.21 o                         
  -1   0   6       6930.76       7533.19        60.56 o                         
   0   0   6        409.63        295.14         5.22 o                         
   1   0   6       1704.76       1779.90        19.84 o                         
   2   0   6         21.34         20.45         1.80 o                         
   3   0   6        123.39        127.67         5.10 o                         
   4   0   6        206.98        189.44         5.17 o                         
   5   0   6         66.94         83.02         5.24 o                         
   6   0   6         95.67         95.30        12.51 o                         
   7   0   6         22.04         21.90         7.51 o                         
   8   0   6          1.83          2.08         3.80 o                         
   9   0   6         60.42         69.76         8.01 o                         
  10   0   6         66.17         88.31        13.05 o                         
 -11   1   6          3.80          7.08         8.98 o                         
 -10   1   6         10.94         11.43         5.94 o                         
  -9   1   6          0.01          1.18         3.61 o                         
  -8   1   6        211.29        213.69        10.52 o                         
  -7   1   6        123.22        138.68         7.62 o                         
  -6   1   6        730.00        739.86        17.71 o                         
  -5   1   6        302.28        288.43         8.96 o                         
  -4   1   6        639.94        645.41        11.18 o                         
  -3   1   6         22.09         20.58         1.94 o                         
  -2   1   6         10.49         10.23         1.32 o                         
  -1   1   6       2887.22       3217.29        31.76 o                         
   0   1   6          1.06         10.64         2.37 o                         
   1   1   6         16.67         15.21         1.90 o                         
   2   1   6       1226.58       1250.18        16.95 o                         
   3   1   6         34.10         50.41         2.83 o                         
   4   1   6          1.21          3.65         1.71 o                         
   5   1   6         20.61         18.67         2.62 o                         
   6   1   6        734.23        681.14        19.78 o                         
   7   1   6          8.89         17.70         4.94 o                         
   8   1   6        206.42        207.24        12.53 o                         
   9   1   6         32.11         46.79         8.47 o                         
 -11   2   6         40.15         48.21         9.56 o                         
 -10   2   6          4.81          6.03         5.26 o                         
  -9   2   6          3.88          4.37         5.43 o                         
  -8   2   6          0.97          3.08         5.00 o                         
  -7   2   6          2.25         -2.51         3.00 o                         
  -6   2   6         13.64          5.74         3.56 o                         
  -5   2   6        420.45        463.24        12.10 o                         
  -4   2   6         67.14         54.43         3.36 o                         
  -3   2   6          0.99          1.86         1.30 o                         
  -2   2   6         95.78        124.91         3.48 o                         
  -1   2   6       1411.61       1367.03        32.48 o                         
   0   2   6       1143.36       1083.99        14.32 o                         
   1   2   6       3535.55       3629.45        38.79 o                         
   2   2   6       1248.57       1302.89        18.05 o                         
   3   2   6         11.19         14.59         2.07 o                         
   4   2   6        111.45        115.28         4.78 o                         
   5   2   6         25.75         28.91         3.18 o                         
   6   2   6        234.90        200.64         9.29 o                         
   7   2   6         17.54         18.80         5.16 o                         
   8   2   6         40.69         44.88         7.49 o                         
   9   2   6          0.63          2.14         5.01 o                         
 -10   3   6         19.30         26.39         6.73 o                         
  -9   3   6        191.15        177.64        11.30 o                         
  -8   3   6        105.96        101.12         7.65 o                         
  -7   3   6         50.20         58.71         7.98 o                         
  -6   3   6        543.28        558.81        15.42 o                         
  -5   3   6        576.97        535.53        10.94 o                         
  -4   3   6        404.75        452.58        10.73 o                         
  -3   3   6         25.72         25.53         2.01 o                         
  -2   3   6         23.43         29.19         2.02 o                         
  -1   3   6        651.92        718.53        11.51 o                         
   0   3   6        452.40        411.29         7.17 o                         
   1   3   6       1502.56       1503.14        28.45 o                         
   2   3   6        821.75        791.84        13.06 o                         
   3   3   6        464.06        441.28         9.55 o                         
   4   3   6         24.45         21.88         2.83 o                         
   5   3   6        324.42        320.38        11.40 o                         
   6   3   6        481.08        436.67        15.77 o                         
   7   3   6        355.78        349.99        21.63 o                         
   8   3   6        459.05        411.90        19.40 o                         
   9   3   6         13.10         12.23         7.95 o                         
 -10   4   6         21.49         28.76         7.00 o                         
  -9   4   6         19.74         12.85         4.83 o                         
  -8   4   6          1.14          4.38         2.40 o                         
  -7   4   6         26.22         17.72         8.49 o                         
  -6   4   6         32.70         35.56         4.11 o                         
  -5   4   6        276.54        252.42         6.85 o                         
  -4   4   6        572.88        573.82        10.60 o                         
  -3   4   6        507.66        491.10        10.06 o                         
  -2   4   6        830.92        804.16        18.64 o                         
  -1   4   6        119.70        111.67         4.89 o                         
   0   4   6        121.66        122.07         5.60 o                         
   1   4   6        441.38        429.69         8.65 o                         
   2   4   6          7.30          4.81         1.84 o                         
   3   4   6         68.65         72.33         4.06 o                         
   4   4   6         14.24         20.00         2.95 o                         
   5   4   6          0.29          0.53         2.05 o                         
   6   4   6        913.79        773.66        23.79 o                         
   7   4   6         92.64        113.64         9.44 o                         
   8   4   6        319.82        297.86        16.79 o                         
 -10   5   6         65.86         57.72         8.49 o                         
  -9   5   6          9.59         19.49         5.72 o                         
  -8   5   6         46.88         33.81        12.46 o                         
  -7   5   6         16.58         27.61         3.83 o                         
  -6   5   6        232.78        238.65         7.78 o                         
  -5   5   6        351.43        343.58         8.45 o                         
  -4   5   6        158.97        164.73         6.23 o                         
  -3   5   6         36.37         35.47         4.80 o                         
  -2   5   6         13.41         15.31         3.90 o                         
  -1   5   6        113.30        121.35         7.80 o                         
   0   5   6         13.87         26.25         3.93 o                         
   1   5   6        335.43        306.38         7.14 o                         
   2   5   6        396.02        402.30         8.96 o                         
   3   5   6        480.62        491.08        11.46 o                         
   4   5   6        106.00        100.08         5.08 o                         
   5   5   6        276.56        253.25         8.48 o                         
   6   5   6         22.23         29.84         5.54 o                         
   7   5   6         10.06          3.76         4.53 o                         
   8   5   6         28.87         22.52        13.02 o                         
 -10   6   6         42.18         34.94        11.30 o                         
  -9   6   6        180.63        160.55        18.22 o                         
  -8   6   6          1.95          5.85         3.22 o                         
  -7   6   6         48.71         43.19         4.12 o                         
  -6   6   6        170.90        192.60        10.79 o                         
  -5   6   6        187.63        178.53         9.04 o                         
  -4   6   6       2024.08       2081.01        42.12 o                         
  -3   6   6       1505.07       1579.20        33.95 o                         
  -2   6   6        181.18        159.01         7.91 o                         
  -1   6   6        231.83        266.88        10.18 o                         
   0   6   6         42.64         55.71         5.42 o                         
   1   6   6         87.71         90.33         6.22 o                         
   2   6   6         24.65         25.64         2.86 o                         
   3   6   6         78.74         71.87         4.69 o                         
   4   6   6          1.44          4.21         2.74 o                         
   5   6   6         22.11         21.54         3.35 o                         
   6   6   6          5.31          4.98         7.10 o                         
   7   6   6         55.83         38.20         7.25 o                         
  -9   7   6         89.02         85.95        15.54 o                         
  -8   7   6        116.94        109.09         9.41 o                         
  -7   7   6         11.93         12.33         5.10 o                         
  -6   7   6        103.01        113.09         8.75 o                         
  -5   7   6        146.71        145.35         9.31 o                         
  -4   7   6          0.29          0.86         2.96 o                         
  -3   7   6         92.76         87.14         7.24 o                         
  -2   7   6       2021.01       2075.59        43.48 o                         
  -1   7   6         84.50         93.57         9.07 o                         
   0   7   6        117.58        115.47         6.76 o                         
   1   7   6        130.23        132.15         8.16 o                         
   2   7   6        624.00        704.53        20.84 o                         
   3   7   6        395.98        401.46        14.92 o                         
   4   7   6        318.43        309.07        17.76 o                         
   5   7   6         13.76         14.55         3.57 o                         
   6   7   6        141.36        124.86        17.44 o                         
   7   7   6          8.07          4.22         5.08 o                         
  -9   8   6         35.42         10.69         9.07 o                         
  -8   8   6         40.09         58.08         8.43 o                         
  -7   8   6        111.57         96.32         9.18 o                         
  -6   8   6          3.52         -1.45         3.81 o                         
  -5   8   6         95.59         94.60        12.46 o                         
  -4   8   6         51.68         53.05         7.92 o                         
  -3   8   6         38.28         37.91         5.99 o                         
  -2   8   6          3.84         13.87         7.77 o                         
  -1   8   6         72.68         74.50         7.14 o                         
   0   8   6        109.71        102.68         8.16 o                         
   1   8   6         12.28         12.40         9.04 o                         
   2   8   6         51.63         59.55         7.17 o                         
   3   8   6         84.13         82.51         8.02 o                         
   4   8   6         78.75         87.97        12.29 o                         
   5   8   6        556.79        531.13        22.82 o                         
   6   8   6          0.13         -4.24         8.24 o                         
  -8   9   6        118.84        113.77        12.49 o                         
  -7   9   6          6.55         11.16         7.21 o                         
  -6   9   6         52.65         49.88         7.59 o                         
  -5   9   6         22.36         23.90         6.19 o                         
  -4   9   6          4.06          1.06         3.50 o                         
  -3   9   6        109.61        104.14         7.94 o                         
  -2   9   6        139.32        131.13         9.50 o                         
  -1   9   6         11.98         23.94         5.48 o                         
   0   9   6         18.52         28.51         5.92 o                         
   1   9   6          5.74          8.29         5.83 o                         
   2   9   6         42.03         47.82         7.66 o                         
   3   9   6          8.64          3.32         6.53 o                         
   4   9   6          1.57          1.90         6.32 o                         
   5   9   6          5.18          8.41         9.51 o                         
  -7  10   6         91.84        121.83        11.83 o                         
  -6  10   6         62.93         59.18         9.55 o                         
  -5  10   6          0.03          3.42         7.88 o                         
  -4  10   6         21.85         18.07         6.31 o                         
  -3  10   6        401.26        405.60        17.85 o                         
  -2  10   6         15.41         21.90         6.08 o                         
  -1  10   6         29.47         40.34         8.01 o                         
   0  10   6         41.91         38.19         7.44 o                         
   1  10   6          0.48          4.43         4.64 o                         
   2  10   6          7.65          7.19         4.53 o                         
   3  10   6          6.97          3.74         4.23 o                         
   4  10   6         47.52         67.91        18.89 o                         
  -6  11   6         18.88         28.05         8.04 o                         
  -5  11   6         28.32         43.35         8.34 o                         
  -4  11   6          0.95          0.77         4.33 o                         
  -3  11   6          0.32          6.50         5.46 o                         
  -2  11   6         47.48         51.26        10.03 o                         
  -1  11   6        174.67        186.75        13.24 o                         
   0  11   6         18.72         39.27         7.93 o                         
   1  11   6          0.01          5.48         5.63 o                         
   2  11   6          1.10          3.10         5.56 o                         
  -4  12   6         35.56         37.54         9.10 o                         
  -3  12   6          7.69         10.15         6.70 o                         
  -2  12   6          5.07         -3.66         5.67 o                         
  -1  12   6         10.77         12.84        11.05 o                         
   0  12   6          0.42         -1.64         6.02 o                         
  -2 -12   7         59.02         59.28         7.65 o                         
  -1 -12   7         15.15         16.20         5.98 o                         
   0 -12   7         39.90         35.87         7.10 o                         
   1 -12   7        167.46        142.36        12.46 o                         
   2 -12   7         75.15         69.15        13.46 o                         
   3 -12   7          3.76          1.04         7.16 o                         
   4 -12   7         95.52        119.10        16.67 o                         
  -4 -11   7          0.54          2.64         4.97 o                         
  -3 -11   7         34.26         36.77         7.36 o                         
  -2 -11   7         32.91         42.31        13.46 o                         
  -1 -11   7        282.23        278.51        14.19 o                         
   0 -11   7         55.36         56.89         7.40 o                         
   1 -11   7         86.53         83.24        13.86 o                         
   2 -11   7         30.08         30.51         6.79 o                         
   3 -11   7         31.98         33.13         8.03 o                         
   4 -11   7          6.71          3.58         4.50 o                         
   5 -11   7         33.51         39.45         7.73 o                         
   6 -11   7          0.03         -4.87         5.22 o                         
  -5 -10   7        111.43        110.33        10.69 o                         
  -4 -10   7          0.02         -1.28         3.85 o                         
  -3 -10   7          8.07          9.98         5.03 o                         
  -2 -10   7          7.55         17.46         9.15 o                         
  -1 -10   7          5.00         12.54         4.65 o                         
   0 -10   7         38.64         43.36         6.21 o                         
   1 -10   7         88.10        102.13         8.26 o                         
   2 -10   7         22.54         28.76         5.56 o                         
   3 -10   7         15.17         25.06         5.91 o                         
   4 -10   7         18.08         27.05         5.86 o                         
   5 -10   7         69.38         75.12         8.46 o                         
   6 -10   7         93.37        109.29        11.04 o                         
   7 -10   7         35.69         33.97        11.78 o                         
  -6  -9   7         54.25         47.89         7.61 o                         
  -5  -9   7        221.93        193.06        12.21 o                         
  -4  -9   7          1.76          4.33         4.22 o                         
  -3  -9   7         29.55         30.57         5.94 o                         
  -2  -9   7         30.65         31.57         5.56 o                         
  -1  -9   7        153.75        157.42         8.55 o                         
   0  -9   7        553.02        526.36        21.08 o                         
   1  -9   7         62.87         66.26         6.82 o                         
   2  -9   7        311.03        302.38        22.98 o                         
   3  -9   7        268.76        288.87        13.06 o                         
   4  -9   7         44.35         57.45         6.73 o                         
   5  -9   7         68.64         65.14         7.53 o                         
   6  -9   7         72.81         66.48        10.11 o                         
   7  -9   7        157.47        166.03        12.68 o                         
   8  -9   7         14.78          1.41         6.61 o                         
  -7  -8   7        113.85        124.78        16.73 o                         
  -6  -8   7          5.57          4.93         4.38 o                         
  -5  -8   7        264.62        248.76        12.97 o                         
  -4  -8   7        307.88        302.17        13.47 o                         
  -3  -8   7          8.74          6.56         3.81 o                         
  -2  -8   7         33.75         36.48         5.30 o                         
  -1  -8   7          0.16          2.36         3.79 o                         
   0  -8   7        100.34         92.61         6.79 o                         
   1  -8   7        369.57        368.92        13.81 o                         
   2  -8   7        317.56        339.07        13.28 o                         
   3  -8   7        309.45        319.58        13.12 o                         
   4  -8   7         57.98         60.93         6.58 o                         
   5  -8   7          6.56          9.12         4.26 o                         
   6  -8   7         96.01         75.12         5.71 o                         
   7  -8   7         80.20         79.15         8.86 o                         
   8  -8   7        114.90        110.64        16.51 o                         
  -8  -7   7          3.56         -8.90         9.65 o                         
  -7  -7   7        128.48        115.46         9.46 o                         
  -6  -7   7          0.30         -2.91         2.91 o                         
  -5  -7   7         73.36         85.74         9.98 o                         
  -4  -7   7         38.41         46.02         3.84 o                         
  -3  -7   7         81.33        105.55         8.23 o                         
  -2  -7   7        156.06        153.75         8.50 o                         
  -1  -7   7        238.83        252.40        10.43 o                         
   0  -7   7        119.53        102.23         5.93 o                         
   1  -7   7         42.45         45.51         5.19 o                         
   2  -7   7          0.32          0.19         2.87 o                         
   3  -7   7         81.64         88.86         7.96 o                         
   4  -7   7         31.36         28.66         2.93 o                         
   5  -7   7         25.39         23.16         3.38 o                         
   6  -7   7         39.83         36.98         4.13 o                         
   7  -7   7        225.76        200.02         8.84 o                         
   8  -7   7        130.39        123.18        10.36 o                         
   9  -7   7        109.85        120.18        18.46 o                         
  -8  -6   7          8.27          9.63         5.39 o                         
  -7  -6   7         76.99         68.09        14.87 o                         
  -6  -6   7         32.19         31.07         5.22 o                         
  -5  -6   7         31.48         30.78         3.22 o                         
  -4  -6   7          2.12          2.51         1.78 o                         
  -3  -6   7         30.30         30.48         2.97 o                         
  -2  -6   7         21.33         20.89         3.99 o                         
  -1  -6   7         63.39         70.41         5.54 o                         
   0  -6   7       2235.40       2300.62        43.64 o                         
   1  -6   7         16.66          7.89         3.03 o                         
   2  -6   7        477.22        508.67        16.51 o                         
   3  -6   7         10.24          6.89         1.77 o                         
   4  -6   7          0.48          0.20         2.46 o                         
   5  -6   7          2.00         11.37         2.85 o                         
   6  -6   7          8.12          9.65         3.29 o                         
   7  -6   7          8.82         10.05         5.47 o                         
   8  -6   7         13.28         21.03         5.83 o                         
   9  -6   7          8.20          7.48         5.54 o                         
  -9  -5   7          8.16          9.48         5.64 o                         
  -8  -5   7        250.36        215.83       109.96 o                         
  -7  -5   7         34.50         27.68         4.64 o                         
  -6  -5   7         52.04         50.94         4.47 o                         
  -5  -5   7        233.54        221.76        10.70 o                         
  -4  -5   7         43.27         49.61         4.06 o                         
  -3  -5   7        155.41        144.93         5.73 o                         
  -2  -5   7          3.91          3.91         2.17 o                         
  -1  -5   7          4.99          6.43         2.78 o                         
   0  -5   7        255.36        276.47         9.56 o                         
   1  -5   7          1.55          0.33         1.96 o                         
   2  -5   7        189.61        205.49         8.14 o                         
   3  -5   7        162.06        145.30         8.62 o                         
   4  -5   7          3.48          4.44         1.70 o                         
   5  -5   7         32.34         33.41         3.51 o                         
   6  -5   7          0.40          3.74         2.23 o                         
   7  -5   7        339.49        320.41        19.59 o                         
   8  -5   7          4.65         -2.40         3.77 o                         
   9  -5   7        152.70        165.17        12.53 o                         
  -9  -4   7          3.52          5.05         4.70 o                         
  -8  -4   7        258.97        238.63        12.82 o                         
  -7  -4   7        194.31        184.09         7.47 o                         
  -6  -4   7        855.64        842.72        17.61 o                         
  -5  -4   7         65.91         63.83         3.93 o                         
  -4  -4   7         10.72         14.84         2.21 o                         
  -3  -4   7          1.72          2.97         1.43 o                         
  -2  -4   7         11.97          8.19         2.22 o                         
  -1  -4   7         92.57         86.08         5.20 o                         
   0  -4   7        376.28        334.88         9.71 o                         
   1  -4   7          4.45          0.98         3.16 o                         
   2  -4   7        930.47        994.40        24.54 o                         
   3  -4   7         20.54         14.00         2.46 o                         
   4  -4   7         33.56         44.47         6.85 o                         
   5  -4   7         27.99         25.31         3.03 o                         
   6  -4   7         17.15         17.60         2.64 o                         
   7  -4   7          1.76          0.34         2.87 o                         
   8  -4   7          1.47          6.40         4.63 o                         
   9  -4   7         44.92         49.11         7.85 o                         
 -10  -3   7         10.38         36.04         7.85 o                         
  -9  -3   7          0.02          3.38         3.88 o                         
  -8  -3   7          0.88          4.46         4.16 o                         
  -7  -3   7        450.98        428.15        11.16 o                         
  -6  -3   7        814.99        853.61        16.97 o                         
  -5  -3   7       2447.97       2464.22        98.38 o                         
  -4  -3   7       1202.66       1218.48        42.27 o                         
  -3  -3   7        301.20        311.10         6.50 o                         
  -2  -3   7         42.33         34.98         3.73 o                         
  -1  -3   7        985.14       1121.46        21.15 o                         
   0  -3   7        608.62        703.41        29.29 o                         
   1  -3   7        246.53        291.42         8.96 o                         
   2  -3   7        109.19         92.05         5.51 o                         
   3  -3   7        504.62        474.66        17.57 o                         
   4  -3   7        234.43        217.34         7.56 o                         
   5  -3   7        101.72         92.33         4.18 o                         
   6  -3   7          4.32          3.04         1.97 o                         
   7  -3   7          3.43          2.22         3.51 o                         
   8  -3   7          0.06         -2.92         3.91 o                         
   9  -3   7         64.08         59.67        11.84 o                         
 -10  -2   7         55.37         79.21        10.02 o                         
  -9  -2   7        179.56        176.54        11.98 o                         
  -8  -2   7          2.78         -0.12         2.83 o                         
  -7  -2   7        271.36        226.70        17.70 o                         
  -6  -2   7          2.84          7.42         2.30 o                         
  -5  -2   7        286.91        298.01         7.66 o                         
  -4  -2   7        397.35        388.01         8.13 o                         
  -3  -2   7       1158.87       1194.16        16.12 o                         
  -2  -2   7        760.99        724.08        28.57 o                         
  -1  -2   7          4.10          3.62         1.81 o                         
   0  -2   7        240.27        259.08         7.59 o                         
   1  -2   7        443.03        404.71        32.41 o                         
   2  -2   7        360.66        374.20         9.76 o                         
   3  -2   7         18.59         18.88         2.13 o                         
   4  -2   7        112.14        111.51         4.27 o                         
   5  -2   7         34.16         32.90         2.76 o                         
   6  -2   7        752.74        636.12        13.20 o                         
   7  -2   7        431.40        365.39        14.58 o                         
   8  -2   7         20.08         15.14         5.22 o                         
   9  -2   7         35.00         46.15         7.70 o                         
 -10  -1   7         29.46         32.24         7.49 o                         
  -9  -1   7        277.52        265.41        18.74 o                         
  -8  -1   7        101.67        101.79         7.77 o                         
  -7  -1   7         51.24         70.75         6.20 o                         
  -6  -1   7        122.82        136.03         5.41 o                         
  -5  -1   7        402.25        355.74        11.92 o                         
  -4  -1   7          0.28          4.54         1.84 o                         
  -3  -1   7         85.11         75.19         4.41 o                         
  -2  -1   7       1268.68       1329.72        19.32 o                         
  -1  -1   7       2547.15       2613.71        31.46 o                         
   0  -1   7       1144.25       1131.29        66.41 o                         
   1  -1   7          0.01         -0.58         1.28 o                         
   2  -1   7        214.67        203.95         7.05 o                         
   3  -1   7        522.68        516.42        10.02 o                         
   4  -1   7        146.52        132.52         5.11 o                         
   5  -1   7         63.33         64.72         3.70 o                         
   6  -1   7        701.16        623.83        39.21 o                         
   7  -1   7         10.63         11.37         3.82 o                         
   8  -1   7         92.97         93.07         7.75 o                         
   9  -1   7         24.82         32.36         7.30 o                         
 -10   0   7        208.84        222.61        14.40 o                         
  -9   0   7        760.07        729.99        24.74 o                         
  -8   0   7        125.27        125.91         8.75 o                         
  -7   0   7         54.00         55.40         5.48 o                         
  -6   0   7         15.54          7.01         2.81 o                         
  -5   0   7         50.11         49.03         2.98 o                         
  -4   0   7       1048.36       1022.72        16.11 o                         
  -3   0   7        708.22        742.14        12.02 o                         
  -2   0   7        669.80        694.81        12.26 o                         
  -1   0   7          9.80         22.20         1.92 o                         
   0   0   7        833.99        969.67        13.11 o                         
   1   0   7        276.87        285.38         6.73 o                         
   2   0   7         13.11         10.67         4.32 o                         
   3   0   7         49.41         55.74         3.55 o                         
   4   0   7          7.65          6.72         1.93 o                         
   5   0   7          2.51          4.10         2.20 o                         
   6   0   7          5.70          7.77         2.39 o                         
   7   0   7          1.43          4.03         3.81 o                         
   8   0   7         43.46         36.32         7.00 o                         
   9   0   7          8.21          2.00         4.82 o                         
 -10   1   7        112.49        139.41        12.49 o                         
  -9   1   7        670.43        739.15        88.32 o                         
  -8   1   7        204.69        215.03        14.05 o                         
  -7   1   7        748.24        752.45        20.55 o                         
  -6   1   7          3.42          2.80         1.71 o                         
  -5   1   7         57.91         51.59        11.66 o                         
  -4   1   7         20.62         19.52         2.35 o                         
  -3   1   7          0.01         -0.49         1.74 o                         
  -2   1   7         46.69         44.81         2.54 o                         
  -1   1   7       1203.93       1320.78        17.04 o                         
   0   1   7         17.46         20.81         1.76 o                         
   1   1   7          1.35          1.52         1.23 o                         
   2   1   7        109.97        117.93         4.51 o                         
   3   1   7        220.34        224.27         6.70 o                         
   4   1   7        219.10        225.84         6.86 o                         
   5   1   7        334.57        292.89        19.43 o                         
   6   1   7          6.71          3.12         4.86 o                         
   7   1   7        276.91        232.04        12.22 o                         
   8   1   7         10.84         12.00        16.84 o                         
   9   1   7         25.93         26.98         8.74 o                         
 -10   2   7          1.14          6.27         5.27 o                         
  -9   2   7         15.89         22.42         5.84 o                         
  -8   2   7         35.50         24.55         8.62 o                         
  -7   2   7        157.53          2.72         2.39 o                         
  -6   2   7          0.03          1.53         1.78 o                         
  -5   2   7          9.49         17.18         3.55 o                         
  -4   2   7        111.22        111.76         4.30 o                         
  -3   2   7         40.39         35.09         2.35 o                         
  -2   2   7        719.41        629.00        10.35 o                         
  -1   2   7         73.15         83.06         3.12 o                         
   0   2   7        724.65        742.34        11.98 o                         
   1   2   7         66.04         69.49         2.91 o                         
   2   2   7          0.67         -2.01         2.01 o                         
   3   2   7          3.23          2.15         1.80 o                         
   4   2   7         11.91         17.67         2.58 o                         
   5   2   7          0.63          2.44         1.98 o                         
   6   2   7        184.86        179.32         9.93 o                         
   7   2   7         95.68        110.82         9.07 o                         
   8   2   7          7.32          9.31         5.47 o                         
   9   2   7          0.06         -3.54         5.25 o                         
 -10   3   7         33.42         35.84         7.28 o                         
  -9   3   7        450.84        466.29        18.93 o                         
  -8   3   7         73.97         57.02         5.71 o                         
  -7   3   7        230.03        235.57        15.76 o                         
  -6   3   7         36.85         38.01         9.93 o                         
  -5   3   7        171.23        151.70         5.70 o                         
  -4   3   7          1.36          1.41         1.56 o                         
  -3   3   7          0.20          2.83         2.66 o                         
  -2   3   7        344.51        355.02         7.06 o                         
  -1   3   7        391.56        469.95         8.51 o                         
   0   3   7        331.57        368.45        11.17 o                         
   1   3   7         28.90         49.77        14.85 o                         
   2   3   7         19.68         20.96         2.62 o                         
   3   3   7          0.06          4.29         3.49 o                         
   4   3   7         46.60         42.28         3.78 o                         
   5   3   7        198.55        194.03         7.11 o                         
   6   3   7         37.87         48.27         5.42 o                         
   7   3   7        341.39        287.35        14.66 o                         
   8   3   7          2.12         -0.04         3.39 o                         
 -10   4   7         88.28         95.13        10.18 o                         
  -9   4   7         95.54         85.02        10.15 o                         
  -8   4   7         33.19         29.51        10.15 o                         
  -7   4   7        427.48        447.90        15.52 o                         
  -6   4   7         20.70         21.71         3.89 o                         
  -5   4   7        272.02        268.29         7.53 o                         
  -4   4   7          0.08          0.22         2.40 o                         
  -3   4   7         83.55         86.56         3.44 o                         
  -2   4   7       2008.67       2076.84        25.27 o                         
  -1   4   7         13.93         16.97         1.93 o                         
   0   4   7        341.85        357.85         7.62 o                         
   1   4   7         69.94         70.85         3.85 o                         
   2   4   7          1.19          1.09         1.82 o                         
   3   4   7         10.46         10.71         2.63 o                         
   4   4   7          3.36          7.68         2.72 o                         
   5   4   7        129.11        120.50         6.09 o                         
   6   4   7         48.92         48.11         6.55 o                         
   7   4   7        493.85        481.06        21.09 o                         
   8   4   7        121.72        107.48        11.47 o                         
 -10   5   7         59.93         73.55        13.53 o                         
  -9   5   7        347.68        307.63        22.23 o                         
  -8   5   7        130.58        138.48        12.65 o                         
  -7   5   7         21.89         25.71         3.62 o                         
  -6   5   7          6.73          7.71         2.54 o                         
  -5   5   7         25.03         26.55         3.03 o                         
  -4   5   7          8.78          9.36         1.94 o                         
  -3   5   7        172.33        166.96         7.69 o                         
  -2   5   7         24.39         23.13         4.57 o                         
  -1   5   7         25.87         35.63         7.95 o                         
   0   5   7        802.02        801.36        70.77 o                         
   1   5   7        217.06        206.57         7.99 o                         
   2   5   7         16.59         18.77         3.08 o                         
   3   5   7        177.69        172.51         7.09 o                         
   4   5   7          0.96         -2.03         2.89 o                         
   5   5   7        158.46        140.74         7.19 o                         
   6   5   7          1.31          4.47         4.28 o                         
   7   5   7          9.44          6.46         5.03 o                         
   8   5   7         58.69         59.01         9.53 o                         
  -9   6   7        227.59        223.38        21.33 o                         
  -8   6   7         47.88         35.66        10.11 o                         
  -7   6   7        296.45        308.48        14.06 o                         
  -6   6   7        523.50        517.28        18.27 o                         
  -5   6   7        336.47        333.13        13.42 o                         
  -4   6   7          9.74         10.73         6.02 o                         
  -3   6   7        158.37        164.95         9.26 o                         
  -2   6   7         54.35         55.60         5.43 o                         
  -1   6   7        358.73        378.88        16.70 o                         
   0   6   7         22.45         19.57         6.48 o                         
   1   6   7        198.18        211.00         9.90 o                         
   2   6   7        249.83        254.78        14.70 o                         
   3   6   7          0.84          1.15         2.03 o                         
   4   6   7         14.34         14.65         3.87 o                         
   5   6   7          3.67          1.85         2.68 o                         
   6   6   7          0.13         -1.73         3.88 o                         
   7   6   7        129.96        132.08        16.25 o                         
  -9   7   7         52.05         57.13        14.11 o                         
  -8   7   7         40.72         39.78         8.01 o                         
  -7   7   7          4.23          6.30         4.51 o                         
  -6   7   7        544.91        552.31        21.45 o                         
  -5   7   7         80.83         82.50         7.98 o                         
  -4   7   7        103.54         96.36        11.92 o                         
  -3   7   7          7.16         10.53         4.62 o                         
  -2   7   7        548.16        547.94        18.65 o                         
  -1   7   7         59.21         53.95         6.28 o                         
   0   7   7        333.99        348.54        14.27 o                         
   1   7   7        171.88        157.77        11.89 o                         
   2   7   7        287.53        310.46        13.55 o                         
   3   7   7         13.29         19.85         5.50 o                         
   4   7   7         30.36         23.08         7.34 o                         
   5   7   7         13.79         14.35         4.38 o                         
   6   7   7         35.02         37.75        11.30 o                         
  -8   8   7          6.60         13.26         5.95 o                         
  -7   8   7         37.89         49.18         7.97 o                         
  -6   8   7         16.81         20.38         8.43 o                         
  -5   8   7        423.59        410.85        26.61 o                         
  -4   8   7        492.32        528.90        19.62 o                         
  -3   8   7         94.62         99.36         9.70 o                         
  -2   8   7         98.82         96.80         7.43 o                         
  -1   8   7         55.27         53.29         7.04 o                         
   0   8   7         20.43         29.36         4.93 o                         
   1   8   7          6.22          8.39         3.92 o                         
   2   8   7         28.34         31.76         6.30 o                         
   3   8   7         79.86         83.35         8.72 o                         
   4   8   7        150.47        162.18        15.83 o                         
   5   8   7          0.65         -0.69         6.34 o                         
  -8   9   7         42.94         27.14        11.27 o                         
  -7   9   7         21.02         21.20         7.03 o                         
  -6   9   7         42.03         42.49         7.93 o                         
  -5   9   7          1.81         10.04        12.13 o                         
  -4   9   7         25.53         31.56         6.68 o                         
  -3   9   7         17.24         19.54         5.94 o                         
  -2   9   7        250.44        257.21        14.50 o                         
  -1   9   7         27.58         35.33         6.65 o                         
   0   9   7          0.11          1.38         4.02 o                         
   1   9   7         93.36         97.99         9.56 o                         
   2   9   7         88.79         98.25        10.28 o                         
   3   9   7         30.05         40.92         7.41 o                         
   4   9   7          0.37          0.28         3.75 o                         
  -7  10   7          0.43          0.92         5.16 o                         
  -6  10   7        365.47        401.90        21.09 o                         
  -5  10   7        161.33        189.59        14.20 o                         
  -4  10   7        125.04        125.00         9.84 o                         
  -3  10   7         10.88         14.07         6.68 o                         
  -2  10   7         45.53         49.58         7.87 o                         
  -1  10   7         74.47         80.64         9.67 o                         
   0  10   7          4.70          9.84         5.57 o                         
   1  10   7         10.61         17.14         6.86 o                         
   2  10   7         24.12         23.56         9.74 o                         
   3  10   7         81.59        106.32        11.57 o                         
  -5  11   7         13.27         25.93         8.06 o                         
  -4  11   7        163.79        175.30        16.85 o                         
  -3  11   7         61.73         68.47        10.16 o                         
  -2  11   7        261.61        239.02        16.43 o                         
  -1  11   7          8.37          7.50         6.14 o                         
   0  11   7          2.53          5.64         5.87 o                         
   1  11   7         83.54         93.23        11.80 o                         
  -1 -12   8         16.70         10.33         5.95 o                         
   0 -12   8        160.66        157.67        12.39 o                         
   1 -12   8        167.23        161.85        12.70 o                         
   2 -12   8         89.11         95.64        10.48 o                         
   3 -12   8         43.69         40.48         8.24 o                         
  -3 -11   8          0.24          1.24         4.19 o                         
  -2 -11   8        210.51        198.20        13.54 o                         
  -1 -11   8         55.56         61.36         8.28 o                         
   0 -11   8          0.58          4.19         4.55 o                         
   1 -11   8          0.50         -1.57         4.78 o                         
   2 -11   8          0.00          4.78         4.68 o                         
   3 -11   8          8.38         11.28         6.70 o                         
   4 -11   8        114.77        113.83        11.56 o                         
   5 -11   8         22.45         23.38         8.47 o                         
  -5 -10   8          1.18          0.27         4.45 o                         
  -4 -10   8         14.48         17.51         6.28 o                         
  -3 -10   8        460.57        430.67        25.26 o                         
  -2 -10   8        118.60        124.33        10.18 o                         
  -1 -10   8          0.83          3.20         4.09 o                         
   0 -10   8          6.82          5.20         4.55 o                         
   1 -10   8         10.91         10.59         5.21 o                         
   2 -10   8         13.85         14.33         4.65 o                         
   3 -10   8        210.40        200.55        12.49 o                         
   4 -10   8         16.66         13.32         5.73 o                         
   5 -10   8        160.35        160.31        20.45 o                         
   6 -10   8         10.08         13.30        11.56 o                         
  -6  -9   8          9.68          9.83         5.78 o                         
  -5  -9   8          0.12         -0.41         3.59 o                         
  -4  -9   8        386.79        399.33        18.06 o                         
  -3  -9   8        170.10        171.96        11.08 o                         
  -2  -9   8        183.04        192.70        11.57 o                         
  -1  -9   8          0.36         -0.47         4.12 o                         
   0  -9   8          6.10          3.37         2.98 o                         
   1  -9   8         61.48         66.42         7.01 o                         
   2  -9   8        219.14        228.64        12.18 o                         
   3  -9   8        114.55        126.42         9.41 o                         
   4  -9   8        304.36        318.60        15.20 o                         
   5  -9   8          1.65         -0.70         3.69 o                         
   6  -9   8         33.65         32.68         6.73 o                         
   7  -9   8          0.01         -3.88         6.99 o                         
  -7  -8   8          3.72          4.55         8.05 o                         
  -6  -8   8         14.46         23.85         6.93 o                         
  -5  -8   8        285.42        261.72        21.91 o                         
  -4  -8   8         10.03         14.82         7.22 o                         
  -3  -8   8          7.95         21.39         5.37 o                         
  -2  -8   8        223.81        234.28        12.84 o                         
  -1  -8   8         68.91         89.85         7.59 o                         
   0  -8   8         51.59         48.71         7.69 o                         
   1  -8   8          3.17         13.61        11.45 o                         
   2  -8   8         61.07         78.83         7.35 o                         
   3  -8   8         53.33         59.94         6.61 o                         
   4  -8   8          0.86          2.20         3.52 o                         
   5  -8   8        246.16        257.46        12.77 o                         
   6  -8   8          6.30          0.13         4.38 o                         
   7  -8   8          9.11          3.08         4.08 o                         
   8  -8   8          2.40         -0.69         7.08 o                         
  -7  -7   8         27.35         17.77        10.11 o                         
  -6  -7   8         54.25         47.10         7.29 o                         
  -5  -7   8          1.23          3.99         4.01 o                         
  -4  -7   8        457.77        473.30        17.23 o                         
  -3  -7   8        346.38        371.33        14.61 o                         
  -2  -7   8        376.78        375.59        14.09 o                         
  -1  -7   8        453.19        431.45        15.17 o                         
   0  -7   8        127.90        118.87         8.96 o                         
   1  -7   8         76.66         76.57         6.48 o                         
   2  -7   8         27.51         26.88         4.82 o                         
   3  -7   8          1.11          5.53         3.62 o                         
   4  -7   8         50.40         50.74         6.23 o                         
   5  -7   8        106.46        102.44         7.59 o                         
   6  -7   8         21.75         29.10         6.28 o                         
   7  -7   8        134.95        122.20        20.08 o                         
   8  -7   8          0.01         -0.39         6.61 o                         
  -8  -6   8         59.05         62.14        14.80 o                         
  -7  -6   8          1.57          1.48         2.78 o                         
  -6  -6   8          0.29          0.28         1.85 o                         
  -5  -6   8         18.10         19.23         4.75 o                         
  -4  -6   8          6.39         13.26         4.37 o                         
  -3  -6   8        256.87        272.68        15.35 o                         
  -2  -6   8       1420.64       1498.74        33.99 o                         
  -1  -6   8         85.16         78.66         6.03 o                         
   0  -6   8        405.55        380.68        13.27 o                         
   1  -6   8        363.40        376.37        13.54 o                         
   2  -6   8         62.53         52.19         6.04 o                         
   3  -6   8        343.52        364.65        13.21 o                         
   4  -6   8          1.16          4.31         3.48 o                         
   5  -6   8        896.50        818.33        46.86 o                         
   6  -6   8        131.60        122.83         9.05 o                         
   7  -6   8        207.11        178.38        11.52 o                         
   8  -6   8          1.58         -0.10         2.93 o                         
  -9  -5   8        179.94        213.46        22.82 o                         
  -8  -5   8        155.17        147.43        14.40 o                         
  -7  -5   8        129.65        125.70        10.64 o                         
  -6  -5   8        146.60        132.97         9.22 o                         
  -5  -5   8         94.73         85.11         4.99 o                         
  -4  -5   8        223.93        219.32        13.46 o                         
  -3  -5   8         35.25         41.36        10.55 o                         
  -2  -5   8         15.92         18.41         3.16 o                         
  -1  -5   8          2.62          0.26         2.26 o                         
   0  -5   8          1.25          3.21         2.81 o                         
   1  -5   8         34.61         46.47         4.75 o                         
   2  -5   8         63.92         59.29         5.17 o                         
   3  -5   8        274.14        293.44        11.06 o                         
   4  -5   8         51.50         45.62         4.00 o                         
   5  -5   8       1553.51       1519.71        37.97 o                         
   6  -5   8        552.49        522.83        22.38 o                         
   7  -5   8        360.08        342.94        23.76 o                         
   8  -5   8        254.55        209.60        19.19 o                         
   9  -5   8         55.85         63.09         8.98 o                         
  -9  -4   8         20.73         13.05         5.79 o                         
  -8  -4   8         53.02         49.77         6.72 o                         
  -7  -4   8          6.76         10.89         3.15 o                         
  -6  -4   8         52.13         58.88         6.08 o                         
  -5  -4   8        287.91        282.05         8.52 o                         
  -4  -4   8       1618.89       1591.11        54.73 o                         
  -3  -4   8        268.00        291.64        10.92 o                         
  -2  -4   8        484.67        491.90        14.39 o                         
  -1  -4   8        382.90        377.72        12.66 o                         
   0  -4   8        485.23        484.73        13.93 o                         
   1  -4   8        568.27        551.67        16.66 o                         
   2  -4   8        911.47        933.71        21.69 o                         
   3  -4   8          1.20          1.00         1.12 o                         
   4  -4   8         41.26         38.06         3.79 o                         
   5  -4   8         38.69         36.11         3.38 o                         
   6  -4   8         19.09         19.64         3.12 o                         
   7  -4   8        348.57        322.94        14.17 o                         
   8  -4   8        219.35        208.80        12.47 o                         
   9  -4   8         47.13         54.39         9.22 o                         
  -9  -3   8         16.80         28.61         6.78 o                         
  -8  -3   8         50.17         57.19        10.25 o                         
  -7  -3   8         60.16         65.32         5.06 o                         
  -6  -3   8        124.05        123.71         6.02 o                         
  -5  -3   8        984.94        981.04        17.82 o                         
  -4  -3   8          1.27          3.27         2.19 o                         
  -3  -3   8         33.88         29.65         2.20 o                         
  -2  -3   8        937.97        969.87        21.60 o                         
  -1  -3   8        134.64        132.89         6.60 o                         
   0  -3   8         71.09         60.82         5.39 o                         
   1  -3   8         72.72         75.33         4.57 o                         
   2  -3   8         87.51         71.81         4.55 o                         
   3  -3   8        214.86        224.00         8.09 o                         
   4  -3   8        276.75        265.26         7.29 o                         
   5  -3   8        268.19        252.68        10.12 o                         
   6  -3   8        269.59        234.97        11.31 o                         
   7  -3   8        147.01        141.72         8.35 o                         
   8  -3   8         18.84         24.00         5.81 o                         
   9  -3   8          0.74          4.40         5.14 o                         
 -10  -2   8         14.11         10.09         5.91 o                         
  -9  -2   8          0.00         -3.25         4.29 o                         
  -8  -2   8        135.01        118.16         8.95 o                         
  -7  -2   8          7.21          9.51         3.31 o                         
  -6  -2   8         65.88         77.82        13.17 o                         
  -5  -2   8         40.95         33.12         3.03 o                         
  -4  -2   8        819.61        859.20        14.89 o                         
  -3  -2   8        562.13        553.08         9.77 o                         
  -2  -2   8        234.16        239.32        20.22 o                         
  -1  -2   8       1085.10       1148.60        23.34 o                         
   0  -2   8        539.32        539.75        13.71 o                         
   1  -2   8        832.86        885.43        19.50 o                         
   2  -2   8        530.53        527.35        14.01 o                         
   3  -2   8        439.22        452.61        17.97 o                         
   4  -2   8         11.04         10.45         2.31 o                         
   5  -2   8        777.26        732.03        23.51 o                         
   6  -2   8         24.94         28.65         5.45 o                         
   7  -2   8        174.46        171.32        10.38 o                         
   8  -2   8        217.37        215.67        12.00 o                         
   9  -2   8        102.34        115.98        12.45 o                         
 -10  -1   8          8.13          4.25         6.37 o                         
  -9  -1   8        167.88        164.98        13.17 o                         
  -8  -1   8         83.19         79.52         8.10 o                         
  -7  -1   8         79.94         86.20         7.88 o                         
  -6  -1   8         37.15         40.16         6.61 o                         
  -5  -1   8        128.33        114.89         7.09 o                         
  -4  -1   8       1784.69       1678.59        23.27 o                         
  -3  -1   8        203.43        202.88         9.66 o                         
  -2  -1   8        880.24        994.22        24.95 o                         
  -1  -1   8        603.14        628.12        28.73 o                         
   0  -1   8        247.55        239.85        11.86 o                         
   1  -1   8       1075.37       1124.11        23.10 o                         
   2  -1   8       1769.58       1856.46        32.91 o                         
   3  -1   8       1832.93       1853.82        35.01 o                         
   4  -1   8        311.39        255.51        35.27 o                         
   5  -1   8          1.17          0.56         1.70 o                         
   6  -1   8          4.17          1.46         2.22 o                         
   7  -1   8         47.89         62.73         6.95 o                         
   8  -1   8          5.13         14.52         5.45 o                         
   9  -1   8         13.39         27.50         9.08 o                         
 -10   0   8         27.91         31.85         7.42 o                         
  -9   0   8         42.67         52.18         7.74 o                         
  -8   0   8         26.91         14.09         7.66 o                         
  -7   0   8          3.69          5.99         2.69 o                         
  -6   0   8        169.50        157.77         7.52 o                         
  -5   0   8       1414.40       1444.80        22.86 o                         
  -4   0   8        389.75        417.72        14.21 o                         
  -3   0   8         49.80         50.80         2.79 o                         
  -2   0   8        391.49        392.13         7.67 o                         
  -1   0   8        114.98        124.03         6.73 o                         
   0   0   8         22.85         22.13         2.64 o                         
   1   0   8        130.57        128.14         4.08 o                         
   2   0   8         56.60         63.76         4.75 o                         
   3   0   8        186.59        167.77         7.37 o                         
   4   0   8        778.65        734.53        14.50 o                         
   5   0   8          2.92          4.31         2.19 o                         
   6   0   8         23.43         18.92         6.32 o                         
   7   0   8         60.75         61.04         8.45 o                         
   8   0   8        105.37        109.15         9.74 o                         
   9   0   8         22.58         36.80         8.20 o                         
 -10   1   8          4.25         11.05         6.25 o                         
  -9   1   8          5.15         15.85         5.26 o                         
  -8   1   8         97.43         94.16         8.13 o                         
  -7   1   8          0.26          3.73         2.35 o                         
  -6   1   8          6.23          4.25         2.17 o                         
  -5   1   8        680.83        661.00        37.69 o                         
  -4   1   8         36.30         38.72         3.56 o                         
  -3   1   8        433.69        450.55         9.32 o                         
  -2   1   8         87.42         85.29         3.98 o                         
  -1   1   8         92.76         93.67         3.70 o                         
   0   1   8         84.12         82.27         3.54 o                         
   1   1   8        870.21        906.59        14.67 o                         
   2   1   8        244.87        202.84        18.15 o                         
   3   1   8       1384.52       1401.86        28.24 o                         
   4   1   8          6.40          4.14         2.19 o                         
   5   1   8         61.97         60.54         4.31 o                         
   6   1   8          0.69          2.35         2.47 o                         
   7   1   8         48.31         51.49         7.06 o                         
   8   1   8          5.63          9.33         5.48 o                         
   9   1   8         37.95         52.95         9.52 o                         
 -10   2   8          0.73          1.26         4.38 o                         
  -9   2   8          0.66          3.56         4.23 o                         
  -8   2   8         30.39         28.68        12.25 o                         
  -7   2   8         13.99          6.96         5.53 o                         
  -6   2   8        345.63        337.68        11.75 o                         
  -5   2   8        563.40        540.42        12.12 o                         
  -4   2   8       2793.20       2847.76        37.92 o                         
  -3   2   8        277.39        264.24         9.71 o                         
  -2   2   8        579.12        553.33        10.21 o                         
  -1   2   8         59.47         56.04         2.99 o                         
   0   2   8        109.68        130.34         4.43 o                         
   1   2   8        179.93        190.08         5.73 o                         
   2   2   8         12.80         17.57         2.79 o                         
   3   2   8         75.88         59.77         4.14 o                         
   4   2   8        200.19        202.10         7.50 o                         
   5   2   8        217.28        199.80         7.43 o                         
   6   2   8          2.45          3.43         4.71 o                         
   7   2   8         12.08         29.36        16.16 o                         
   8   2   8         43.27         63.85         8.89 o                         
 -10   3   8         65.80         71.64         9.44 o                         
  -9   3   8         50.60         72.75         8.36 o                         
  -8   3   8        116.50        111.72        10.90 o                         
  -7   3   8          4.83          0.13         1.93 o                         
  -6   3   8         83.43         91.44         6.31 o                         
  -5   3   8        237.80        239.55         9.99 o                         
  -4   3   8         84.35         86.48         5.51 o                         
  -3   3   8         19.83         22.46         2.64 o                         
  -2   3   8        541.66        535.90        12.20 o                         
  -1   3   8        101.69         92.80         3.82 o                         
   0   3   8         17.78         24.65         2.66 o                         
   1   3   8        719.58        731.45        13.45 o                         
   2   3   8         14.77         19.43         2.84 o                         
   3   3   8       2044.20       2027.56        32.22 o                         
   4   3   8         45.79         50.34         4.15 o                         
   5   3   8        198.38        183.31         8.93 o                         
   6   3   8        101.30         81.76         9.63 o                         
   7   3   8         46.44         47.60         7.54 o                         
   8   3   8         18.70         14.31         6.74 o                         
 -10   4   8          1.00          0.95         4.30 o                         
  -9   4   8         64.85         69.38         8.07 o                         
  -8   4   8        162.10        152.00        10.85 o                         
  -7   4   8        100.83        117.63         7.81 o                         
  -6   4   8        139.02        128.24         6.21 o                         
  -5   4   8        215.93        207.88         7.30 o                         
  -4   4   8        560.51        545.62        11.58 o                         
  -3   4   8        126.66        119.20         9.21 o                         
  -2   4   8        539.47        532.40        10.42 o                         
  -1   4   8          5.02          2.87         1.46 o                         
   0   4   8          3.41          1.64         1.76 o                         
   1   4   8         68.04         76.32         3.93 o                         
   2   4   8        331.29        334.54         9.39 o                         
   3   4   8       1016.10        991.54        20.02 o                         
   4   4   8         88.59         85.75         5.46 o                         
   5   4   8        107.24         97.79         5.99 o                         
   6   4   8         80.90         78.56         8.21 o                         
   7   4   8         38.06         22.64         6.72 o                         
   8   4   8        119.04         91.15        11.20 o                         
  -9   5   8        108.87        107.01        15.46 o                         
  -8   5   8          0.36         -2.70         2.70 o                         
  -7   5   8          0.55         -0.73         2.25 o                         
  -6   5   8        204.87        183.55         7.51 o                         
  -5   5   8        640.57        591.13        31.49 o                         
  -4   5   8        255.23        250.26        11.02 o                         
  -3   5   8         76.91         79.70         6.65 o                         
  -2   5   8        333.91        311.48        12.30 o                         
  -1   5   8        978.16        983.62        23.54 o                         
   0   5   8        347.27        292.89        23.19 o                         
   1   5   8         95.83         96.51         6.13 o                         
   2   5   8        168.89        178.13        11.12 o                         
   3   5   8         19.14         28.22         3.76 o                         
   4   5   8          0.07         -0.04         2.04 o                         
   5   5   8         16.23         11.79         3.72 o                         
   6   5   8          0.83         -1.35         3.81 o                         
   7   5   8         31.74         15.70         5.97 o                         
  -9   6   8         16.15         24.97        11.13 o                         
  -8   6   8        269.43        246.25        12.86 o                         
  -7   6   8        200.33        202.19        14.63 o                         
  -6   6   8          1.57          4.25         4.33 o                         
  -5   6   8         11.55         10.56         4.77 o                         
  -4   6   8          9.53         11.22         4.47 o                         
  -3   6   8        191.13        203.24        13.48 o                         
  -2   6   8        183.55        211.72        11.13 o                         
  -1   6   8         12.90         13.40         4.33 o                         
   0   6   8          3.72          4.17         3.79 o                         
   1   6   8        309.82        339.05        13.97 o                         
   2   6   8       1039.29       1103.92        29.80 o                         
   3   6   8        482.95        444.88        18.85 o                         
   4   6   8         14.67         17.73         3.99 o                         
   5   6   8        190.26        184.45        14.43 o                         
   6   6   8        113.92        119.02        10.19 o                         
  -9   7   8        120.54         97.25        17.09 o                         
  -8   7   8          0.73          2.36         6.32 o                         
  -7   7   8          5.67          3.83         5.00 o                         
  -6   7   8        105.23         92.99         8.56 o                         
  -5   7   8        320.71        320.60        15.15 o                         
  -4   7   8        244.67        232.98        12.72 o                         
  -3   7   8        320.85        364.18        15.56 o                         
  -2   7   8        806.06        789.29        23.05 o                         
  -1   7   8        869.69        889.85        24.75 o                         
   0   7   8        412.18        462.86        17.97 o                         
   1   7   8          1.16         -0.37         3.21 o                         
   2   7   8         34.95         29.48         5.15 o                         
   3   7   8         40.12         48.41         9.15 o                         
   4   7   8         71.41         64.34        10.71 o                         
   5   7   8         18.27         12.33         5.98 o                         
   6   7   8         25.54         34.97        11.68 o                         
  -8   8   8         59.14         48.41         8.67 o                         
  -7   8   8          4.68          9.40         5.66 o                         
  -6   8   8        655.30        662.64        44.12 o                         
  -5   8   8        105.91         93.07         9.76 o                         
  -4   8   8         29.22         30.91         9.19 o                         
  -3   8   8          0.45          3.26         6.99 o                         
  -2   8   8          0.05          1.45         6.20 o                         
  -1   8   8        569.81        558.88        21.70 o                         
   0   8   8        470.98        483.03        19.80 o                         
   1   8   8        359.22        395.36        17.85 o                         
   2   8   8        165.87        177.65        12.20 o                         
   3   8   8         78.51         77.04        12.97 o                         
   4   8   8         96.38        105.87        10.26 o                         
   5   8   8         24.94         30.42        12.48 o                         
  -7   9   8        216.58        199.39        21.96 o                         
  -6   9   8         18.98         18.59         6.91 o                         
  -5   9   8        166.36        157.39        12.91 o                         
  -4   9   8         43.41         33.04         7.83 o                         
  -3   9   8          4.68          8.19         5.48 o                         
  -2   9   8          0.04         22.02        13.48 o                         
  -1   9   8          9.55         14.45         6.02 o                         
   0   9   8         18.98         19.69         6.68 o                         
   1   9   8        135.90        131.80        14.10 o                         
   2   9   8        266.18        244.75        13.61 o                         
   3   9   8         19.57         20.10         6.14 o                         
   4   9   8         27.98          9.53         7.26 o                         
  -6  10   8          5.43         11.12         6.95 o                         
  -5  10   8         47.33         42.92         8.48 o                         
  -4  10   8          0.43          1.80         3.99 o                         
  -3  10   8         12.98          8.74         6.03 o                         
  -2  10   8          4.89          6.85         5.91 o                         
  -1  10   8         30.53        302.76       158.70 o                         
   0  10   8         82.69         81.76        10.23 o                         
   1  10   8          0.51         -4.12         5.79 o                         
   2  10   8          0.54         -1.66         5.17 o                         
  -4  11   8        131.93        150.74        14.45 o                         
  -3  11   8          7.18         18.08         7.70 o                         
  -2  11   8         31.02         41.12         9.60 o                         
  -1  11   8         14.21         15.10         7.38 o                         
   0  11   8         36.89         44.66         9.81 o                         
  -2 -11   9        309.37        310.66        17.48 o                         
  -1 -11   9         13.50          5.76         5.36 o                         
   0 -11   9        110.20        105.16        13.05 o                         
   1 -11   9         31.49         38.00         7.52 o                         
   2 -11   9          1.97          6.96         6.07 o                         
   3 -11   9         47.66         56.04         8.85 o                         
   4 -11   9          2.23         -6.20         6.20 o                         
  -4 -10   9        114.57        141.41        12.25 o                         
  -3 -10   9        309.03        288.91        16.56 o                         
  -2 -10   9        137.12        132.11         9.82 o                         
  -1 -10   9         48.73         55.99         8.05 o                         
   0 -10   9        114.82        118.74        10.33 o                         
   1 -10   9        187.62        183.25        12.54 o                         
   2 -10   9         48.61         55.59         9.36 o                         
   3 -10   9        131.92        130.21        11.37 o                         
   4 -10   9        294.38        294.23        16.71 o                         
   5 -10   9        275.27        273.36        21.76 o                         
  -5  -9   9         38.90         30.41         7.10 o                         
  -4  -9   9        278.57        272.65        22.09 o                         
  -3  -9   9         73.98         55.66         8.02 o                         
  -2  -9   9         66.64         69.22         8.19 o                         
  -1  -9   9        154.55        127.92        11.59 o                         
   0  -9   9          9.63         10.23         4.89 o                         
   1  -9   9          9.22         14.10         5.38 o                         
   2  -9   9        391.11        407.11        17.63 o                         
   3  -9   9         59.43         69.96         8.41 o                         
   4  -9   9         13.47          8.60         5.17 o                         
   5  -9   9        105.15        105.53        10.13 o                         
   6  -9   9          0.06         -3.61         4.69 o                         
  -6  -8   9          0.92          0.40         5.36 o                         
  -5  -8   9         99.41         81.78        11.48 o                         
  -4  -8   9         30.90         30.68         6.70 o                         
  -3  -8   9        812.53        839.26        27.12 o                         
  -2  -8   9         13.29         14.86         8.07 o                         
  -1  -8   9         98.11         81.45         8.22 o                         
   0  -8   9          9.32         19.23         6.85 o                         
   1  -8   9        157.62        160.20         9.98 o                         
   2  -8   9        275.47        261.34        12.97 o                         
   3  -8   9          0.38          0.77         3.35 o                         
   4  -8   9          5.57          5.86         4.36 o                         
   5  -8   9        128.62        126.37         9.82 o                         
   6  -8   9        184.81        187.14        11.99 o                         
   7  -8   9          3.29          6.75         9.15 o                         
  -7  -7   9          0.47         -1.49         6.86 o                         
  -6  -7   9         50.74         46.30         6.44 o                         
  -5  -7   9        179.75        171.71        10.00 o                         
  -4  -7   9        184.75        175.95        11.22 o                         
  -3  -7   9        694.95        737.18        23.68 o                         
  -2  -7   9        333.54        308.47        13.93 o                         
  -1  -7   9          0.51          8.77         4.16 o                         
   0  -7   9         62.75         63.76         6.80 o                         
   1  -7   9          0.02          3.35         3.59 o                         
   2  -7   9        148.81        140.79         9.01 o                         
   3  -7   9         33.40         34.35         5.89 o                         
   4  -7   9       1334.56       1386.06        36.99 o                         
   5  -7   9          1.13          3.31         4.01 o                         
   6  -7   9          7.93         14.70         5.11 o                         
   7  -7   9          5.00          9.07         4.14 o                         
   8  -7   9         21.49          8.41         9.76 o                         
  -8  -6   9         44.77         36.38        12.65 o                         
  -7  -6   9          0.51          2.94         4.20 o                         
  -6  -6   9          0.54         -2.27         3.80 o                         
  -5  -6   9         91.46        101.99         8.41 o                         
  -4  -6   9        138.66        166.37         9.86 o                         
  -3  -6   9        352.36        355.16        13.51 o                         
  -2  -6   9          9.82          4.21         3.66 o                         
  -1  -6   9          8.73          8.65         3.04 o                         
   0  -6   9         32.54         31.27         5.22 o                         
   1  -6   9        142.02        132.45        13.54 o                         
   2  -6   9         77.47         94.00         9.29 o                         
   3  -6   9        293.62        310.53        14.50 o                         
   4  -6   9        127.52        117.68         8.51 o                         
   5  -6   9         74.08         83.31         7.36 o                         
   6  -6   9         39.25         13.07        12.43 o                         
   7  -6   9          0.79          0.63         3.18 o                         
   8  -6   9         35.68         34.56        12.43 o                         
  -8  -5   9         59.23         78.54        14.19 o                         
  -7  -5   9         85.88         86.97         8.49 o                         
  -6  -5   9         20.61         29.33         5.99 o                         
  -5  -5   9         17.90         19.88         5.46 o                         
  -4  -5   9        466.17        507.45        19.46 o                         
  -3  -5   9         63.21         55.99         5.39 o                         
  -2  -5   9          1.60          1.34         2.88 o                         
  -1  -5   9         43.14         44.02         5.42 o                         
   0  -5   9         18.68         21.78         4.44 o                         
   1  -5   9         59.12         64.72         6.20 o                         
   2  -5   9        188.62        183.28         9.23 o                         
   3  -5   9        365.75        362.69        18.77 o                         
   4  -5   9        449.31        450.38        15.61 o                         
   5  -5   9         67.83         56.59        33.37 o                         
   6  -5   9        135.94        119.07         6.35 o                         
   7  -5   9         12.91          9.67         4.23 o                         
   8  -5   9          6.99         10.33        10.28 o                         
  -9  -4   9         98.85         98.99        17.42 o                         
  -8  -4   9          3.69         -3.55         3.56 o                         
  -7  -4   9         45.61         36.39         4.37 o                         
  -6  -4   9          9.91         10.00         3.55 o                         
  -5  -4   9         15.32         15.19         3.69 o                         
  -4  -4   9        602.05        598.09        17.73 o                         
  -3  -4   9       1383.46       1404.51        32.04 o                         
  -2  -4   9         38.68         36.63         6.94 o                         
  -1  -4   9        181.19        195.76         9.29 o                         
   0  -4   9          8.87         12.91         2.69 o                         
   1  -4   9         11.46         17.33         3.24 o                         
   2  -4   9        168.56        168.69         8.33 o                         
   3  -4   9        510.29        546.20        16.54 o                         
   4  -4   9        552.43        574.12        23.62 o                         
   5  -4   9         17.80         19.11         2.85 o                         
   6  -4   9        228.65        204.67         7.83 o                         
   7  -4   9         54.33         42.83         6.50 o                         
   8  -4   9          0.22          1.23         4.14 o                         
  -9  -3   9        223.58        208.55        24.15 o                         
  -8  -3   9        223.68        232.63        15.23 o                         
  -7  -3   9          6.92          4.28         2.93 o                         
  -6  -3   9        286.27        264.34        12.10 o                         
  -5  -3   9        163.51        156.31        10.81 o                         
  -4  -3   9        505.04        463.61        33.81 o                         
  -3  -3   9          0.02         -0.38         4.53 o                         
  -2  -3   9        298.15        297.19        10.72 o                         
  -1  -3   9        195.40        202.02         9.03 o                         
   0  -3   9        186.38        207.19         8.98 o                         
   1  -3   9          3.29          7.57         3.22 o                         
   2  -3   9        504.47        518.63        15.18 o                         
   3  -3   9        466.81        504.76        32.68 o                         
   4  -3   9        536.13        536.86        16.38 o                         
   5  -3   9          5.74          4.94         2.37 o                         
   6  -3   9        244.62        227.37         8.94 o                         
   7  -3   9          0.20         -0.40         2.95 o                         
   8  -3   9          4.43          2.02         4.12 o                         
   9  -3   9          5.75          3.44         5.27 o                         
  -9  -2   9         21.65         20.59        10.33 o                         
  -8  -2   9         76.06         63.98         7.58 o                         
  -7  -2   9         45.57         41.14        14.51 o                         
  -6  -2   9          4.82          9.31         2.90 o                         
  -5  -2   9         84.77         86.87         7.05 o                         
  -4  -2   9       2012.63       2017.93        36.54 o                         
  -3  -2   9       1336.41       1235.68        91.61 o                         
  -2  -2   9        366.25        324.28        10.93 o                         
  -1  -2   9       1727.89       1836.09        34.93 o                         
   0  -2   9          0.08         -0.11         1.91 o                         
   1  -2   9        105.89        114.24         9.89 o                         
   2  -2   9          3.92          3.28         1.64 o                         
   3  -2   9          8.71          7.03         3.83 o                         
   4  -2   9        692.49        696.62        19.46 o                         
   5  -2   9         26.90         32.85         3.55 o                         
   6  -2   9          6.37          2.83         2.20 o                         
   7  -2   9        194.76        181.56        10.76 o                         
   8  -2   9         52.72         56.51         7.72 o                         
   9  -2   9          1.24         -0.98         4.53 o                         
  -9  -1   9          2.97         10.87         5.21 o                         
  -8  -1   9        403.93        378.73        15.42 o                         
  -7  -1   9         52.59         43.20        14.95 o                         
  -6  -1   9          2.94          0.23         1.75 o                         
  -5  -1   9       1419.92       1374.76        23.10 o                         
  -4  -1   9        711.65        693.39        17.65 o                         
  -3  -1   9       1307.39       1277.59        19.43 o                         
  -2  -1   9       1588.32       1648.43        22.20 o                         
  -1  -1   9         81.91         55.75         2.69 o                         
   0  -1   9        583.89        547.06        38.43 o                         
   1  -1   9        280.42        270.15        13.86 o                         
   2  -1   9        209.61        213.33         8.97 o                         
   3  -1   9        550.54        535.32        15.82 o                         
   4  -1   9          0.47         -0.22         1.55 o                         
   5  -1   9        219.32        205.07         7.20 o                         
   6  -1   9         69.53         64.17         4.78 o                         
   7  -1   9         22.81         30.44         6.73 o                         
   8  -1   9          4.14         10.86         5.43 o                         
 -10   0   9          2.62          4.73         5.44 o                         
  -9   0   9         84.12         79.07         9.27 o                         
  -8   0   9         35.27         28.59        12.68 o                         
  -7   0   9        213.43        206.08         9.73 o                         
  -6   0   9        138.78        147.65        19.58 o                         
  -5   0   9         11.62         18.25         3.87 o                         
  -4   0   9         49.50         50.92         4.38 o                         
  -3   0   9         89.29         90.01         4.63 o                         
  -2   0   9        344.49        353.55         7.79 o                         
  -1   0   9          0.17          2.50         2.36 o                         
   0   0   9        103.88         97.09         6.22 o                         
   1   0   9        125.61        123.71         4.39 o                         
   2   0   9       1384.87       1470.25        35.54 o                         
   3   0   9       1030.78       1013.76        24.12 o                         
   4   0   9        182.08        173.23         8.40 o                         
   5   0   9         19.39         20.08         3.41 o                         
   6   0   9        132.72        126.15         7.95 o                         
   7   0   9        161.08        160.59        11.12 o                         
   8   0   9         73.06         68.06         9.08 o                         
 -10   1   9         12.01         33.06         7.73 o                         
  -9   1   9        151.59        143.34        11.90 o                         
  -8   1   9        340.64        334.92        14.65 o                         
  -7   1   9        237.73        253.51        11.20 o                         
  -6   1   9          0.35         -1.67         2.13 o                         
  -5   1   9          2.26          2.66         2.34 o                         
  -4   1   9          4.97          7.80         2.30 o                         
  -3   1   9         61.58         60.46         3.83 o                         
  -2   1   9        288.98        264.78         6.61 o                         
  -1   1   9        479.89        481.56         9.44 o                         
   0   1   9        428.82        431.49        14.12 o                         
   1   1   9        356.08        381.03         9.04 o                         
   2   1   9         26.73         18.97         7.05 o                         
   3   1   9          0.31         -0.12         1.43 o                         
   4   1   9        543.55        504.10        27.82 o                         
   5   1   9         98.16         92.44         5.36 o                         
   6   1   9          1.10         -2.46         2.46 o                         
   7   1   9          6.73         -2.96         4.21 o                         
   8   1   9          2.45          9.07         5.72 o                         
 -10   2   9         13.09         29.90         7.65 o                         
  -9   2   9         97.23         95.46         9.15 o                         
  -8   2   9        350.03        355.82        15.12 o                         
  -7   2   9        490.83        480.45        16.66 o                         
  -6   2   9        203.34        190.49         9.10 o                         
  -5   2   9       2297.06       2281.15        36.56 o                         
  -4   2   9        231.02        240.27         7.67 o                         
  -3   2   9        258.98        247.43        10.58 o                         
  -2   2   9         16.70         11.99         2.20 o                         
  -1   2   9          8.05         15.03         3.36 o                         
   0   2   9         11.69         15.65         2.34 o                         
   1   2   9         48.34         43.43         3.34 o                         
   2   2   9        715.72         29.83        18.79 o                         
   3   2   9          4.51          1.40         1.96 o                         
   4   2   9         25.55         21.20         8.77 o                         
   5   2   9         19.15         19.25         3.66 o                         
   6   2   9         55.61         70.14         7.48 o                         
   7   2   9         27.07         39.24         6.92 o                         
   8   2   9         24.44         31.46         7.61 o                         
  -9   3   9         17.05         29.09         6.80 o                         
  -8   3   9          1.56          1.53         2.60 o                         
  -7   3   9         74.26         69.91         7.47 o                         
  -6   3   9        386.09        367.00        13.30 o                         
  -5   3   9         63.04         58.54         4.54 o                         
  -4   3   9          0.15          0.63         1.99 o                         
  -3   3   9        212.13        208.12         6.64 o                         
  -2   3   9          1.64          2.37         1.81 o                         
  -1   3   9        193.24        185.48         9.47 o                         
   0   3   9         27.82         26.55         3.50 o                         
   1   3   9         43.13         54.54         4.03 o                         
   2   3   9       1533.65       1529.29        31.90 o                         
   3   3   9        293.33        297.58        20.02 o                         
   4   3   9         37.66         41.89         4.40 o                         
   5   3   9         10.49         14.52         3.52 o                         
   6   3   9         54.17         49.72         7.04 o                         
   7   3   9          6.28          3.77         4.64 o                         
   8   3   9         27.38         32.24         8.05 o                         
  -9   4   9         73.95         79.22        13.59 o                         
  -8   4   9         47.01         31.77        11.93 o                         
  -7   4   9        217.55        207.90        10.82 o                         
  -6   4   9        257.73        236.36         8.68 o                         
  -5   4   9        109.47        112.42         7.33 o                         
  -4   4   9         12.72         13.98         3.16 o                         
  -3   4   9          1.29          1.16         1.72 o                         
  -2   4   9         37.83         39.32         3.39 o                         
  -1   4   9         33.16         39.76         3.20 o                         
   0   4   9          2.50          4.63         1.94 o                         
   1   4   9        144.89        148.61         5.87 o                         
   2   4   9         18.91         23.50         3.68 o                         
   3   4   9         20.55         27.84         3.76 o                         
   4   4   9        463.00        452.70        13.06 o                         
   5   4   9         19.76         21.90         4.40 o                         
   6   4   9          0.17         -3.56         4.20 o                         
   7   4   9         13.70          9.11         5.42 o                         
  -9   5   9          3.76          8.18         8.85 o                         
  -8   5   9          0.27         -0.46         3.43 o                         
  -7   5   9          6.81          8.34         4.83 o                         
  -6   5   9        312.76        287.56        13.87 o                         
  -5   5   9       1596.67       1577.40        39.47 o                         
  -4   5   9          8.27          4.20         3.62 o                         
  -3   5   9        428.82        417.72        15.23 o                         
  -2   5   9         16.08         20.98         4.75 o                         
  -1   5   9         14.86         15.09         4.24 o                         
   0   5   9         73.52         79.83         6.40 o                         
   1   5   9        183.14        185.17        12.32 o                         
   2   5   9        105.17        102.28         8.36 o                         
   3   5   9          5.58          8.79         3.50 o                         
   4   5   9          9.82         18.13         6.02 o                         
   5   5   9          2.96          3.10         3.11 o                         
   6   5   9          3.68          6.69         4.94 o                         
   7   5   9         15.28          7.54         5.51 o                         
  -9   6   9          1.01          0.08         5.79 o                         
  -8   6   9        103.66         84.85         9.49 o                         
  -7   6   9        206.55        216.27        12.88 o                         
  -6   6   9         76.98         67.44         8.07 o                         
  -5   6   9        302.35        315.54        15.00 o                         
  -4   6   9         70.06         71.01         7.59 o                         
  -3   6   9        123.35        141.77         9.63 o                         
  -2   6   9          2.53          3.01         3.05 o                         
  -1   6   9         20.64         26.18         6.49 o                         
   0   6   9          0.04          0.10         2.55 o                         
   1   6   9        103.75         99.67         8.72 o                         
   2   6   9        450.35        516.35        19.66 o                         
   3   6   9         10.01         18.60         5.48 o                         
   4   6   9        330.26        331.14        18.70 o                         
   5   6   9          9.19          9.06         4.84 o                         
   6   6   9          2.14          1.35         6.78 o                         
  -8   7   9          0.15         -4.88         6.01 o                         
  -7   7   9         38.03         46.07         7.89 o                         
  -6   7   9        368.78        354.81        17.75 o                         
  -5   7   9        143.76        145.63        11.21 o                         
  -4   7   9         10.20         26.73         6.50 o                         
  -3   7   9         79.66         83.26         8.74 o                         
  -2   7   9          1.38          8.15         4.93 o                         
  -1   7   9         40.59         44.61         6.90 o                         
   0   7   9        114.54        113.37         9.94 o                         
   1   7   9          0.60          2.40         4.33 o                         
   2   7   9          3.09          1.31         6.27 o                         
   3   7   9        138.08        132.89        10.67 o                         
   4   7   9         89.07         83.17         9.43 o                         
   5   7   9          0.14         -6.12         7.96 o                         
  -7   8   9        165.46        135.95        12.30 o                         
  -6   8   9        255.34        237.09        15.26 o                         
  -5   8   9        161.85        157.59        12.72 o                         
  -4   8   9        172.86        170.16        12.67 o                         
  -3   8   9          9.37          6.60         5.17 o                         
  -2   8   9         42.62         37.62         7.49 o                         
  -1   8   9          6.00         10.65         8.03 o                         
   0   8   9          1.27         -0.51         4.91 o                         
   1   8   9        195.80        246.31        25.99 o                         
   2   8   9         74.77         79.81         9.56 o                         
   3   8   9         44.37         52.14        13.52 o                         
   4   8   9         74.93         92.99        16.44 o                         
  -6   9   9         75.10         64.82        10.36 o                         
  -5   9   9          0.03         -1.83         4.98 o                         
  -4   9   9        146.03        164.29        13.59 o                         
  -3   9   9        126.08        142.77        12.43 o                         
  -2   9   9         99.22        107.89        10.61 o                         
  -1   9   9        187.27        185.70        12.32 o                         
   0   9   9        232.86        247.88        16.02 o                         
   1   9   9        368.68        406.92        21.18 o                         
   2   9   9        110.15        116.03        12.41 o                         
   3   9   9         49.71         53.27         9.58 o                         
  -5  10   9         18.73         25.87        10.93 o                         
  -4  10   9         52.20         47.71         9.33 o                         
  -3  10   9         25.46         26.83         8.34 o                         
  -2  10   9         47.20         43.10         8.84 o                         
  -1  10   9         82.34         65.44         8.62 o                         
   0  10   9          0.06          3.55         5.67 o                         
   1  10   9         98.42        124.93        13.58 o                         
  -1 -11  10          0.70         -0.78         4.39 o                         
   0 -11  10          2.87         -1.17         4.91 o                         
   1 -11  10          3.06          3.00         5.22 o                         
   2 -11  10         70.32         80.84        10.40 o                         
   3 -11  10         70.96         71.10        10.19 o                         
  -3 -10  10          4.44          6.78         7.23 o                         
  -2 -10  10        167.88        182.68        13.61 o                         
  -1 -10  10        168.76        156.14        15.96 o                         
   0 -10  10        112.08        111.50        11.21 o                         
   1 -10  10         78.36         73.78         9.14 o                         
   2 -10  10          3.22          6.58         5.49 o                         
   3 -10  10        225.86        237.94        15.48 o                         
   4 -10  10        170.58        152.90        15.89 o                         
   5 -10  10        159.66        170.63        13.63 o                         
  -5  -9  10         69.00         53.39         8.76 o                         
  -4  -9  10        136.83        138.22        13.09 o                         
  -3  -9  10          0.16         -0.42         3.17 o                         
  -2  -9  10        161.22        186.12        13.11 o                         
  -1  -9  10          3.19         -2.62         4.50 o                         
   0  -9  10         14.99         21.89         6.26 o                         
   1  -9  10          3.74         10.69         4.79 o                         
   2  -9  10        103.33        128.05        10.95 o                         
   3  -9  10        190.49        187.18        13.31 o                         
   4  -9  10         71.29         63.99         8.86 o                         
   5  -9  10         30.21         28.63         7.50 o                         
   6  -9  10         95.75        101.14        11.42 o                         
  -6  -8  10          1.72          9.05         5.97 o                         
  -5  -8  10        172.05        177.37        13.33 o                         
  -4  -8  10         28.78         33.15         7.18 o                         
  -3  -8  10        354.30        349.43        17.27 o                         
  -2  -8  10          0.34         -2.42         5.75 o                         
  -1  -8  10        152.14        160.29        11.37 o                         
   0  -8  10        115.68        136.40        12.02 o                         
   1  -8  10         25.53         26.03         5.96 o                         
   2  -8  10         83.12         79.67         8.65 o                         
   3  -8  10          0.50          0.63         4.35 o                         
   4  -8  10         25.15         27.19         6.54 o                         
   5  -8  10         59.77         61.10         8.15 o                         
   6  -8  10         12.34          6.72         5.85 o                         
  -7  -7  10         34.03         55.75        13.61 o                         
  -6  -7  10         27.40         39.34         8.36 o                         
  -5  -7  10         27.91         37.36         7.02 o                         
  -4  -7  10        428.67        385.73        17.58 o                         
  -3  -7  10          9.31         14.54         5.33 o                         
  -2  -7  10         25.70         31.29         8.07 o                         
  -1  -7  10        254.69        251.24        11.84 o                         
   0  -7  10         60.86         67.66         7.93 o                         
   1  -7  10         36.15         39.96        10.20 o                         
   2  -7  10        118.38        119.60         9.33 o                         
   3  -7  10        400.03        422.55        16.23 o                         
   4  -7  10        251.37        243.32        12.15 o                         
   5  -7  10         96.21         83.96         8.54 o                         
   6  -7  10        116.15        108.48         9.74 o                         
   7  -7  10          6.94         12.51         9.09 o                         
  -7  -6  10        225.36        256.96        15.33 o                         
  -6  -6  10        188.11        155.02        11.75 o                         
  -5  -6  10         83.02         89.89        11.53 o                         
  -4  -6  10        199.45        208.10        14.47 o                         
  -3  -6  10         55.77         55.24         7.81 o                         
  -2  -6  10        326.20        326.60        16.69 o                         
  -1  -6  10        136.33        130.79         8.99 o                         
   0  -6  10         63.96         58.61         6.96 o                         
   1  -6  10         70.65         71.70        10.87 o                         
   2  -6  10         67.42         67.87         7.81 o                         
   3  -6  10        436.24        458.44        17.48 o                         
   4  -6  10        111.09        114.51         8.65 o                         
   5  -6  10         19.44         24.67         7.51 o                         
   6  -6  10          0.30          0.69         3.49 o                         
   7  -6  10          7.64          2.18         5.10 o                         
  -8  -5  10          0.48         -5.81         8.63 o                         
  -7  -5  10         11.58         20.75         5.95 o                         
  -6  -5  10         13.31         14.88         5.19 o                         
  -5  -5  10         11.94          4.80         4.12 o                         
  -4  -5  10        148.23        156.66         9.96 o                         
  -3  -5  10        156.39        179.54        21.98 o                         
  -2  -5  10          7.43         15.21         5.97 o                         
  -1  -5  10        210.34        210.43        10.65 o                         
   0  -5  10        526.66        586.13        18.94 o                         
   1  -5  10        493.21        502.30        15.87 o                         
   2  -5  10        369.42        368.87        14.80 o                         
   3  -5  10        292.11        286.67        12.86 o                         
   4  -5  10         15.77         17.31         4.71 o                         
   5  -5  10         65.83         60.35         6.79 o                         
   6  -5  10        154.31        127.12        20.02 o                         
   7  -5  10        208.98        182.71        15.76 o                         
   8  -5  10         84.58         75.56        17.11 o                         
  -8  -4  10         34.73         31.88        12.04 o                         
  -7  -4  10         93.06         89.28         8.26 o                         
  -6  -4  10        197.00        193.73        11.03 o                         
  -5  -4  10          2.35         -0.14         3.05 o                         
  -4  -4  10       1335.56       1351.77        34.19 o                         
  -3  -4  10         41.62         46.02         5.92 o                         
  -2  -4  10        202.05        217.07        19.18 o                         
  -1  -4  10         84.82         96.98         7.35 o                         
   0  -4  10          0.00          2.53         2.67 o                         
   1  -4  10         29.49         29.17         4.22 o                         
   2  -4  10         66.17         73.74         9.56 o                         
   3  -4  10        620.93        635.23        19.57 o                         
   4  -4  10         78.26         79.63         6.97 o                         
   5  -4  10         49.00         44.24        29.47 o                         
   6  -4  10         83.73         76.11         8.35 o                         
   7  -4  10        341.32        346.59        27.81 o                         
   8  -4  10        217.11        210.18        24.99 o                         
  -9  -3  10          1.59         17.09        10.03 o                         
  -8  -3  10          0.86          4.00         7.05 o                         
  -7  -3  10         49.18         31.68        12.75 o                         
  -6  -3  10         52.39         48.02         4.49 o                         
  -5  -3  10        151.81        146.20         9.00 o                         
  -4  -3  10        284.59        294.67        19.15 o                         
  -3  -3  10        266.72        254.61        10.28 o                         
  -2  -3  10         84.74         88.22         6.35 o                         
  -1  -3  10          0.06         -2.33         2.45 o                         
   0  -3  10         76.48         88.24         6.75 o                         
   1  -3  10         76.85         79.81         5.58 o                         
   2  -3  10        114.99        112.94         8.47 o                         
   3  -3  10       1448.14       1472.02        35.77 o                         
   4  -3  10         33.21         39.70         5.34 o                         
   5  -3  10         16.87         12.76         6.16 o                         
   6  -3  10         95.48         71.55         5.33 o                         
   7  -3  10          4.67          6.29         4.50 o                         
   8  -3  10          7.98         11.68         9.89 o                         
  -9  -2  10          1.89          4.96         8.05 o                         
  -8  -2  10        116.83        102.86        11.56 o                         
  -7  -2  10          1.61          0.22         2.01 o                         
  -6  -2  10         42.91         28.75        11.27 o                         
  -5  -2  10        231.57        214.17         7.31 o                         
  -4  -2  10        103.38         96.23        10.70 o                         
  -3  -2  10        956.78        988.63        32.46 o                         
  -2  -2  10         19.77         21.59         3.71 o                         
  -1  -2  10        983.76        984.72        36.21 o                         
   0  -2  10        307.04        328.73        11.05 o                         
   1  -2  10         21.43         19.89         4.33 o                         
   2  -2  10        292.69        322.39        12.33 o                         
   3  -2  10         55.67         53.01         5.67 o                         
   4  -2  10         15.52         10.98         6.66 o                         
   5  -2  10        734.44        729.12        22.32 o                         
   6  -2  10         72.67         56.84         5.52 o                         
   7  -2  10         12.39         12.55         5.01 o                         
   8  -2  10          1.97          5.34         4.96 o                         
  -9  -1  10         92.09         74.56         8.70 o                         
  -8  -1  10        208.21        225.48        18.50 o                         
  -7  -1  10        106.82         97.05         7.37 o                         
  -6  -1  10         20.48         13.92         6.64 o                         
  -5  -1  10         72.08         66.71         4.11 o                         
  -4  -1  10        733.41        713.52        20.44 o                         
  -3  -1  10         46.51         42.92         4.40 o                         
  -2  -1  10       2342.26       2358.91        44.88 o                         
  -1  -1  10        360.31        370.18        12.74 o                         
   0  -1  10        224.20        219.88        10.72 o                         
   1  -1  10          1.70          2.93         2.17 o                         
   2  -1  10        664.39        705.79        19.41 o                         
   3  -1  10          0.92          4.89         3.33 o                         
   4  -1  10        552.43        543.39        22.94 o                         
   5  -1  10         58.93         38.80        15.10 o                         
   6  -1  10          0.06          3.29         2.93 o                         
   7  -1  10         37.80         36.70         6.61 o                         
   8  -1  10          2.37          2.44         4.80 o                         
  -9   0  10        299.53        304.45        16.02 o                         
  -8   0  10         11.26         12.77         5.93 o                         
  -7   0  10         29.41         25.91        11.44 o                         
  -6   0  10         25.49         21.74         8.50 o                         
  -5   0  10          0.05         -0.51         2.63 o                         
  -4   0  10        141.13        140.79         5.56 o                         
  -3   0  10        673.99        646.67        13.18 o                         
  -2   0  10          2.27          1.95         1.63 o                         
  -1   0  10          2.36          7.67         1.99 o                         
   0   0  10          1.22          0.68         1.22 o                         
   1   0  10         56.78         57.51         4.20 o                         
   2   0  10         16.68         12.72         6.63 o                         
   3   0  10       1010.38        222.07       133.70 o                         
   4   0  10        494.86        510.72        16.88 o                         
   5   0  10        637.17        628.26        20.23 o                         
   6   0  10        269.89        233.33        11.02 o                         
   7   0  10         84.86         86.81         8.83 o                         
   8   0  10          0.24         -0.60         3.36 o                         
  -9   1  10         11.66         12.22         5.46 o                         
  -8   1  10         15.98         18.00         9.22 o                         
  -7   1  10         21.29         13.37         5.57 o                         
  -6   1  10         71.59         82.43         6.42 o                         
  -5   1  10        216.59        217.78         7.85 o                         
  -4   1  10         29.90         30.65         4.37 o                         
  -3   1  10        505.68        509.07        15.82 o                         
  -2   1  10        535.57        485.21        20.28 o                         
  -1   1  10        331.81        306.40         9.78 o                         
   0   1  10        283.31        277.20         9.15 o                         
   1   1  10         36.88         39.11         4.66 o                         
   2   1  10          6.93          6.07         2.77 o                         
   3   1  10         77.38         82.57         7.15 o                         
   4   1  10        136.69        117.31         7.90 o                         
   5   1  10        175.30        164.14        10.30 o                         
   6   1  10        135.44        133.32        18.81 o                         
   7   1  10         31.49         22.00         6.28 o                         
   8   1  10         11.86          8.37         8.52 o                         
  -9   2  10         12.94         11.22         5.52 o                         
  -8   2  10         72.90        101.54        10.05 o                         
  -7   2  10        219.43        216.30        12.36 o                         
  -6   2  10        463.91        473.63        15.60 o                         
  -5   2  10        246.50        235.60         8.57 o                         
  -4   2  10        263.52        241.07         8.14 o                         
  -3   2  10        137.90        127.08         5.50 o                         
  -2   2  10         16.39         16.08         4.14 o                         
  -1   2  10        219.93        218.97         6.97 o                         
   0   2  10        262.05        275.68         8.03 o                         
   1   2  10        372.86        364.64        12.84 o                         
   2   2  10        226.37        242.95        10.17 o                         
   3   2  10          0.29          1.10         2.09 o                         
   4   2  10        367.30        397.66        15.68 o                         
   5   2  10         50.34         30.22        10.43 o                         
   6   2  10         28.53         31.05         7.48 o                         
   7   2  10         12.97         25.48         6.74 o                         
  -9   3  10         12.97          9.76         5.18 o                         
  -8   3  10          5.76          3.53         3.49 o                         
  -7   3  10          3.91          4.44         2.96 o                         
  -6   3  10        109.08        116.80         6.35 o                         
  -5   3  10          2.19          3.65         2.51 o                         
  -4   3  10        338.40        318.97         9.29 o                         
  -3   3  10        493.49        463.92        16.16 o                         
  -2   3  10         29.72         31.12         3.13 o                         
  -1   3  10        408.48        396.11         9.83 o                         
   0   3  10        332.40        333.68        12.32 o                         
   1   3  10        222.52        223.66         7.76 o                         
   2   3  10        594.78        602.32        17.53 o                         
   3   3  10          5.55          3.65         2.50 o                         
   4   3  10         33.06         27.17         9.15 o                         
   5   3  10         85.88         86.97         6.44 o                         
   6   3  10         23.43         36.01         6.75 o                         
   7   3  10         76.41         76.40         9.56 o                         
  -9   4  10         32.75         27.67         7.05 o                         
  -8   4  10         93.91         73.14         8.75 o                         
  -7   4  10        101.54        101.31         8.15 o                         
  -6   4  10         41.84         34.79         4.28 o                         
  -5   4  10          4.00          3.86         2.70 o                         
  -4   4  10         10.72         21.34         5.49 o                         
  -3   4  10          1.74         -0.12         1.53 o                         
  -2   4  10        205.52        184.48         6.60 o                         
  -1   4  10         75.99         72.83         7.80 o                         
   0   4  10        198.43        180.79        15.49 o                         
   1   4  10         28.47         32.23         4.85 o                         
   2   4  10          6.34          5.63         2.91 o                         
   3   4  10         47.94         36.51        12.81 o                         
   4   4  10        495.06        454.43        17.14 o                         
   5   4  10        178.51        162.66         8.53 o                         
   6   4  10         28.99         37.05        10.93 o                         
  -8   5  10          0.22          1.67         5.61 o                         
  -7   5  10         70.40         61.61        18.60 o                         
  -6   5  10        517.70        533.61        20.37 o                         
  -5   5  10         10.97         13.85         5.12 o                         
  -4   5  10        479.33        477.31        17.51 o                         
  -3   5  10         87.17         92.20         6.96 o                         
  -2   5  10        186.50        200.48        10.25 o                         
  -1   5  10        174.00        178.13         9.99 o                         
   0   5  10        108.46        102.08         8.42 o                         
   1   5  10        240.34        235.00        16.40 o                         
   2   5  10        362.66        371.67        14.05 o                         
   3   5  10          3.21          8.78         4.67 o                         
   4   5  10        119.65        124.27        11.29 o                         
   5   5  10        146.68        124.33        10.57 o                         
   6   5  10         53.63         40.20         7.71 o                         
  -8   6  10         10.11         17.08         6.56 o                         
  -7   6  10        106.00         99.99        10.18 o                         
  -6   6  10         80.43         66.96         9.07 o                         
  -5   6  10        325.18        369.55        17.00 o                         
  -4   6  10        289.71        271.37        14.05 o                         
  -3   6  10          0.01         -4.26         4.26 o                         
  -2   6  10          0.01          1.58         3.89 o                         
  -1   6  10          4.08          3.40         4.01 o                         
   0   6  10        124.73        118.54         9.89 o                         
   1   6  10       1767.28       1897.27        50.07 o                         
   2   6  10         68.50         69.70         8.40 o                         
   3   6  10        196.84        186.53        14.65 o                         
   4   6  10          0.61          0.80         4.02 o                         
   5   6  10          0.01         -7.94         7.94 o                         
  -7   7  10         28.90         30.85         7.64 o                         
  -6   7  10        430.11        429.56        20.32 o                         
  -5   7  10         37.13         43.45         8.14 o                         
  -4   7  10         82.89         80.23         9.24 o                         
  -3   7  10          0.00         -1.20         3.99 o                         
  -2   7  10          7.37          3.31         8.71 o                         
  -1   7  10         58.49         64.32         8.35 o                         
   0   7  10         10.65         20.45         8.38 o                         
   1   7  10         35.72         68.39         9.41 o                         
   2   7  10         18.48         22.78         6.53 o                         
   3   7  10        302.40        295.59        16.49 o                         
   4   7  10          1.21         -0.63         4.12 o                         
  -7   8  10        140.27        137.16        12.90 o                         
  -6   8  10        120.73        126.30        12.46 o                         
  -5   8  10         43.07         42.64         8.62 o                         
  -4   8  10        419.27        431.74        20.19 o                         
  -3   8  10         96.88        108.41        11.07 o                         
  -2   8  10         64.38         61.18         8.83 o                         
  -1   8  10         77.07         83.47        10.10 o                         
   0   8  10        503.85        505.62        50.22 o                         
   1   8  10        160.32        187.09        19.75 o                         
   2   8  10        211.60        216.05        15.38 o                         
   3   8  10         45.11         55.52         9.37 o                         
  -5   9  10        241.93        256.47        21.26 o                         
  -4   9  10          0.03         -6.22         6.22 o                         
  -3   9  10         75.88        104.24        11.67 o                         
  -2   9  10          0.22          2.50         5.29 o                         
  -1   9  10          0.18         -1.74         5.17 o                         
   0   9  10          1.63          6.90         6.05 o                         
   1   9  10        673.60        708.55        30.44 o                         
   2   9  10         44.13         38.50         9.59 o                         
  -3  10  10         50.93         69.19        11.12 o                         
  -2  10  10         22.17         25.60         8.82 o                         
  -1  10  10         14.92         15.66         6.69 o                         
  -2 -10  11        143.25        144.86        13.40 o                         
  -1 -10  11         45.03         57.57        11.27 o                         
   0 -10  11          1.08         -4.93         5.63 o                         
   1 -10  11          6.98         11.97         6.52 o                         
   2 -10  11        339.24        354.45        19.73 o                         
   3 -10  11         11.27         14.12         9.25 o                         
  -4  -9  11          5.98         10.40         6.62 o                         
  -3  -9  11         29.98         33.90         6.53 o                         
  -2  -9  11          0.48          2.46         4.99 o                         
  -1  -9  11         19.26         41.28        13.97 o                         
   0  -9  11          6.74          5.65         5.39 o                         
   1  -9  11         41.49         33.28         7.96 o                         
   2  -9  11          8.15         16.33         7.47 o                         
   3  -9  11        148.01        180.59        13.49 o                         
   4  -9  11        213.72        224.05        15.03 o                         
   5  -9  11         97.33         90.62        10.89 o                         
  -5  -8  11         11.41         14.96         6.85 o                         
  -4  -8  11         97.85        104.15        11.19 o                         
  -3  -8  11        121.73        122.06        10.96 o                         
  -2  -8  11        295.35        311.59        16.41 o                         
  -1  -8  11         69.65         54.79         8.21 o                         
   0  -8  11         46.10         58.89         8.59 o                         
   1  -8  11        141.88        138.22        11.05 o                         
   2  -8  11          2.44         23.71        18.26 o                         
   3  -8  11        159.51        157.28        11.99 o                         
   4  -8  11         47.83         48.43         7.67 o                         
   5  -8  11         28.73         32.50         7.52 o                         
   6  -8  11        143.16        118.82        11.68 o                         
  -6  -7  11        129.50        132.20        11.97 o                         
  -5  -7  11          0.03          2.40         4.66 o                         
  -4  -7  11         29.50         42.57         7.65 o                         
  -3  -7  11         35.68         32.22         6.99 o                         
  -2  -7  11         35.09         32.62         6.86 o                         
  -1  -7  11        493.31        480.67        19.42 o                         
   0  -7  11        186.24        176.94        11.87 o                         
   1  -7  11        194.50        189.33        12.43 o                         
   2  -7  11         13.29         18.42         5.83 o                         
   3  -7  11        104.29        114.07         9.74 o                         
   4  -7  11          0.63          3.67         4.49 o                         
   5  -7  11          3.32         -0.08         3.47 o                         
   6  -7  11          6.56          2.55         5.18 o                         
  -7  -6  11          4.96          7.72         9.01 o                         
  -6  -6  11        203.97        224.12        19.99 o                         
  -5  -6  11          9.22          7.03         6.50 o                         
  -4  -6  11         30.66         29.22         6.52 o                         
  -3  -6  11          3.03          7.31         4.83 o                         
  -2  -6  11         10.81         27.15         8.85 o                         
  -1  -6  11         38.86         55.58         7.25 o                         
   0  -6  11         64.68         63.78        11.12 o                         
   1  -6  11          9.02         11.19         4.17 o                         
   2  -6  11         34.62         31.19         6.35 o                         
   3  -6  11         31.56         38.30        10.27 o                         
   4  -6  11         54.05         62.16         7.98 o                         
   5  -6  11        222.66        217.62        19.92 o                         
   6  -6  11        139.91        132.93        10.68 o                         
   7  -6  11         27.84         45.06        12.40 o                         
  -7  -5  11          0.06          2.30         4.43 o                         
  -6  -5  11          3.47         10.73         5.38 o                         
  -5  -5  11         21.66         29.76         6.41 o                         
  -4  -5  11          0.02          9.18         4.62 o                         
  -3  -5  11         11.33         15.89         5.35 o                         
  -2  -5  11        158.35        186.02        11.12 o                         
  -1  -5  11        487.23        524.63        17.80 o                         
   0  -5  11         11.28          1.48         3.47 o                         
   1  -5  11        316.81        335.90        15.03 o                         
   2  -5  11        249.05        254.71        12.64 o                         
   3  -5  11         23.16         30.59        13.06 o                         
   4  -5  11          2.44          4.39         3.44 o                         
   5  -5  11          1.34          4.57         3.49 o                         
   6  -5  11          8.36          7.98         5.28 o                         
   7  -5  11         12.89          7.56        11.23 o                         
  -8  -4  11         26.61         28.63        11.55 o                         
  -7  -4  11         56.93         37.67        32.46 o                         
  -6  -4  11        632.30        659.07        23.31 o                         
  -5  -4  11          0.86         -0.36         5.69 o                         
  -4  -4  11         58.82         43.82         9.53 o                         
  -3  -4  11          0.20          0.85         3.23 o                         
  -2  -4  11         27.03         37.30         7.85 o                         
  -1  -4  11          0.00          0.94         2.61 o                         
   0  -4  11          0.90          1.97         3.25 o                         
   1  -4  11        100.29        104.19         7.70 o                         
   2  -4  11        158.23        170.53        10.14 o                         
   3  -4  11         98.56         89.79         8.03 o                         
   4  -4  11         18.49         21.23         5.34 o                         
   5  -4  11        149.01        138.24         9.65 o                         
   6  -4  11         89.20         98.65         9.05 o                         
   7  -4  11          5.35         13.83        10.55 o                         
  -8  -3  11          5.20         16.34         9.59 o                         
  -7  -3  11        205.18        193.58       126.94 o                         
  -6  -3  11          4.94          8.89        11.17 o                         
  -5  -3  11        258.81        275.52        12.95 o                         
  -4  -3  11         21.59         25.66         5.50 o                         
  -3  -3  11        111.22        111.72        14.00 o                         
  -2  -3  11         44.40         42.23         5.94 o                         
  -1  -3  11         88.78         90.07         7.40 o                         
   0  -3  11         14.91         18.95         3.85 o                         
   1  -3  11        279.91        297.55        13.01 o                         
   2  -3  11        116.63        126.39         8.58 o                         
   3  -3  11          0.87         -2.97         3.57 o                         
   4  -3  11          0.09          3.28         5.35 o                         
   5  -3  11         31.57         34.81         4.99 o                         
   6  -3  11        205.97        183.35        10.94 o                         
   7  -3  11         10.15         24.11        11.24 o                         
  -8  -2  11        309.03        336.23        26.15 o                         
  -7  -2  11        238.62        186.76       118.42 o                         
  -6  -2  11        209.33        175.93       110.82 o                         
  -5  -2  11         73.62         84.82         7.55 o                         
  -4  -2  11          7.30          6.84         4.02 o                         
  -3  -2  11        123.80        122.61         8.35 o                         
  -2  -2  11       1314.38       1328.14        32.03 o                         
  -1  -2  11        368.49        359.90        24.54 o                         
   0  -2  11        137.44        124.20         8.16 o                         
   1  -2  11        259.60        264.27        12.03 o                         
   2  -2  11          4.88          9.33         8.82 o                         
   3  -2  11         23.20         31.49         5.15 o                         
   4  -2  11         34.06         29.45         5.36 o                         
   5  -2  11         90.07         94.30         8.99 o                         
   6  -2  11        174.29        164.29        18.44 o                         
   7  -2  11          7.82          7.00         8.93 o                         
  -9  -1  11         27.87         20.59        10.61 o                         
  -8  -1  11         93.41         98.73        10.00 o                         
  -7  -1  11          7.32          7.04         3.25 o                         
  -6  -1  11        266.83        271.90        49.07 o                         
  -5  -1  11        114.75        113.77         6.05 o                         
  -4  -1  11          3.57          5.48         2.51 o                         
  -3  -1  11        116.96        116.66         7.69 o                         
  -2  -1  11         33.08         42.70         5.58 o                         
  -1  -1  11       1295.34       1285.64        30.84 o                         
   0  -1  11        947.88       1019.02        26.49 o                         
   1  -1  11        118.00        131.38         8.17 o                         
   2  -1  11          4.58         14.25         6.54 o                         
   3  -1  11          5.59          5.51         2.47 o                         
   4  -1  11         20.89         14.93         6.63 o                         
   5  -1  11         16.30          8.92         6.25 o                         
   6  -1  11         80.93         80.67         8.15 o                         
   7  -1  11         12.02          5.92         4.93 o                         
  -9   0  11          1.55         -0.31         3.66 o                         
  -8   0  11         45.42         41.07        13.92 o                         
  -7   0  11        211.09        207.51        10.49 o                         
  -6   0  11        167.18        148.73         8.43 o                         
  -5   0  11          4.43          2.46         3.38 o                         
  -4   0  11        211.33        188.64         7.29 o                         
  -3   0  11         46.33         46.62         6.22 o                         
  -2   0  11         67.07         55.48         6.99 o                         
  -1   0  11        607.76        565.83        47.90 o                         
   0   0  11         74.15         78.19         8.62 o                         
   1   0  11        336.92        317.02        18.53 o                         
   2   0  11       1051.73       1135.34        30.42 o                         
   3   0  11         94.53        103.45         7.73 o                         
   4   0  11         21.32         14.74         6.87 o                         
   5   0  11          0.39         -2.50         2.69 o                         
   6   0  11          1.46         -4.50         4.50 o                         
   7   0  11         30.16         28.40         6.83 o                         
  -9   1  11         21.92         17.32         8.39 o                         
  -8   1  11         68.33         99.43         8.95 o                         
  -7   1  11         21.50         19.41         5.50 o                         
  -6   1  11          0.10          2.35         2.51 o                         
  -5   1  11        584.26        569.62        14.63 o                         
  -4   1  11        220.58        230.21         8.33 o                         
  -3   1  11         75.58         64.91         4.47 o                         
  -2   1  11          2.15         -1.24         3.77 o                         
  -1   1  11        298.32        251.37        14.64 o                         
   0   1  11        110.62         94.50         4.59 o                         
   1   1  11        293.29        314.04        18.12 o                         
   2   1  11         33.90         20.18         8.18 o                         
   3   1  11          0.71          2.40         2.45 o                         
   4   1  11         55.83         63.43         6.70 o                         
   5   1  11         23.75         18.68         9.15 o                         
   6   1  11          0.80          5.10         5.65 o                         
   7   1  11          5.75          8.92         5.61 o                         
  -9   2  11        152.19        173.22        12.71 o                         
  -8   2  11         29.89         37.96        16.92 o                         
  -7   2  11        211.77        196.90        11.01 o                         
  -6   2  11         31.35         16.51         8.37 o                         
  -5   2  11        114.05         96.90         6.24 o                         
  -4   2  11         34.63         28.11         4.12 o                         
  -3   2  11         12.79         17.51         2.92 o                         
  -2   2  11         67.02         49.85         4.00 o                         
  -1   2  11          3.28          1.90         1.97 o                         
   0   2  11         98.95         96.17         4.99 o                         
   1   2  11         75.41         77.38         6.37 o                         
   2   2  11         68.86         76.96         6.60 o                         
   3   2  11        125.62        140.31         8.87 o                         
   4   2  11         32.95         18.01         9.24 o                         
   5   2  11          0.42         -0.81         2.95 o                         
   6   2  11        140.38         94.96        67.21 o                         
   7   2  11         50.96         54.40         8.56 o                         
  -8   3  11        137.89        149.00        11.03 o                         
  -7   3  11         60.10         44.61        15.45 o                         
  -6   3  11        249.57        229.70         9.76 o                         
  -5   3  11        192.34        180.10         7.95 o                         
  -4   3  11        800.21        765.77        17.37 o                         
  -3   3  11        485.06        475.12        12.27 o                         
  -2   3  11          5.81          6.88         2.38 o                         
  -1   3  11        323.21        320.38        11.35 o                         
   0   3  11         63.92         57.01         4.24 o                         
   1   3  11          2.09          2.05         2.28 o                         
   2   3  11         52.94         53.26        17.35 o                         
   3   3  11         19.60         23.24        10.23 o                         
   4   3  11         71.42         84.40        10.97 o                         
   5   3  11        186.39        184.91        11.91 o                         
   6   3  11         17.63         26.17         6.77 o                         
  -8   4  11         57.98         26.42        14.19 o                         
  -7   4  11          8.84         -0.82         3.68 o                         
  -6   4  11          0.12         -0.36         3.39 o                         
  -5   4  11        138.48        127.07         7.84 o                         
  -4   4  11        168.93        145.09        10.68 o                         
  -3   4  11        157.42        130.02         9.20 o                         
  -2   4  11         73.48         77.02         4.70 o                         
  -1   4  11        327.19        303.72        19.12 o                         
   0   4  11         31.11         35.91         4.17 o                         
   1   4  11         32.99         23.76         8.83 o                         
   2   4  11          0.22         -1.94         2.79 o                         
   3   4  11        132.32        123.08        20.99 o                         
   4   4  11         15.96          4.95         4.54 o                         
   5   4  11          7.19          8.78         5.28 o                         
   6   4  11         11.82         13.67         6.86 o                         
  -8   5  11        223.17        176.49        64.86 o                         
  -7   5  11          1.91          1.11         4.13 o                         
  -6   5  11         14.91         21.53         6.08 o                         
  -5   5  11          1.80          6.45         4.76 o                         
  -4   5  11        105.90        115.41        15.29 o                         
  -3   5  11         97.67         96.68         8.63 o                         
  -2   5  11         13.31         12.29         4.89 o                         
  -1   5  11          9.65          6.71         4.51 o                         
   0   5  11          1.13          4.45         5.68 o                         
   1   5  11         92.66         81.13        57.88 o                         
   2   5  11         62.84         36.17        28.88 o                         
   3   5  11          7.53          6.61         3.88 o                         
   4   5  11         11.17          9.95         9.81 o                         
   5   5  11          8.27          3.58         6.61 o                         
  -7   6  11          6.81          3.07         4.84 o                         
  -6   6  11         78.38         88.96        11.82 o                         
  -5   6  11          0.04          3.03         4.66 o                         
  -4   6  11         37.70         42.17        12.87 o                         
  -3   6  11         20.75         19.81         6.09 o                         
  -2   6  11         72.00         81.79        15.43 o                         
  -1   6  11        385.25        382.23        17.44 o                         
   0   6  11          1.23          0.79         3.62 o                         
   1   6  11         57.63         77.48         8.86 o                         
   2   6  11         35.98         27.19        22.10 o                         
   3   6  11         63.67         48.46        37.13 o                         
   4   6  11          8.24          5.90         5.10 o                         
  -7   7  11          9.21         15.04         8.90 o                         
  -6   7  11          1.01          1.43         6.77 o                         
  -5   7  11         29.83         40.54         8.16 o                         
  -4   7  11         41.16         47.18         7.98 o                         
  -3   7  11          2.45          5.09         5.22 o                         
  -2   7  11         42.10         55.17         8.41 o                         
  -1   7  11         48.67         53.35         8.67 o                         
   0   7  11          5.17          5.71         5.15 o                         
   1   7  11         65.10         79.02        10.04 o                         
   2   7  11         62.03         61.56        12.40 o                         
   3   7  11          0.56          0.80         4.31 o                         
  -6   8  11          3.36         -4.44         6.00 o                         
  -5   8  11          1.21          0.44         5.06 o                         
  -4   8  11         54.00         61.36         9.51 o                         
  -3   8  11         78.69         80.10        11.04 o                         
  -2   8  11         51.44         59.02         7.95 o                         
  -1   8  11         25.02         35.07         8.19 o                         
   0   8  11          1.43         -0.47         4.35 o                         
   1   8  11          0.01          3.87         5.85 o                         
   2   8  11         10.59          4.63         6.08 o                         
  -4   9  11         36.04         35.66         9.41 o                         
  -3   9  11          0.02          3.84         6.79 o                         
  -2   9  11         70.55         65.64        10.64 o                         
  -1   9  11         27.78         54.07         9.89 o                         
   0   9  11          0.06         -1.44         5.35 o                         
   0 -10  12          0.75         -5.16         5.16 o                         
   1 -10  12         22.18         28.23         8.52 o                         
  -3  -9  12          2.95         -0.32         4.51 o                         
  -2  -9  12          7.59          8.77         6.54 o                         
  -1  -9  12         27.59         28.83         8.24 o                         
   0  -9  12         24.73         23.62         7.59 o                         
   1  -9  12        264.37        292.75        19.68 o                         
   2  -9  12          5.77          4.79         4.80 o                         
   3  -9  12        154.02        154.38        24.09 o                         
  -4  -8  12         82.72         82.14        10.67 o                         
  -3  -8  12         67.97         81.84        10.78 o                         
  -2  -8  12         43.80         53.73        13.06 o                         
  -1  -8  12          1.79          3.27         4.99 o                         
   0  -8  12        220.36        220.98        15.63 o                         
   1  -8  12          1.00          0.26         4.13 o                         
   2  -8  12         82.02         84.08         8.88 o                         
   3  -8  12         60.84         67.42         9.88 o                         
   4  -8  12         11.37         15.02         6.64 o                         
   5  -8  12          3.76          1.10         4.70 o                         
  -5  -7  12         76.19         68.33         9.49 o                         
  -4  -7  12         61.00         67.13         9.46 o                         
  -3  -7  12        183.79        194.99        13.50 o                         
  -2  -7  12          3.33          5.58         5.29 o                         
  -1  -7  12         79.95         87.99         9.80 o                         
   0  -7  12         16.17         25.86         6.76 o                         
   1  -7  12         89.80        102.98        19.66 o                         
   2  -7  12          1.01         -2.45         4.67 o                         
   3  -7  12         46.56         49.48         8.27 o                         
   4  -7  12         43.00         42.24         8.05 o                         
   5  -7  12          9.44         13.83         6.27 o                         
  -6  -6  12        106.12        128.68        11.86 o                         
  -5  -6  12         21.69         23.28         7.04 o                         
  -4  -6  12          0.65         -2.25         7.11 o                         
  -3  -6  12        106.74        101.41         8.72 o                         
  -2  -6  12          7.25          5.83         5.47 o                         
  -1  -6  12        102.61        111.92         8.78 o                         
   0  -6  12          2.29          3.22         3.76 o                         
   1  -6  12         38.03         49.53         7.71 o                         
   2  -6  12         79.02         93.36         9.47 o                         
   3  -6  12         55.10         63.42         8.60 o                         
   4  -6  12        168.54        194.41        12.96 o                         
   5  -6  12         50.25         41.41         7.63 o                         
   6  -6  12         18.88         12.49         6.03 o                         
  -7  -5  12         25.04         18.72        12.52 o                         
  -6  -5  12         77.78         94.93         9.85 o                         
  -5  -5  12        128.54        124.66        10.85 o                         
  -4  -5  12        188.13        198.47        12.58 o                         
  -3  -5  12        340.13        366.91        17.16 o                         
  -2  -5  12        137.82        144.05        10.50 o                         
  -1  -5  12         10.64          8.86         5.02 o                         
   0  -5  12        295.90        270.32        14.45 o                         
   1  -5  12          0.04          1.81         6.19 o                         
   2  -5  12        102.02        104.60         8.36 o                         
   3  -5  12          3.68          5.66         4.63 o                         
   4  -5  12         72.54         59.89         8.09 o                         
   5  -5  12          4.16          7.74         5.15 o                         
   6  -5  12          5.81          5.50         4.92 o                         
  -7  -4  12         43.37         35.74        29.54 o                         
  -6  -4  12         68.00         44.16         7.39 o                         
  -5  -4  12          0.08         -0.15         3.25 o                         
  -4  -4  12          0.88          2.07         3.90 o                         
  -3  -4  12         42.59         51.37        11.90 o                         
  -2  -4  12          0.03         -0.25         3.01 o                         
  -1  -4  12         81.28         94.77         8.55 o                         
   0  -4  12          1.18          0.36         4.09 o                         
   1  -4  12        260.18        268.28        13.96 o                         
   2  -4  12          0.25          3.69         4.24 o                         
   3  -4  12        272.72        268.88        14.17 o                         
   4  -4  12        466.21        505.79        20.28 o                         
   5  -4  12        181.93        197.99        19.66 o                         
   6  -4  12         11.45         15.06         6.38 o                         
  -7  -3  12        180.11        129.28        88.49 o                         
  -6  -3  12         62.63         34.81        23.05 o                         
  -5  -3  12         10.57          9.01         5.02 o                         
  -4  -3  12          0.54         -1.21         3.76 o                         
  -3  -3  12        199.12        211.21        11.98 o                         
  -2  -3  12        390.66        417.01        16.15 o                         
  -1  -3  12        238.51        253.61        12.67 o                         
   0  -3  12         88.43         89.12         8.10 o                         
   1  -3  12         30.38         34.72         6.29 o                         
   2  -3  12         35.95         36.64         5.21 o                         
   3  -3  12          8.76         13.82         5.20 o                         
   4  -3  12        137.33        144.33        10.75 o                         
   5  -3  12          0.34          1.47         4.17 o                         
   6  -3  12        249.16        224.88        13.20 o                         
   7  -3  12         39.09         44.53        14.58 o                         
  -8  -2  12         10.40          4.22         7.94 o                         
  -7  -2  12          5.05          8.58         4.83 o                         
  -6  -2  12         94.40         52.30        41.20 o                         
  -5  -2  12         12.83         12.30         4.94 o                         
  -4  -2  12         65.31         59.13         7.30 o                         
  -3  -2  12        460.34        474.84        19.94 o                         
  -2  -2  12         67.73         72.07         6.79 o                         
  -1  -2  12         30.84         53.93        11.41 o                         
   0  -2  12        338.26        336.79        14.61 o                         
   1  -2  12          0.20         -0.36         3.42 o                         
   2  -2  12          0.06         -2.40         3.35 o                         
   3  -2  12          3.25         14.87         4.84 o                         
   4  -2  12        229.07        217.29        11.04 o                         
   5  -2  12          0.05          2.04         4.30 o                         
   6  -2  12        159.26        138.20        10.67 o                         
   7  -2  12          6.14          4.46         8.76 o                         
  -8  -1  12         43.59         26.40        10.55 o                         
  -7  -1  12        133.98        121.41        81.21 o                         
  -6  -1  12         13.94          6.65         5.76 o                         
  -5  -1  12         83.57         79.09         7.75 o                         
  -4  -1  12          0.40          3.50         5.55 o                         
  -3  -1  12         82.00         90.73         7.88 o                         
  -2  -1  12         75.75         76.28         6.33 o                         
  -1  -1  12        205.85        207.47         9.90 o                         
   0  -1  12        258.18        289.66        14.32 o                         
   1  -1  12        471.84        460.47        22.76 o                         
   2  -1  12          3.43          5.38         5.86 o                         
   3  -1  12         17.73         20.32        10.72 o                         
   4  -1  12        123.85        127.39        13.96 o                         
   5  -1  12         73.05         66.09        26.47 o                         
   6  -1  12          7.49         10.61         9.23 o                         
   7  -1  12         77.73        103.78        18.00 o                         
  -8   0  12        158.96        125.85        83.50 o                         
  -7   0  12          4.09          4.72         4.32 o                         
  -6   0  12        170.52        153.89         8.78 o                         
  -5   0  12         12.90         11.68         3.82 o                         
  -4   0  12         11.88         15.22         5.07 o                         
  -3   0  12        125.27        120.16         8.35 o                         
  -2   0  12         34.81         41.69        10.32 o                         
  -1   0  12        692.21        723.02        21.79 o                         
   0   0  12        965.66       1019.41        27.67 o                         
   1   0  12        246.60        281.75        12.75 o                         
   2   0  12        765.34        826.79        37.92 o                         
   3   0  12          4.16          7.36         4.34 o                         
   4   0  12         16.60         12.01         6.59 o                         
   5   0  12         77.70         89.83         9.91 o                         
   6   0  12         48.57         48.09        13.09 o                         
  -8   1  12         17.86         11.72         4.57 o                         
  -7   1  12        139.32        143.81         9.47 o                         
  -6   1  12         76.08         85.44         7.81 o                         
  -5   1  12        311.67        295.10        16.18 o                         
  -4   1  12         28.50         26.98         4.01 o                         
  -3   1  12         33.04         33.57         4.03 o                         
  -2   1  12         46.07         32.91         3.68 o                         
  -1   1  12        158.25        113.11        13.68 o                         
   0   1  12         59.62         47.94         4.29 o                         
   1   1  12         84.65         95.26         7.84 o                         
   2   1  12         14.34          5.68         2.85 o                         
   3   1  12        164.46        157.94        10.25 o                         
   4   1  12          0.37          5.65         3.06 o                         
   5   1  12         55.98         38.70        12.46 o                         
   6   1  12        196.28        153.76       108.41 o                         
  -8   2  12         37.73         34.71        12.64 o                         
  -7   2  12         15.41         11.22         4.13 o                         
  -6   2  12          0.02         -1.08         2.52 o                         
  -5   2  12         24.96         27.60         4.51 o                         
  -4   2  12         34.73         40.21         4.19 o                         
  -3   2  12         35.05         31.87         5.14 o                         
  -2   2  12        156.54        132.67         6.64 o                         
  -1   2  12         71.78         76.40         7.39 o                         
   0   2  12        152.80        161.55         6.77 o                         
   1   2  12        363.87        370.74        14.42 o                         
   2   2  12         72.19         65.82         8.41 o                         
   3   2  12          0.07          8.27         3.63 o                         
   4   2  12         21.73         13.04         6.51 o                         
   5   2  12          0.41          1.14         2.96 o                         
   6   2  12          0.14          3.46         4.77 o                         
  -8   3  12        119.92         88.79        65.53 o                         
  -7   3  12          7.41          4.14         3.50 o                         
  -6   3  12        114.90        128.44         7.60 o                         
  -5   3  12        299.85        275.91        15.93 o                         
  -4   3  12         44.19         48.82         4.86 o                         
  -3   3  12        261.86        249.58        10.86 o                         
  -2   3  12         76.80         72.44         4.89 o                         
  -1   3  12          1.80          2.20         2.26 o                         
   0   3  12        115.35         99.91         8.69 o                         
   1   3  12         30.35         24.22        11.35 o                         
   2   3  12        271.22        281.05        13.06 o                         
   3   3  12         74.85         76.36         9.25 o                         
   4   3  12          7.63          8.06         5.26 o                         
   5   3  12          0.05          1.15         3.00 o                         
  -7   4  12          5.11          8.72         5.39 o                         
  -6   4  12         19.29         21.88         6.05 o                         
  -5   4  12        103.78        111.23         8.60 o                         
  -4   4  12         76.81         83.54         8.10 o                         
  -3   4  12         32.76         39.34        10.40 o                         
  -2   4  12        437.59        430.80        16.88 o                         
  -1   4  12         80.16         69.99         6.12 o                         
   0   4  12         18.75         11.23         5.76 o                         
   1   4  12        152.16        139.07        13.72 o                         
   2   4  12         81.87         68.45        21.46 o                         
   3   4  12          2.80          4.08         3.35 o                         
   4   4  12          6.77          7.83         4.07 o                         
   5   4  12         21.28          9.28         9.42 o                         
  -7   5  12         14.57         12.13         6.30 o                         
  -6   5  12        231.27        206.23        14.24 o                         
  -5   5  12         35.75         34.10         7.09 o                         
  -4   5  12         21.37         19.62         5.87 o                         
  -3   5  12         11.53         10.72         5.13 o                         
  -2   5  12          0.47          0.45         3.29 o                         
  -1   5  12          0.15          6.43         5.30 o                         
   0   5  12          2.55          1.55         4.46 o                         
   1   5  12          0.15          1.34         3.85 o                         
   2   5  12        281.55        231.31       142.87 o                         
   3   5  12          9.57          2.26         4.35 o                         
   4   5  12          5.15         -3.27         4.53 o                         
  -6   6  12         73.80         74.28         9.81 o                         
  -5   6  12        290.04        272.05        15.31 o                         
  -4   6  12         94.36         94.55         9.95 o                         
  -3   6  12        275.51        253.77        14.81 o                         
  -2   6  12         79.80         82.48         9.66 o                         
  -1   6  12         21.76         31.55         7.17 o                         
   0   6  12          9.95          6.63         4.97 o                         
   1   6  12         10.69          5.40         5.11 o                         
   2   6  12         38.37         20.75        18.20 o                         
   3   6  12          5.28          0.09         3.67 o                         
  -6   7  12          0.29          5.66         8.32 o                         
  -5   7  12          8.71          8.63         6.39 o                         
  -4   7  12          6.79         13.64         6.70 o                         
  -3   7  12         38.71         48.42        12.46 o                         
  -2   7  12        250.22        259.38        14.02 o                         
  -1   7  12          0.59          1.37         4.91 o                         
   0   7  12         10.40         11.21         5.22 o                         
   1   7  12          0.04          2.07         4.97 o                         
   2   7  12        177.01        148.36        95.86 o                         
  -4   8  12        151.93        146.64        14.34 o                         
  -3   8  12          3.46          0.69         6.48 o                         
  -2   8  12        191.49        195.76        13.38 o                         
  -1   8  12          4.65         -0.42         4.84 o                         
   0   8  12         34.34         36.19         8.89 o                         
   0  -9  13        295.09        319.80        20.03 o                         
   1  -9  13         77.88         84.87        11.63 o                         
  -3  -8  13          7.07          9.83        10.93 o                         
  -2  -8  13         49.30         53.10         9.66 o                         
  -1  -8  13         20.97         37.26        13.42 o                         
   0  -8  13          0.07         -1.90         5.04 o                         
   1  -8  13        131.45        125.83        12.80 o                         
   2  -8  13         42.24         61.82        13.52 o                         
   3  -8  13          0.20         -3.82         5.66 o                         
  -4  -7  13          0.06          7.72         6.20 o                         
  -3  -7  13          2.20          3.68         5.71 o                         
  -2  -7  13        103.05         95.59        11.08 o                         
  -1  -7  13         89.60         90.76        10.56 o                         
   0  -7  13         62.97         67.88        14.87 o                         
   1  -7  13         17.45         15.21         6.50 o                         
   2  -7  13         44.05         37.86         8.17 o                         
   3  -7  13          1.51          0.94         3.79 o                         
   4  -7  13          8.01          3.48         5.23 o                         
  -5  -6  13        173.46        177.76        14.19 o                         
  -4  -6  13         48.94         53.48         8.91 o                         
  -3  -6  13         30.28         44.31         8.23 o                         
  -2  -6  13         18.79         14.98         8.50 o                         
  -1  -6  13          8.07         17.37         6.37 o                         
   0  -6  13        258.12        281.22        16.11 o                         
   1  -6  13        167.83        175.36        12.95 o                         
   2  -6  13        231.47        242.08        15.28 o                         
   3  -6  13        139.54        142.42        12.97 o                         
   4  -6  13          1.66          2.52         4.79 o                         
   5  -6  13          0.94          1.16         4.51 o                         
  -6  -5  13         34.93         21.87        22.75 o                         
  -5  -5  13        262.13        286.73        16.69 o                         
  -4  -5  13        244.75        317.10        40.91 o                         
  -3  -5  13         29.71         40.31         7.94 o                         
  -2  -5  13          4.54         14.83         5.79 o                         
  -1  -5  13         13.37         13.16         4.76 o                         
   0  -5  13         71.50         78.45         7.88 o                         
   1  -5  13         74.64         70.09         8.81 o                         
   2  -5  13          0.74          1.05         4.08 o                         
   3  -5  13         35.04         33.65         7.45 o                         
   4  -5  13         61.28         55.38         8.53 o                         
   5  -5  13          3.92          4.04         4.99 o                         
  -6  -4  13          4.42          2.64         7.61 o                         
  -5  -4  13         18.28         12.60         6.78 o                         
  -4  -4  13          0.71         -0.01         3.01 o
[truncated: 31,026 more chars]
