# Supplementary material for: Quaternary and quinary molecular solids based on structural inequivalence and combinatorial approaches: 2-nitro­resorcinol and 4,6-di­chloro­resorcinol
Source: IUCrJ. 2021 Jan 11;8(Pt 2):178–85. doi: 10.1107/S2052252520016589 (PMC7924232; doi:10.1107/S2052252520016589)
Supplement: Supplementary file 34 [file m-08-00178-32CRES-TMP-PHE-PYRsup34.hkl]

data_32CRES-TMP-PHE-PYR                                                         
_shelx_title ' shelx_a.res in P2(1)'                                            
_shelx_refln_list_code          4                                               
_shelx_F_calc_maximum      701.59                                               
_exptl_crystal_F_000      3208.00                                               
_reflns_d_resolution_high  0.7700                                               
                                                                                
loop_                                                                           
 _space_group_symop_operation_xyz                                               
 'x, y, z'                                                                      
 '-x, y+1/2, -z'                                                                
                                                                                
_cell_length_a    17.2187                                                       
_cell_length_b    22.6925                                                       
_cell_length_c    18.3315                                                       
_cell_angle_alpha  90.000                                                       
_cell_angle_beta   91.312                                                       
_cell_angle_gamma  90.000                                                       
                                                                                
_shelx_F_squared_multiplier     1.000                                           
                                                                                
loop_                                                                           
 _refln_index_h                                                                 
 _refln_index_k                                                                 
 _refln_index_l                                                                 
 _refln_F_squared_calc                                                          
 _refln_F_squared_meas                                                          
 _refln_F_squared_sigma                                                         
 _refln_observed_status                                                         
   3 -29   0         22.64        -20.84       112.54 o                         
   3 -28   0        474.00        216.75       208.42 o                         
   5 -28   0         70.62         21.21        83.96 o                         
   6 -28   0         22.57        105.24       125.02 o                         
   1 -27   0        421.96        712.78       254.27 o                         
   2 -27   0        417.43        287.61       212.58 o                         
   3 -27   0         49.36         -0.09        66.27 o                         
   4 -27   0        126.18         65.70       129.22 o                         
   5 -27   0         60.13        210.07       114.50 o                         
   6 -27   0         28.84         27.47        89.86 o                         
   7 -27   0        116.63        196.67       198.00 o                         
   8 -27   0        220.68        172.71       176.55 o                         
   0 -26   0        233.76        129.22       125.05 o                         
   1 -26   0         33.12         27.14        69.22 o                         
   2 -26   0        141.83        106.85        70.51 o                         
   3 -26   0        822.68        629.42       275.11 o                         
   5 -26   0         96.97        -12.50       162.56 o                         
   6 -26   0         50.24         34.79        71.81 o                         
   7 -26   0        434.95        189.72       204.25 o                         
   8 -26   0         39.51         94.38        96.09 o                         
   9 -26   0         71.01        -42.62        89.11 o                         
  10 -26   0        424.28        100.55       129.16 o                         
   1 -25   0        263.47         74.43       103.03 o                         
   2 -25   0        674.89        362.99       110.71 o                         
   3 -25   0          5.45        114.76       131.30 o                         
   4 -25   0         72.18        -21.50        83.65 o                         
   5 -25   0        414.90         10.11       117.46 o                         
   6 -25   0        154.43        -22.18       108.16 o                         
   7 -25   0         48.08          8.34       137.55 o                         
   8 -25   0        128.91         45.85       125.05 o                         
   9 -25   0         41.14        -45.85       100.04 o                         
  10 -25   0        125.40         86.97        98.71 o                         
  11 -25   0        333.31        152.85       146.58 o                         
   0 -24   0        148.42        112.54       145.89 o                         
   1 -24   0         89.42         67.36        55.35 o                         
   2 -24   0        136.54        110.86        93.79 o                         
   3 -24   0        735.68        795.31       147.02 o                         
   4 -24   0         44.35         -6.25        64.84 o                         
   5 -24   0          4.13         58.36       141.72 o                         
   7 -24   0        360.01        125.05       179.24 o                         
   8 -24   0         66.53        229.20       283.45 o                         
   9 -24   0         85.88         37.51       162.56 o                         
  10 -24   0         30.86          9.09        96.07 o                         
  11 -24   0         30.48         15.69        99.05 o                         
  12 -24   0         15.57         41.38       100.89 o                         
   1 -23   0        225.96        162.43        63.95 o                         
   2 -23   0       1080.95       1041.93       124.99 o                         
   3 -23   0        117.75         41.68        97.27 o                         
   4 -23   0        347.24        331.54        84.88 o                         
   5 -23   0        327.95        621.08       212.58 o                         
   6 -23   0        299.15         51.16       102.12 o                         
   7 -23   0         74.70        -30.88        63.05 o                         
   8 -23   0        942.99        -25.01       191.74 o                         
   9 -23   0         54.25         -5.56        75.12 o                         
  10 -23   0         71.32        -16.67       120.88 o                         
  11 -23   0          6.94         65.80       133.39 o                         
  12 -23   0         86.93        335.70       489.78 o                         
  13 -23   0        113.09        265.26       143.81 o                         
   0 -22   0        937.81        554.63       130.94 o                         
   1 -22   0         20.92         79.46        51.16 o                         
   2 -22   0        115.16        -12.13        39.17 o                         
   3 -22   0        569.01        561.36       103.03 o                         
   4 -22   0        326.10        143.88        69.31 o                         
   5 -22   0         18.01         99.95        71.81 o                         
   6 -22   0         77.71        -58.07        58.07 o                         
   7 -22   0        404.44        158.40       158.40 o                         
   8 -22   0        142.41         88.68       104.21 o                         
   9 -22   0        270.16       -104.21       116.71 o                         
  10 -22   0        157.78         41.68       229.26 o                         
  11 -22   0        284.90        175.30       157.86 o                         
  12 -22   0         93.18        -21.37       125.10 o                         
  13 -22   0         19.50         93.89       117.46 o                         
  14 -22   0         25.28         36.70       157.17 o                         
   1 -21   0       1011.02        947.80        99.55 o                         
   2 -21   0       1853.85       1541.77       164.46 o                         
   3 -21   0         92.06        102.95        46.19 o                         
   4 -21   0       2389.12       1831.61       205.09 o                         
   5 -21   0        219.05        165.06        75.12 o                         
   6 -21   0        478.22        500.61       109.94 o                         
   7 -21   0         56.90        131.30        79.58 o                         
   8 -21   0       2523.79       2259.30       329.93 o                         
   9 -21   0        191.60         38.71       123.69 o                         
  10 -21   0        271.81         69.72       112.08 o                         
  11 -21   0        110.91        343.64       293.87 o                         
  12 -21   0        418.39        608.58       208.42 o                         
  13 -21   0         37.10       -101.95       108.94 o                         
  14 -21   0         21.53        -54.55        99.12 o                         
  15 -21   0        701.06        880.27       292.37 o                         
   0 -20   0         46.52         83.37        70.86 o                         
   1 -20   0         50.85        -22.05        37.08 o                         
   2 -20   0       2246.59       2096.42       149.91 o                         
   3 -20   0        314.95        325.38        70.87 o                         
   4 -20   0         66.87         71.44        43.02 o                         
   5 -20   0        583.56        477.95        79.45 o                         
   6 -20   0        500.07        550.83        96.64 o                         
   7 -20   0        468.62        589.07       160.46 o                         
   8 -20   0        498.10        622.28       184.20 o                         
   9 -20   0         73.48        226.28       122.85 o                         
  10 -20   0        162.00        227.79       135.47 o                         
  11 -20   0        296.45        372.24       159.64 o                         
  12 -20   0        211.33        150.06       183.41 o                         
  13 -20   0         90.68         22.23        97.13 o                         
  14 -20   0        192.17        179.19       139.98 o                         
  15 -20   0         98.65        183.33       157.24 o                         
  16 -20   0        122.94        123.22       214.67 o                         
   1 -19   0        386.25        372.28        60.41 o                         
   2 -19   0       4494.01       3304.36       244.99 o                         
   3 -19   0        556.02        673.62        96.63 o                         
   4 -19   0        446.27        497.35        94.99 o                         
   5 -19   0        610.46        729.35       105.27 o                         
   6 -19   0        335.26        434.88        92.68 o                         
   7 -19   0         45.10         40.20        47.94 o                         
   8 -19   0        576.00        517.87        96.57 o                         
   9 -19   0          9.55         56.23        55.46 o                         
  10 -19   0         44.68         85.10        95.49 o                         
  11 -19   0        746.01        587.73       254.27 o                         
  12 -19   0        819.48        612.74       270.94 o                         
  13 -19   0         13.26        103.69        93.08 o                         
  14 -19   0        100.06         20.84       108.38 o                         
  15 -19   0        339.65        319.45       152.14 o                         
  16 -19   0        444.96        684.05       240.50 o                         
  17 -19   0        419.28        452.06       335.55 o                         
   0 -18   0         25.66         -9.73        37.78 o                         
   1 -18   0        126.73        152.02        80.10 o                         
   2 -18   0        700.58        813.10        88.38 o                         
   3 -18   0       5548.37       4932.40       323.90 o                         
   4 -18   0       1457.03       1687.52       175.32 o                         
   5 -18   0       1323.53       1378.95       132.43 o                         
   6 -18   0       3791.24       3785.03       303.90 o                         
   7 -18   0       4227.87       4293.06       408.32 o                         
   8 -18   0       1059.99       1089.20       126.99 o                         
   9 -18   0        207.76        299.14       170.90 o                         
  10 -18   0        653.36       1082.17       187.81 o                         
  11 -18   0         82.84         -5.64        74.77 o                         
  12 -18   0        265.84        598.69       210.50 o                         
  13 -18   0        127.09        247.73       129.29 o                         
  14 -18   0        175.24        165.76       129.13 o                         
  15 -18   0        165.58         54.19       208.42 o                         
  16 -18   0         45.12        113.02       127.13 o                         
  17 -18   0          3.42        285.73       306.37 o                         
   1 -17   0        687.81        896.19       154.23 o                         
   2 -17   0        347.34        567.38        74.79 o                         
   3 -17   0        219.26        273.28        62.81 o                         
   4 -17   0       8449.37       9244.99       538.56 o                         
   5 -17   0       1067.99       1063.00       124.40 o                         
   6 -17   0        624.07        436.37        66.57 o                         
   7 -17   0         83.59        150.26        58.60 o                         
   8 -17   0       2039.85       2206.29       265.76 o                         
   9 -17   0         74.72         78.54        74.08 o                         
  10 -17   0        140.43        115.26       100.13 o                         
  11 -17   0        482.92        530.13       164.86 o                         
  12 -17   0        115.77        172.12       130.94 o                         
  13 -17   0        193.74        313.10       168.82 o                         
  14 -17   0        100.76         47.22       111.89 o                         
  15 -17   0        120.41        149.69       124.13 o                         
  16 -17   0         77.25        222.76       147.22 o                         
  17 -17   0         70.61        -56.93       151.21 o                         
  18 -17   0         71.72        194.24       179.16 o                         
   0 -16   0        247.82        280.14        89.62 o                         
   1 -16   0        488.70        574.81       101.56 o                         
   2 -16   0        287.22        206.76        67.40 o                         
   3 -16   0        946.78        865.84        94.46 o                         
   4 -16   0        900.24        928.71       133.89 o                         
   5 -16   0        768.27       1244.69       117.73 o                         
   6 -16   0        369.02        271.94        51.92 o                         
   7 -16   0       1246.14       1259.30       262.60 o                         
   8 -16   0        175.15        279.28       112.00 o                         
   9 -16   0        353.89        150.06       181.32 o                         
  10 -16   0        161.26        884.45       176.13 o                         
  11 -16   0         44.21        408.63       218.84 o                         
  12 -16   0         57.00        270.72       113.22 o                         
  13 -16   0         88.92       -120.88       120.88 o                         
  14 -16   0        268.37        189.31       245.93 o                         
  15 -16   0        441.97        145.22       147.02 o                         
  16 -16   0        366.23        921.20       266.77 o                         
  17 -16   0        258.67        -58.26       170.90 o                         
  18 -16   0         34.05         66.69       183.41 o                         
   1 -15   0        356.36        376.54        58.29 o                         
   2 -15   0       7924.07       8006.39       375.98 o                         
   3 -15   0        281.06        506.46        96.26 o                         
   4 -15   0         78.12        296.13        60.77 o                         
   5 -15   0       1964.19       1523.45       117.30 o                         
   6 -15   0       1856.79       2083.52       190.08 o                         
   7 -15   0        182.16        254.35        78.93 o                         
   8 -15   0         85.35        332.70       264.69 o                         
   9 -15   0       1515.71       2027.84       270.73 o                         
  10 -15   0        305.44        291.78       216.75 o                         
  11 -15   0        757.86       1058.72       342.03 o                         
  12 -15   0        570.27        395.08       164.65 o                         
  13 -15   0       1306.66       1596.93       362.64 o                         
  14 -15   0        289.18        250.10       166.73 o                         
  15 -15   0        283.22        185.40       172.41 o                         
  16 -15   0         25.98        -78.21       130.94 o                         
  17 -15   0         50.07        -32.77       148.30 o                         
  18 -15   0        158.10        166.23       182.67 o                         
  19 -15   0         50.87         83.33       149.97 o                         
   0 -14   0       1093.05       1322.91       164.88 o                         
   1 -14   0        258.31        433.38        59.53 o                         
   2 -14   0       3925.40       3678.55       250.21 o                         
   3 -14   0       3227.58       2705.57       130.80 o                         
   4 -14   0         44.11        141.85        38.16 o                         
   5 -14   0        784.41        973.22       104.75 o                         
   6 -14   0         44.83         96.89        66.27 o                         
   7 -14   0        785.74        921.82       135.20 o                         
   8 -14   0        350.17        241.17        90.04 o                         
   9 -14   0        979.62        563.00       151.15 o                         
  10 -14   0       4340.27       4193.65       508.02 o                         
  11 -14   0       2325.80       2153.92       300.30 o                         
  12 -14   0       2087.13       1988.83       310.86 o                         
  13 -14   0        259.08        285.27       116.91 o                         
  14 -14   0         72.41        152.61       175.07 o                         
  15 -14   0        430.02        600.91       180.19 o                         
  16 -14   0         90.60         63.66       144.10 o                         
  17 -14   0        148.94        -13.34       103.03 o                         
  18 -14   0         51.27         51.82       119.34 o                         
  19 -14   0        313.44        350.14       337.63 o                         
   1 -13   0       1436.35       2396.51       210.50 o                         
   2 -13   0      41012.50      39102.18      1611.44 o                         
   3 -13   0        663.34        630.96       131.03 o                         
   4 -13   0       1446.87       1142.49       102.37 o                         
   5 -13   0       4417.47       4127.27       295.26 o                         
   6 -13   0       1660.92       1792.15       308.46 o                         
   7 -13   0       1015.31        720.59       125.66 o                         
   8 -13   0       1030.52        984.21       156.31 o                         
   9 -13   0        992.83       1062.85       158.43 o                         
  10 -13   0       2293.65       2322.22       504.37 o                         
  11 -13   0        843.05       1239.73       206.53 o                         
  12 -13   0        111.78        304.05       389.74 o                         
  13 -13   0        211.76        658.60       179.24 o                         
  14 -13   0        100.10        793.57       646.32 o                         
  15 -13   0        487.59        729.56       192.91 o                         
  16 -13   0        122.19        366.02       123.37 o                         
  17 -13   0         69.86         73.24        92.53 o                         
  18 -13   0        232.90         77.07       143.81 o                         
  19 -13   0        102.07         53.30       116.91 o                         
  20 -13   0          1.86        -73.74       140.21 o                         
   0 -12   0      69179.05      74215.17      4644.44 o                         
   1 -12   0        988.31        798.51        56.68 o                         
   2 -12   0       2851.67       2716.56       131.61 o                         
   3 -12   0       2825.67       3008.05       155.71 o                         
   4 -12   0        179.40        447.65        72.98 o                         
   5 -12   0        602.38        337.63       120.88 o                         
   6 -12   0       1238.79       1362.54       198.00 o                         
   7 -12   0       2096.76       1629.53       179.72 o                         
   8 -12   0        579.84       1173.73       475.42 o                         
   9 -12   0        525.54        458.21       116.44 o                         
  10 -12   0        789.70       1622.83       900.59 o                         
  11 -12   0       3850.92       4377.67       646.09 o                         
  12 -12   0        562.61       1063.24       314.94 o                         
  13 -12   0         12.52        -70.00        70.00 o                         
  14 -12   0         16.79         20.84       108.38 o                         
  15 -12   0        434.01        503.73       208.42 o                         
  16 -12   0         61.90         12.81       122.08 o                         
  17 -12   0        880.16        912.48       239.76 o                         
  18 -12   0         71.25         92.64       136.84 o                         
  19 -12   0         42.91        -35.72       115.73 o                         
   1 -11   0       1140.60       1013.92        66.22 o                         
   2 -11   0      10281.94       8818.66       275.96 o                         
   3 -11   0        155.40         70.29        25.42 o                         
   4 -11   0        742.34       1097.25        85.45 o                         
   5 -11   0       3618.03       3285.24       224.29 o                         
   6 -11   0       1769.90       1400.41       141.84 o                         
   7 -11   0       1267.23       1000.92       122.85 o                         
   8 -11   0         34.34        242.56       104.21 o                         
   9 -11   0        562.80        354.31       141.72 o                         
  10 -11   0       1754.75       1573.81       331.38 o                         
  11 -11   0        590.53       1000.61       460.83 o                         
  12 -11   0         38.69        547.15       306.37 o                         
  13 -11   0        107.42        187.57       158.40 o                         
  14 -11   0        543.41        797.08       191.74 o                         
  15 -11   0          2.91        483.16       423.08 o                         
  16 -11   0        199.87        276.61       147.02 o                         
  17 -11   0         80.91         43.27       115.73 o                         
  18 -11   0        134.24         68.40       122.08 o                         
  20 -11   0         30.51        143.51       143.61 o                         
   0 -10   0      75991.63      68749.41      2706.29 o                         
   1 -10   0        490.84        383.90        56.00 o                         
   2 -10   0        659.10        902.84        52.99 o                         
   3 -10   0         54.41         71.36        24.79 o                         
   4 -10   0       5393.77       4987.13       290.68 o                         
   5 -10   0        175.06        134.48        38.42 o                         
   6 -10   0       1221.76       1490.36       635.90 o                         
   7 -10   0       2830.64       3133.42       442.07 o                         
   8 -10   0       1899.59       2455.61       312.62 o                         
   9 -10   0        585.80       1365.92       521.27 o                         
  10 -10   0        723.08        762.80       208.42 o                         
  11 -10   0        405.86        937.87       195.91 o                         
  12 -10   0       1534.69       2002.26       260.24 o                         
  13 -10   0        253.14        594.19       243.85 o                         
  14 -10   0        212.72        612.74       179.24 o                         
  15 -10   0        204.20        504.37       191.74 o                         
  16 -10   0        111.58        729.46       200.08 o                         
  17 -10   0        146.30         37.51       170.90 o                         
  18 -10   0         15.76         92.17       104.60 o                         
  19 -10   0        193.53        329.30       179.24 o                         
  20 -10   0        347.24        150.06       225.09 o                         
   1  -9   0       2877.39       2575.81        96.02 o                         
   2  -9   0     129069.21     131029.70      5752.62 o                         
   3  -9   0        660.27        525.12        72.95 o                         
   4  -9   0       3616.98       4534.65       366.81 o                         
   5  -9   0       3566.02       4062.22       829.73 o                         
   6  -9   0      16497.89      17625.44       899.45 o                         
   7  -9   0        708.00        846.17       150.06 o                         
   8  -9   0        490.84       1228.87       133.50 o                         
   9  -9   0       6770.56       7765.80       516.77 o                         
  10  -9   0       3509.68       3129.60       294.35 o                         
  11  -9   0        563.15        743.74       181.32 o                         
  12  -9   0         39.32         92.65        83.04 o                         
  13  -9   0        651.34        862.09       176.85 o                         
  14  -9   0        163.44        367.12       135.47 o                         
  15  -9   0        993.24       1009.04       221.00 o                         
  16  -9   0         70.66         62.47       160.48 o                         
  17  -9   0        120.95        435.21       368.90 o                         
  18  -9   0        842.96        892.02       275.11 o                         
  19  -9   0         87.09        524.84       241.76 o                         
  20  -9   0          8.25        -12.50       204.25 o                         
   0  -8   0     214042.47     194784.06      7373.28 o                         
   1  -8   0        365.83        622.71       102.78 o                         
   2  -8   0       2250.22       4226.65       275.11 o                         
   3  -8   0       1796.35       1918.34       119.88 o                         
   4  -8   0       2086.42       3005.43       338.97 o                         
   5  -8   0        839.88       1198.18       360.79 o                         
   6  -8   0       3351.34       8518.21      2028.12 o                         
   7  -8   0       3592.94       4339.71       294.36 o                         
   8  -8   0       3286.86       4310.35       303.54 o                         
   9  -8   0        276.27        632.35       111.89 o                         
  10  -8   0        715.48        622.61       114.84 o                         
  11  -8   0         58.92         73.67        72.17 o                         
  12  -8   0        204.52        158.76        99.05 o                         
  13  -8   0       1588.07       1572.39       268.86 o                         
  14  -8   0        286.95        250.10       166.73 o                         
  15  -8   0        174.17        116.23       200.08 o                         
  16  -8   0         49.60        177.63       114.63 o                         
  17  -8   0        116.69         33.73        97.13 o                         
  18  -8   0         54.02         67.67       175.07 o                         
  19  -8   0         28.98        -41.68       141.72 o                         
  20  -8   0        124.74        238.33       158.40 o                         
  21  -8   0         33.76        -22.02       114.84 o                         
   1  -7   0       4226.00       4947.54       300.36 o                         
   2  -7   0      48521.46      50446.84      1413.86 o                         
   3  -7   0       4469.04       5498.37       498.35 o                         
   4  -7   0       4157.09       4804.09       215.46 o                         
   5  -7   0       3251.50       3320.10       283.68 o                         
   6  -7   0      29445.42      30354.64      1437.03 o                         
   7  -7   0      11709.82      13353.79       686.45 o                         
   8  -7   0        401.47       1719.62       425.17 o                         
   9  -7   0       9376.38       9259.70       771.14 o                         
  10  -7   0       3060.58       3455.02       304.52 o                         
  11  -7   0        852.59       1089.61       141.84 o                         
  12  -7   0        627.22        471.07       168.82 o                         
  13  -7   0       1881.73       2358.52       293.87 o                         
  14  -7   0        696.50        674.97       164.74 o                         
  15  -7   0         45.98        256.36       218.84 o                         
  16  -7   0        101.25        119.45       202.16 o                         
  17  -7   0        127.10        175.16       129.59 o                         
  18  -7   0        334.05        291.78       162.56 o                         
  19  -7   0        245.72        234.26       154.55 o                         
  20  -7   0         53.34        -45.85       158.40 o                         
  21  -7   0         22.70       -100.04       179.24 o                         
   0  -6   0      11550.25      11123.41       433.51 o                         
   1  -6   0        983.68        854.51        31.69 o                         
   2  -6   0       6362.52      14728.87      1588.36 o                         
   3  -6   0        302.03        383.49        54.19 o                         
   4  -6   0      78938.33      77103.80      3170.09 o                         
   5  -6   0        803.78       1145.25       104.44 o                         
   6  -6   0         76.63        260.16        47.16 o                         
   7  -6   0       8873.47       9083.36       475.84 o                         
   8  -6   0      10901.05      13604.02       987.89 o                         
   9  -6   0       2258.30       2344.73       256.35 o                         
  10  -6   0        575.05        773.46       121.65 o                         
  11  -6   0        155.59        110.04       135.47 o                         
  12  -6   0         63.41        -15.31        81.01 o                         
  13  -6   0       2986.28       3451.84       541.88 o                         
  14  -6   0        128.05        279.20       193.83 o                         
  15  -6   0        802.66        715.18       197.22 o                         
  16  -6   0         88.52        191.74       179.24 o                         
  17  -6   0        589.14        607.05       198.00 o                         
  18  -6   0          3.69         22.48       122.97 o                         
  19  -6   0         21.77        -66.44        98.71 o                         
  20  -6   0         29.74        -52.10       100.21 o                         
  21  -6   0         68.35        195.91       162.56 o                         
   1  -5   0        783.53        721.63       141.72 o                         
   2  -5   0     136839.19     137348.61      4730.18 o                         
   3  -5   0       5093.42       5058.06       237.00 o                         
   4  -5   0      12968.87      46627.81      1646.95 o                         
   5  -5   0      27321.68      26210.26      1041.55 o                         
   6  -5   0      62871.14      64558.62      4079.40 o                         
   7  -5   0       1204.37        994.91       231.57 o                         
   8  -5   0       1332.56       1479.88       266.77 o                         
   9  -5   0        742.36       1104.52       118.04 o                         
  10  -5   0       1967.71       1996.94       184.20 o                         
  11  -5   0       1536.82       1319.72       225.32 o                         
  12  -5   0        199.91        243.33        95.87 o                         
  13  -5   0        280.29        312.62       150.06 o                         
  14  -5   0       5668.26       6685.00       838.06 o                         
  15  -5   0        109.56        423.74       116.17 o                         
  16  -5   0         18.62         75.72        78.93 o                         
  17  -5   0         39.08         89.81       175.07 o                         
  18  -5   0        129.78        398.43       375.15 o                         
  19  -5   0        101.44        494.40       300.12 o                         
  20  -5   0         28.28         -7.57        93.07 o                         
  21  -5   0         30.65        105.28       135.14 o                         
   0  -4   0      12818.95      12811.58       387.65 o                         
   1  -4   0         72.76         58.50        14.70 o                         
   2  -4   0        584.89        645.97        30.43 o                         
   3  -4   0      11611.26      10358.22       344.12 o                         
   4  -4   0      98478.17      88148.49      4644.44 o                         
   5  -4   0      17034.54      15842.88       875.35 o                         
   6  -4   0       2904.85       2820.78       225.09 o                         
   7  -4   0        689.15        408.50       104.21 o                         
   8  -4   0      10152.06      10432.96       508.28 o                         
   9  -4   0       3706.51       3537.09       247.53 o                         
  10  -4   0        580.22        531.46        93.77 o                         
  11  -4   0       4652.35       4490.21       462.68 o                         
  12  -4   0        575.71        718.23       123.69 o                         
  13  -4   0        627.83        575.71       152.50 o                         
  14  -4   0         13.45        433.34       291.78 o                         
  15  -4   0        152.52        345.97       145.89 o                         
  16  -4   0        424.28        433.51       237.59 o                         
  17  -4   0        145.61        220.92       162.56 o                         
  18  -4   0          7.92       -133.39       141.72 o                         
  19  -4   0         47.99        133.39       162.56 o                         
  20  -4   0         36.24        300.12       187.57 o                         
  21  -4   0        206.47        154.23       237.59 o                         
   2  -3   0     308202.38     309110.25      9062.43 o                         
   3  -3   0        418.00        300.12        50.02 o                         
   4  -3   0        965.51        879.52        83.37 o                         
   5  -3   0        325.50        275.48        62.52 o                         
   6  -3   0       1381.81       1426.55        93.77 o                         
   7  -3   0       5235.30       5024.04       251.89 o                         
   8  -3   0         63.37        141.72        58.36 o                         
   9  -3   0       1032.68        946.43       156.31 o                         
  10  -3   0       2433.05       2878.68       213.31 o                         
  11  -3   0       2514.61       2534.80       320.96 o                         
  12  -3   0         95.64         71.79        52.81 o                         
  13  -3   0       1561.78       1413.43       194.46 o                         
  14  -3   0        693.70       1857.97       802.63 o                         
  15  -3   0        256.25        289.70       116.14 o                         
  16  -3   0         51.07        145.72       107.55 o                         
  17  -3   0         29.84        133.39       162.56 o                         
  18  -3   0        108.48         79.20       100.21 o                         
  19  -3   0        207.07        204.34       170.90 o                         
  20  -3   0         26.24        -66.36       145.89 o                         
  21  -3   0       1054.28       1013.90       230.55 o                         
   3  -2   0       1999.77       1600.60        70.86 o                         
   4  -2   0     224993.02     225248.36      8491.11 o                         
   5  -2   0       8012.57       7350.66       288.81 o                         
   6  -2   0        435.60        349.29        89.62 o                         
   7  -2   0       6887.40       6835.35       318.16 o                         
   8  -2   0      26983.05      29997.55      1397.87 o                         
   9  -2   0        553.51        689.33        88.42 o                         
  10  -2   0        260.04        424.40        79.58 o                         
  11  -2   0        338.90        383.07        80.69 o                         
  12  -2   0       1677.58       2187.12       204.45 o                         
  13  -2   0        268.29        392.22       135.47 o                         
  14  -2   0        181.63         70.86       125.05 o                         
  15  -2   0        580.66        739.90       131.14 o                         
  16  -2   0        281.48        215.03       127.99 o                         
  17  -2   0         70.21        -35.80        74.77 o                         
  18  -2   0         56.93         68.58       135.47 o                         
  19  -2   0        215.33        149.11       116.40 o                         
  21  -2   0        310.00        204.39       200.08 o                         
  22  -2   0          8.65       -154.23       166.73 o                         
   3  -1   0        681.99        509.96        22.93 o                         
   4  -1   0        526.82        450.18        50.02 o                         
   5  -1   0       2083.50       2320.62       330.72 o                         
   6  -1   0      20391.05      22015.51      1813.62 o                         
   7  -1   0       1815.31       1450.55        87.56 o                         
   8  -1   0        631.56        839.16        64.70 o                         
   9  -1   0       1766.38       1807.38       266.77 o                         
  10  -1   0       4406.67       5192.59       367.07 o                         
  11  -1   0       5874.03       6718.53       741.96 o                         
  12  -1   0        204.33        246.08        83.96 o                         
  13  -1   0        752.14        704.45       183.41 o                         
  14  -1   0        840.48       1122.80       178.16 o                         
  15  -1   0        220.65        164.03       111.17 o                         
  16  -1   0         74.72         51.10        90.80 o                         
  17  -1   0        272.45        317.34       139.64 o                         
  18  -1   0          2.36          3.40       152.14 o                         
  19  -1   0        269.11        446.77       189.66 o                         
  20  -1   0         27.49        -83.43        95.14 o                         
  21  -1   0        148.17          3.98        88.97 o                         
  22  -1   0        602.86       1062.92       304.29 o                         
   3   0   0         27.89         20.26        18.80 o                         
   4   0   0     101495.97     127310.95      3366.62 o                         
   5   0   0        812.69       1038.87       106.29 o                         
   6   0   0        518.33        521.13        62.52 o                         
   7   0   0       1229.24       1029.58       112.54 o                         
   8   0   0       5021.09      10631.01      3281.17 o                         
   9   0   0       1453.60       2180.17       153.27 o                         
  10   0   0        114.36        519.46        85.32 o                         
  11   0   0       6137.26       6244.78       328.44 o                         
  12   0   0       2281.11       2935.94       208.40 o                         
  13   0   0        218.92        309.30        72.23 o                         
  14   0   0         41.01          7.37        58.72 o                         
  15   0   0         48.82         87.53       112.54 o                         
  17   0   0        173.19        -17.83        63.75 o                         
  18   0   0          8.12         78.55        94.18 o                         
  19   0   0        158.95        208.42       200.08 o                         
  20   0   0        549.38        399.48       400.16 o                         
  21   0   0         38.29        100.79       112.14 o                         
  22   0   0         77.27        301.95       304.29 o                         
   3   1   0        667.31        567.06        32.46 o                         
   4   1   0        535.57        473.49        52.10 o                         
   5   1   0       2110.11       2480.84       185.49 o                         
   6   1   0      20226.44      22710.32       707.69 o                         
   7   1   0       1753.53       1571.38       132.51 o                         
   8   1   0        628.64        899.69        85.32 o                         
   9   1   0       1772.84       1732.69       134.08 o                         
  10   1   0       4322.92       5491.94       264.53 o                         
  11   1   0       6018.85       6446.73       337.36 o                         
  12   1   0        204.49        234.95        76.46 o                         
  13   1   0        733.47        681.46        73.51 o                         
  14   1   0        813.50       1245.53       168.80 o                         
  15   1   0        232.76        373.38       105.15 o                         
  16   1   0         74.72        131.82       153.88 o                         
  17   1   0        271.18        470.73       140.01 o                         
  18   1   0          2.41        -91.70        91.70 o                         
  19   1   0        267.02        251.21       273.03 o                         
  20   1   0         26.97        -45.85       137.55 o                         
  21   1   0        152.82        129.22       158.40 o                         
  22   1   0        620.73        419.00       416.83 o                         
   3   2   0       2038.77       1567.75        89.40 o                         
   4   2   0     224590.58     230933.06      6187.99 o                         
   5   2   0       8015.80       7734.96       581.43 o                         
   6   2   0        437.65        381.98        26.26 o                         
   7   2   0       6869.02       7293.20       241.36 o                         
   8   2   0      26819.37      30572.35      1030.86 o                         
   9   2   0        585.79        578.44        53.25 o                         
  10   2   0        254.01        397.74        51.47 o                         
  11   2   0        336.01        378.86        47.41 o                         
  12   2   0       1698.53       2230.52       254.27 o                         
  13   2   0        252.06        447.21        59.92 o                         
  14   2   0        179.02        138.35        43.32 o                         
  15   2   0        590.35        376.41        74.47 o                         
  16   2   0        280.77        525.21       183.41 o                         
  17   2   0         73.40         46.15        43.45 o                         
  18   2   0         56.71         -3.92        72.98 o                         
  19   2   0        214.73        170.95       145.89 o                         
  20   2   0        268.43        625.25       266.77 o                         
  21   2   0        310.69         76.97       123.08 o                         
  22   2   0          8.57         62.52       145.89 o                         
   2   3   0     308351.09     312221.28      7104.26 o                         
   3   3   0        419.79        360.80        33.35 o                         
   4   3   0        970.59        924.71        36.20 o                         
   5   3   0        360.36        432.16        22.35 o                         
   6   3   0       1360.49       1391.74        94.10 o                         
   8   3   0         57.69        172.75        32.97 o                         
   9   3   0        952.92        746.57        64.89 o                         
  10   3   0       2442.14       2272.32       120.65 o                         
  11   3   0       2637.93       2692.94       145.66 o                         
  12   3   0         93.16          8.59        29.49 o                         
  13   3   0       1620.47       1640.73       121.22 o                         
  14   3   0        725.55        819.38       106.53 o                         
  15   3   0        255.52        173.41        78.31 o                         
  16   3   0         50.10         45.85       125.05 o                         
  17   3   0         27.72        108.51        91.23 o                         
  18   3   0        109.29        176.18       179.24 o                         
  19   3   0        204.61        287.89       341.80 o                         
  21   3   0       1047.40        577.85       646.32 o                         
  22   3   0        215.96        395.99       291.78 o                         
   0   4   0      12892.36      13012.12       483.53 o                         
   1   4   0         70.35         81.06        18.76 o                         
   2   4   0        606.03        578.39        23.25 o                         
   3   4   0      11621.28       9859.74       565.08 o                         
   4   4   0      98406.36      91554.41      3009.58 o                         
   5   4   0      17022.07      15104.71       350.85 o                         
   6   4   0       2942.97       2526.47       162.56 o                         
   7   4   0        698.52        512.57        37.33 o                         
   8   4   0      10180.61       9043.03       318.38 o                         
   9   4   0       3679.46       3208.66       284.70 o                         
  10   4   0        582.24        577.80        49.14 o                         
  11   4   0       4703.21       3935.82       362.64 o                         
  12   4   0        578.41        633.65        81.73 o                         
  13   4   0        647.90        655.61       100.04 o                         
  14   4   0         14.90         16.65        48.03 o                         
  15   4   0        140.36        159.83        97.96 o                         
  16   4   0        427.01        562.24       110.23 o                         
  17   4   0        147.64         50.02       129.22 o                         
  18   4   0          8.11        -68.04        89.11 o                         
  19   4   0         47.80        110.78       103.12 o                         
  20   4   0         35.51         19.06       103.03 o                         
   1   5   0        768.36        791.03       175.07 o                         
   2   5   0     136739.33     136489.72      4681.17 o                         
   3   5   0       5104.64       4901.90       175.21 o                         
   4   5   0      13019.04      14646.10       979.56 o                         
   5   5   0      27346.13      24172.58      1376.01 o                         
   6   5   0      62822.84      64455.08      2530.28 o                         
   7   5   0       1199.52        654.44        51.08 o                         
   8   5   0       1337.29       1151.83        74.36 o                         
   9   5   0        773.68        928.60        70.41 o                         
  10   5   0       1957.49       1811.22        94.19 o                         
  11   5   0       1466.11       1384.19        90.21 o                         
  12   5   0        197.16        233.14        46.41 o                         
  13   5   0        285.79        272.99        99.27 o                         
  14   5   0       5640.57       6201.47       331.31 o                         
  15   5   0        120.12        167.82        75.89 o                         
  16   5   0         19.10        -46.70        46.70 o                         
  17   5   0         35.76         27.37        62.51 o                         
  18   5   0        132.92        150.06       187.57 o                         
  19   5   0         98.59          6.05       100.92 o                         
  20   5   0         27.78          4.17       125.05 o                         
  21   5   0         31.36        100.04       145.89 o                         
   0   6   0      11537.63      10627.38       504.37 o                         
   1   6   0        980.90        870.15        53.99 o                         
   3   6   0        286.74        256.60        98.80 o                         
   5   6   0        798.87        831.86        78.17 o                         
   6   6   0         87.32         85.78        27.68 o                         
   7   6   0       8861.14       9037.92       460.60 o                         
   8   6   0      10850.85      11447.35       520.22 o                         
   9   6   0       2217.84       2109.83       119.00 o                         
  10   6   0        574.38        618.21        64.06 o                         
  11   6   0        135.76        136.08        46.93 o                         
  12   6   0         57.49        213.29        51.14 o                         
  13   6   0       3025.39       3481.01       441.84 o                         
  14   6   0        129.13        108.38       100.04 o                         
  15   6   0        817.05        748.44        96.13 o                         
  16   6   0         86.77        317.20        72.38 o                         
  17   6   0        588.22        302.29       237.59 o                         
  18   6   0          3.92         75.71        72.87 o                         
  19   6   0         20.67        -23.98        89.57 o                         
  20   6   0         27.67        120.88       120.88 o                         
  21   6   0         69.32        -91.70       154.23 o                         
   1   7   0       4255.04       5282.19       329.30 o                         
   2   7   0      48602.18      49412.71      2689.03 o                         
   3   7   0       4461.60       3844.12       245.93 o                         
   4   7   0       4100.56       4148.88       600.24 o                         
   5   7   0       3174.18       3212.51       219.77 o                         
   6   7   0      29205.70      31927.51      1951.24 o                         
   8   7   0        411.46       1244.76       184.45 o                         
   9   7   0       9482.80       8747.97       448.90 o                         
  10   7   0       3013.91       3404.33       147.03 o                         
  11   7   0        839.68        921.46        96.34 o                         
  12   7   0        628.67        694.74       103.86 o                         
  13   7   0       1861.82       2319.37       326.50 o                         
  14   7   0        697.92        549.97        79.03 o                         
  15   7   0         50.00         76.81       102.79 o                         
  16   7   0        100.52         76.29        59.80 o                         
  17   7   0        125.52        230.69       195.91 o                         
  18   7   0        326.10        -66.69       137.55 o                         
  20   7   0         53.17         87.53       133.39 o                         
  21   7   0         22.66        170.90       145.89 o                         
   0   8   0     213904.50     189750.47     11965.41 o                         
   1   8   0        363.46        703.93        58.07 o                         
   2   8   0       2246.49       4388.24       614.83 o                         
   3   8   0       1768.98       1838.51        98.29 o                         
   4   8   0       2081.19       3102.23       139.64 o                         
   5   8   0        842.36       1063.08        57.98 o                         
   6   8   0       3293.11       6353.36       231.27 o                         
   7   8   0       3621.36       4211.27       241.37 o                         
   8   8   0       3325.98       4059.16       178.12 o                         
   9   8   0        295.09        527.68       135.48 o                         
  10   8   0        726.97        585.43        59.42 o                         
  11   8   0         44.22         70.44        44.11 o                         
  12   8   0        213.03        301.85        51.69 o                         
  13   8   0       1548.34       1564.97       145.18 o                         
  14   8   0        285.61        138.94        53.86 o                         
  15   8   0        176.55        158.74        56.71 o                         
  16   8   0         46.95         74.97        54.47 o                         
  17   8   0        109.37         43.15        75.12 o                         
  18   8   0         54.46          2.39        53.86 o                         
  19   8   0         29.41         -4.17        73.69 o                         
  20   8   0        125.69        111.07       131.30 o                         
  21   8   0         34.24        104.21       145.89 o                         
   1   9   0       2908.83       2950.28       147.08 o                         
   2   9   0     129051.75     132241.48      8292.65 o                         
   3   9   0        677.17        713.39        67.79 o                         
   4   9   0       3534.12       4642.38       230.40 o                         
   5   9   0       3641.36       4375.71       177.37 o                         
   6   9   0      16448.48      18085.96       727.98 o                         
   7   9   0        651.26       1268.01       147.68 o                         
   8   9   0        484.44       1127.23        71.50 o                         
   9   9   0       6813.00       7851.67       366.89 o                         
  10   9   0       3462.97       3257.27       192.58 o                         
  11   9   0        574.07        503.28        60.16 o                         
  12   9   0         39.13        119.10        49.70 o                         
  13   9   0        653.91       1055.74       191.12 o                         
  14   9   0        182.70        137.81        74.08 o                         
  15   9   0        989.70       1135.34       160.24 o                         
  16   9   0         65.15        148.03        63.34 o                         
  17   9   0        115.19        122.46        74.36 o                         
  18   9   0        858.40        531.53       268.69 o                         
  19   9   0         83.77        141.91       131.07 o                         
  20   9   0          7.83         66.69       129.22 o                         
   0  10   0      75880.84      69549.89      4386.00 o                         
   1  10   0        493.04        716.46       135.47 o                         
   3  10   0         45.38         66.69        45.85 o                         
   4  10   0       5461.17       5180.40       235.84 o                         
   5  10   0        172.39        477.51       127.13 o                         
   6  10   0       1198.46       1171.22       123.05 o                         
   7  10   0       2851.03       2984.55       137.20 o                         
   8  10   0       1889.74       2235.49       107.91 o                         
   9  10   0        606.82        978.51       243.85 o                         
  10  10   0        738.72        728.02        80.38 o                         
  11  10   0        408.32        545.85       127.13 o                         
  12  10   0       1508.06       1653.69       123.94 o                         
  13  10   0        262.56        460.92        70.17 o                         
  14  10   0        216.09        223.29        75.38 o                         
  15  10   0        207.36        249.79       160.48 o                         
  16  10   0        110.56        193.10        82.00 o                         
  17  10   0        155.64        119.49        58.63 o                         
  18  10   0         16.29        -60.44       125.05 o                         
  19  10   0        193.30         40.25        90.91 o                         
   1  11   0       1079.81       1388.52       158.40 o                         
   2  11   0      10245.21       9059.62       629.42 o                         
   3  11   0        167.88        315.64        46.06 o                         
   4  11   0        752.36       1192.03       118.04 o                         
   5  11   0       3648.03       3731.58       304.29 o                         
   6  11   0       1914.91       1937.37       152.14 o                         
   7  11   0       1264.53       1194.30        90.46 o                         
   8  11   0         36.05        259.22       206.33 o                         
   9  11   0        536.72        608.75        78.64 o                         
  10  11   0       1711.19       1640.67       128.08 o                         
  11  11   0        593.33        595.62        69.94 o                         
  12  11   0         40.97         36.79        41.71 o                         
  13  11   0        102.12        325.80        65.66 o                         
  14  11   0        538.21        694.60       123.38 o                         
  15  11   0          3.27        100.47        85.32 o                         
  16  11   0        199.09        253.81       106.29 o                         
  17  11   0         79.80         53.19        73.51 o                         
  18  11   0        135.60         64.92       113.40 o                         
  19  11   0         98.77       -162.56       162.56 o                         
   1  12   0       1007.10       1008.73       154.23 o                         
   2  12   0       2838.08       2678.92       223.01 o                         
   3  12   0       2888.90       3386.62       224.33 o                         
   4  12   0        189.98        590.01        79.42 o                         
   5  12   0        623.19        611.91        61.44 o                         
   6  12   0       1270.58       1664.81       213.48 o                         
   7  12   0       2092.99       2016.86       102.60 o                         
   8  12   0        558.62        740.57       127.82 o                         
   9  12   0        543.42        597.01        79.42 o                         
  10  12   0        733.31        795.13       112.75 o                         
  11  12   0       3871.49       4265.12       512.70 o                         
  12  12   0        581.64        830.00       127.13 o                         
  13  12   0         11.42         45.34        36.02 o                         
  14  12   0         14.77         -3.79        39.16 o                         
  15  12   0        430.20        411.43        87.38 o                         
  16  12   0         64.11         53.28        53.34 o                         
  17  12   0        894.00        637.26       124.56 o                         
  18  12   0         68.72         75.03       120.88 o                         
   1  13   0       1453.54       1835.44       162.11 o                         
   2  13   0      41107.32      40977.71      2093.39 o                         
   3  13   0        657.54       1400.93       120.74 o                         
   4  13   0       1522.74       1592.77       206.33 o                         
   5  13   0       4427.45       4456.52       301.70 o                         
   6  13   0       1667.67       1702.16       149.10 o                         
   7  13   0       1019.69        943.81        66.46 o                         
   8  13   0       1018.33        887.81        92.36 o                         
   9  13   0        977.43        700.94        88.49 o                         
  10  13   0       2337.77       2804.07       211.70 o                         
  11  13   0        858.39       1081.89       106.26 o                         
  12  13   0        115.20        247.24       260.52 o                         
  13  13   0        207.02        222.46        62.66 o                         
  14  13   0        101.14         84.62        64.16 o                         
  15  13   0        492.13        552.51        89.03 o                         
  16  13   0        128.64         78.53        57.51 o                         
  17  13   0         73.65        -27.18        67.03 o                         
   0  14   0       1123.50       1280.14       179.24 o                         
   1  14   0        243.62        717.10       127.13 o                         
   2  14   0       3953.14       3998.87       272.05 o                         
   3  14   0       3221.34       3009.74       219.45 o                         
   4  14   0         48.66        257.28        75.96 o                         
   5  14   0        792.19       1659.86       229.26 o                         
   6  14   0         50.96        180.52       152.14 o                         
   7  14   0        792.63        770.54       122.97 o                         
   8  14   0        334.00        326.47        49.14 o                         
   9  14   0        954.97        828.32        76.55 o                         
  10  14   0       4322.33       5055.83       330.04 o                         
  11  14   0       2356.16       2394.69       201.42 o                         
  12  14   0       2067.37       2299.76       195.84 o                         
  13  14   0        264.06        249.79        75.26 o                         
  14  14   0         69.98         28.12        49.75 o                         
  15  14   0        421.31        451.66       141.83 o                         
  16  14   0         96.33        247.85       112.54 o                         
  17  14   0        137.99        -41.68       100.04 o                         
   1  15   0        369.22        451.79        75.12 o                         
   2  15   0       7930.17       8040.04       502.53 o                         
   3  15   0        278.86        548.06       141.72 o                         
   4  15   0         92.52        454.35       129.22 o                         
   5  15   0       1946.99       1753.36       177.26 o                         
   6  15   0       1840.93       2423.12       212.94 o                         
   7  15   0        192.35        240.68        53.91 o                         
   8  15   0         71.89        247.15       112.29 o                         
   9  15   0       1517.57       2064.90       188.15 o                         
  10  15   0        306.91        300.06        92.82 o                         
  11  15   0        738.55        966.56       128.75 o                         
  12  15   0        556.82        459.62        89.31 o                         
  13  15   0       1314.73       1049.29       139.11 o                         
  14  15   0        284.51         87.01       127.13 o                         
  15  15   0        291.56        427.67       132.54 o                         
  16  15   0         30.19        241.07       141.72 o                         
  17  15   0         47.99        245.93       125.05 o                         
   0  16   0        236.03        337.63       104.21 o                         
   1  16   0        488.14        548.39        89.57 o                         
   2  16   0        288.02        411.95        97.96 o                         
   3  16   0        887.66       1284.31       183.41 o                         
   4  16   0        911.41        858.56       141.11 o                         
   5  16   0        783.53       2030.44       266.77 o                         
   6  16   0        358.16        420.88       131.30 o                         
   7  16   0       1269.74       1491.67       346.20 o                         
   8  16   0        191.02        386.03        60.91 o                         
   9  16   0        362.42        320.54        60.88 o                         
  10  16   0        142.37        787.76       221.16 o                         
  11  16   0         54.57        126.66        53.33 o                         
  12  16   0         65.80        126.89        80.79 o                         
  13  16   0         87.91         11.80        95.49 o                         
  14  16   0        255.32        287.74       206.33 o                         
  15  16   0        426.62        512.70       204.25 o                         
  16  16   0        368.60        332.71       144.10 o                         
  17  16   0        261.04        308.46       150.06 o                         
   1  17   0        676.97        716.95       179.24 o                         
   2  17   0        274.44        389.44       100.21 o                         
   3  17   0        217.27        306.94        97.13 o                         
   4  17   0       8436.11       9026.28       904.53 o                         
   5  17   0       1016.22       1213.45       245.93 o                         
   6  17   0        649.76        543.42       130.94 o                         
   7  17   0         80.09        149.11        62.12 o                         
   8  17   0       2051.18       2045.07       274.59 o                         
   9  17   0         75.81        -12.04        78.12 o                         
  10  17   0        145.03        121.35        80.62 o                         
  11  17   0        499.54        630.40       167.93 o                         
  12  17   0        112.59        433.51       170.90 o                         
  13  17   0        192.97        284.25       135.90 o                         
  14  17   0        103.37         67.19        91.70 o                         
  15  17   0        117.09         -4.17       158.40 o                         
  17  17   0         69.17        221.55       117.79 o                         
   1  18   0        132.61        241.47       158.40 o                         
   2  18   0        716.87       1109.00       148.65 o                         
   3  18   0       5587.15       6499.81       633.59 o                         
   4  18   0       1432.48       2175.99       408.50 o                         
   5  18   0       1282.55       1727.08       460.83 o                         
   7  18   0       4238.54       5143.03       481.63 o                         
   8  18   0       1055.91       1286.80       214.69 o                         
   9  18   0        214.98         70.86       137.55 o                         
  10  18   0        658.58        718.31       126.54 o                         
  11  18   0         72.65         10.23       112.54 o                         
  12  18   0        269.22        527.76       275.11 o                         
  13  18   0        128.23        134.34       164.65 o                         
  15  18   0        172.91        182.13       109.09 o                         
  16  18   0         43.33        -24.79        83.65 o                         
  17  18   0          4.12         66.69       158.40 o                         
   1  19   0        382.83        636.42       119.88 o                         
   2  19   0       4573.02       3541.79       324.06 o                         
   3  19   0        558.14        650.26       241.76 o                         
   4  19   0        438.74        511.14       138.19 o                         
   5  19   0        642.73        936.67       176.85 o                         
   6  19   0        312.73        359.87       131.07 o                         
   7  19   0         46.06          2.05        88.99 o                         
   8  19   0        578.97        750.30       291.78 o                         
   9  19   0         11.43         93.05       100.04 o                         
  10  19   0         46.71         62.52       120.88 o                         
  11  19   0        735.19        791.98       233.43 o                         
  12  19   0        799.05        790.30       203.24 o                         
  13  19   0         12.03        -35.11        87.53 o                         
  14  19   0        102.16        -12.50        91.70 o                         
  15  19   0        335.99        138.67       125.05 o                         
  16  19   0        450.94        591.90       237.59 o                         
   0  20   0         40.54        -95.87        95.87 o                         
   1  20   0         49.49        266.83       189.66 o                         
   2  20   0       2234.83       2067.95       260.54 o                         
   3  20   0        315.10        302.01       113.22 o                         
   4  20   0         72.63        -74.13        75.12 o                         
   5  20   0        602.28        564.45       145.89 o                         
   6  20   0        501.39        658.23       168.00 o                         
   7  20   0        462.30        463.53       150.74 o                         
   8  20   0        505.87       1197.08       216.59 o                         
   9  20   0         75.08        194.93       135.90 o                         
  10  20   0        154.81        208.42       225.09 o                         
  11  20   0        300.39        652.08       173.47 o                         
  12  20   0        207.59        251.41       131.14 o                         
  13  20   0         92.98         50.02       116.71 o                         
  14  20   0        197.77        196.61       164.65 o                         
  15  20   0        103.02        174.47       135.47 o                         
  16  20   0        124.19        137.55       187.57 o                         
   1  21   0       1012.45       1171.67       169.74 o                         
   2  21   0       1845.07       1787.06       230.69 o                         
   3  21   0         87.56         64.65       166.73 o                         
   4  21   0       2381.72       2614.00       358.48 o                         
   5  21   0        208.24        319.70       107.31 o                         
   6  21   0        492.91        882.50       154.55 o                         
   7  21   0         59.09         30.88       104.60 o                         
   8  21   0       2451.83       2852.03       398.06 o                         
   9  21   0        194.54        512.70       183.41 o                         
  10  21   0        275.97        298.79       137.69 o                         
  11  21   0        112.81         86.71       137.02 o                         
  12  21   0        412.12       -120.88       225.09 o                         
  13  21   0         39.90        -47.02        99.05 o                         
  14  21   0         22.30         81.05       145.89 o                         
  15  21   0        707.58       1305.15       370.98 o                         
   0  22   0        937.16       1087.93       237.59 o                         
   1  22   0         20.69         23.20        85.45 o                         
   2  22   0        113.75        123.60        71.81 o                         
   3  22   0        552.78        839.26       191.74 o                         
   4  22   0        336.83        316.79       150.06 o                         
   5  22   0         20.55         46.47        98.71 o                         
   6  22   0         76.54         64.17       110.46 o                         
   7  22   0        413.82        412.66       179.24 o                         
   8  22   0        140.73        140.32       111.17 o                         
  10  22   0        153.12        179.24       166.73 o                         
  11  22   0        288.87        514.79       170.95 o                         
  12  22   0         96.02        325.13       158.40 o                         
  13  22   0         20.15         80.54       129.22 o                         
  14  22   0         26.50        541.88       216.75 o                         
   1  23   0        220.62        313.48       114.84 o                         
   2  23   0       1065.49       1329.46       194.26 o                         
   3  23   0        119.89        174.81        94.18 o                         
   4  23   0        354.94        337.43       279.28 o                         
   5  23   0        332.91        445.33       152.50 o                         
   6  23   0        296.87        313.02       123.69 o                         
   7  23   0         75.51         89.47        82.37 o                         
   8  23   0        915.25       1518.12       325.13 o                         
   9  23   0         57.87         29.31        93.77 o                         
  10  23   0         65.68        254.27       154.23 o                         
  11  23   0          8.93        117.49       245.93 o                         
  12  23   0         81.85        -31.41       122.85 o                         
  13  23   0        116.09        -89.62       112.00 o                         
   0  24   0        143.14        429.34       183.41 o                         
   1  24   0         92.56         21.38        91.23 o                         
   2  24   0        139.31        329.24       145.89 o                         
   3  24   0        748.82       1405.19       300.12 o                         
   4  24   0         44.23        120.59        83.96 o                         
   5  24   0          4.76        354.31       179.24 o                         
   6  24   0        445.03        254.27       191.74 o                         
   7  24   0        364.29        712.78       204.25 o                         
   8  24   0         70.41         93.16       121.02 o                         
   9  24   0         83.28        146.91       118.17 o                         
  10  24   0         32.56        -79.84       127.13 o                         
  11  24   0         28.08       -104.21       150.06 o                         
  12  24   0         14.93         -4.17       141.72 o                         
   1  25   0        272.10        494.07       117.90 o                         
   2  25   0        670.84        744.19       154.55 o                         
   3  25   0          5.49        150.80       123.69 o                         
   4  25   0         70.60        721.12       175.07 o                         
   5  25   0        417.62        620.83       158.40 o                         
   6  25   0        158.83        555.85       137.03 o                         
   7  25   0         46.81         58.19        85.30 o                         
   8  25   0        139.83        169.28       137.55 o                         
   9  25   0         41.53         58.63       277.19 o                         
  10  25   0        126.81        -18.28       112.14 o                         
  11  25   0        331.01        575.23       212.58 o                         
   0  26   0        221.37         -8.34       158.40 o                         
   1  26   0         33.01         20.11       160.48 o                         
   2  26   0        146.19        131.27       104.35 o                         
   3  26   0        837.17       1246.79       329.30 o                         
   4  26   0        100.09         50.27        99.69 o                         
   5  26   0         96.81        234.42       123.37 o                         
   6  26   0         47.84         -3.07        83.96 o                         
   7  26   0        435.88        738.01       172.26 o                         
   8  26   0         38.46         19.49       116.44 o                         
   9  26   0         71.89         90.76        96.73 o                         
  10  26   0        412.30        158.40       175.07 o                         
   1  27   0        423.82        664.53       181.25 o                         
   2  27   0        419.44        762.80       262.60 o                         
   3  27   0         47.66         25.31        81.90 o                         
   4  27   0        129.84        337.63       187.57 o                         
   5  27   0         62.30        125.05       183.41 o                         
   6  27   0         28.27        123.97       133.39 o                         
   7  27   0        116.45         84.39       135.18 o                         
   8  27   0        217.66        719.77       190.50 o                         
   0  28   0        614.94        779.48       304.29 o                         
   1  28   0        271.20        651.82       206.33 o                         
   2  28   0         45.18         66.35       107.31 o                         
   3  28   0        485.51        676.46       185.06 o                         
   4  28   0        159.15        115.28       202.16 o                         
   5  28   0         69.92         75.03       158.40 o                         
   6  28   0         24.03        -65.30       114.84 o                         
   1  29   0         71.13        161.70       172.99 o                         
   2  29   0        230.73        287.46       159.08 o                         
   3  29   0         21.88         33.35       120.88 o                         
  -3 -29   1        215.84        383.49       237.59 o                         
  -6 -28   1         71.67        266.77       200.08 o                         
  -5 -28   1        301.67        508.54       220.92 o                         
  -3 -28   1        170.54         87.53       170.90 o                         
  -2 -28   1        111.31         25.01       166.73 o                         
   2 -28   1        128.52          8.34       154.23 o                         
   3 -28   1        385.14         75.03       200.08 o                         
   4 -28   1        332.75         33.35       191.74 o                         
   5 -28   1        173.05         12.50       195.91 o                         
   6 -28   1         13.85        341.80       170.90 o                         
  -8 -27   1        152.53        164.65       132.64 o                         
  -7 -27   1         16.83         43.02        81.90 o                         
  -6 -27   1          6.83         -8.34       150.06 o                         
  -5 -27   1         55.23         66.69       133.39 o                         
  -4 -27   1        141.33        -20.84       120.88 o                         
  -3 -27   1        108.32         -8.34       141.72 o                         
  -2 -27   1        239.04        425.17       237.59 o                         
  -1 -27   1        367.82        -70.86       195.91 o                         
   1 -27   1        167.48         20.78        94.18 o                         
   4 -27   1         17.50        -66.69        83.37 o                         
   6 -27   1         13.58        -10.95        86.91 o                         
   7 -27   1         30.54        -21.87        88.14 o                         
   8 -27   1        202.84        129.22       183.41 o                         
 -10 -26   1         24.63        -29.18       100.21 o                         
  -9 -26   1         28.96        -33.35       104.21 o                         
  -8 -26   1        345.51         79.47       139.64 o                         
  -7 -26   1         57.88        -24.74        91.23 o                         
  -6 -26   1        352.01         40.17       112.08 o                         
  -5 -26   1         68.77         83.37       112.00 o                         
  -4 -26   1        325.00        245.66       266.77 o                         
  -3 -26   1        367.05        251.02       145.96 o                         
  -2 -26   1         71.31         54.35        83.37 o                         
  -1 -26   1        691.79        503.25       126.02 o                         
   0 -26   1        190.01         43.83        77.14 o                         
   1 -26   1         91.23          9.38        75.12 o                         
   2 -26   1         18.45        200.08       137.55 o                         
   3 -26   1        625.62        209.33       184.92 o                         
   4 -26   1        399.91         47.85       108.16 o                         
   5 -26   1        142.47         12.65        81.90 o                         
   6 -26   1         24.59        -56.82        83.65 o                         
   7 -26   1        105.55        166.73       195.91 o                         
   8 -26   1         82.85        133.39       175.07 o                         
   9 -26   1         37.12        -22.55        89.57 o                         
  10 -26   1         86.55         81.28       114.95 o                         
 -11 -25   1         89.21         70.86       120.88 o                         
 -10 -25   1        247.24        219.96       175.07 o                         
  -9 -25   1         11.00         -2.17        99.12 o                         
  -8 -25   1         63.23        125.05       129.22 o                         
  -7 -25   1         69.89         16.67       112.54 o                         
  -5 -25   1        395.69        571.09       400.16 o                         
  -4 -25   1        424.79         41.68       216.75 o                         
  -3 -25   1         68.97        -58.44        71.81 o                         
  -2 -25   1        427.30        389.60       202.85 o                         
  -1 -25   1        245.98        222.00        88.68 o                         
   0 -25   1        112.52        125.05       150.06 o                         
   1 -25   1         44.11         80.92        55.61 o                         
   2 -25   1        561.78        266.77       179.24 o                         
   3 -25   1        230.35        100.04       137.55 o                         
   4 -25   1        453.80        304.24       216.75 o                         
   5 -25   1        678.76        -76.89       112.54 o                         
   6 -25   1        916.57        346.67       375.15 o                         
   7 -25   1        112.59        125.05       150.06 o                         
   8 -25   1         73.61        132.42        94.94 o                         
   9 -25   1         69.50        -50.02       125.05 o                         
  10 -25   1         63.12         63.95       110.96 o                         
  11 -25   1         45.71        163.70       193.83 o                         
 -12 -24   1        215.49        384.49       210.50 o                         
 -11 -24   1        216.43        -23.74       134.72 o                         
 -10 -24   1        123.78         20.32       129.59 o                         
  -9 -24   1         95.08        -55.80        77.11 o                         
  -8 -24   1        243.54        -17.96       102.14 o                         
  -7 -24   1        176.22        -22.21        96.09 o                         
  -6 -24   1        468.28         93.16       123.08 o                         
  -5 -24   1         81.14         45.18        81.12 o                         
  -4 -24   1         71.25        120.88       100.04 o                         
  -3 -24   1         59.70        244.75       129.22 o                         
  -2 -24   1         36.87         62.52        70.74 o                         
  -1 -24   1        322.56        193.90        89.22 o                         
   0 -24   1         83.17        135.19        68.22 o                         
   1 -24   1         58.45        170.13       102.66 o                         
   2 -24   1         80.28         59.17        53.12 o                         
   3 -24   1       1137.39        950.33       182.67 o                         
   4 -24   1         27.80        -18.76        58.95 o                         
   5 -24   1        248.95          4.17       133.39 o                         
   6 -24   1         35.28          2.68        86.02 o                         
   7 -24   1        914.95        350.14       275.11 o                         
   8 -24   1         56.44         62.52       158.40 o                         
   9 -24   1        186.91         62.52       220.92 o                         
  10 -24   1         38.62         17.37        70.00 o                         
  11 -24   1        105.44         36.80       111.89 o                         
  12 -24   1          2.77         37.27       101.66 o                         
 -13 -23   1        143.98        228.62       151.21 o                         
 -12 -23   1        308.46        612.74       316.79 o                         
 -11 -23   1        301.30        259.36       198.00 o                         
 -10 -23   1         57.29       -100.04       129.22 o                         
  -9 -23   1         92.83        117.82       231.34 o                         
  -8 -23   1       1364.89        616.91       304.29 o                         
  -7 -23   1        455.05        -20.84       137.55 o                         
  -6 -23   1        633.50        525.21       237.59 o                         
  -5 -23   1        819.30        905.21       202.80 o                         
  -4 -23   1        449.16        370.98       239.68 o                         
  -3 -23   1        186.33        232.98       101.30 o                         
  -2 -23   1        530.11        761.26       126.82 o                         
  -1 -23   1        135.45         60.74        56.43 o                         
   0 -23   1        194.47        272.13       108.38 o                         
   1 -23   1         30.94         83.73        56.01 o                         
   2 -23   1       2546.98       2034.36       207.80 o                         
   3 -23   1        378.47        456.45       131.14 o                         
   4 -23   1        493.89        230.48        93.26 o                         
   5 -23   1       1982.85       1502.94       540.03 o                         
   6 -23   1        563.41        267.79       142.22 o                         
   7 -23   1         26.62        -55.64        55.64 o                         
   8 -23   1        461.68        203.83       256.35 o                         
   9 -23   1        694.87        400.16       225.09 o                         
  10 -23   1        446.67        368.14       339.72 o                         
  11 -23   1        246.73          9.67       114.50 o                         
  12 -23   1        304.12         25.58       139.98 o                         
  13 -23   1         14.28        166.73       147.37 o                         
 -14 -22   1        285.99        450.18       225.09 o                         
 -13 -22   1        187.76        228.59       135.90 o                         
 -12 -22   1        196.19        508.08       252.18 o                         
 -11 -22   1         89.04        335.93       179.14 o                         
 -10 -22   1        227.17        164.65       135.49 o                         
  -9 -22   1         72.14        161.70       125.17 o                         
  -8 -22   1         29.65         47.24        91.97 o                         
  -7 -22   1        293.67        415.72       245.93 o                         
  -6 -22   1        628.16        633.59       208.42 o                         
  -5 -22   1          5.27        -40.36        48.81 o                         
  -4 -22   1        435.17        190.17       152.14 o                         
  -3 -22   1        256.18        326.72        95.33 o                         
  -2 -22   1        670.44        434.67        79.16 o                         
  -1 -22   1       1199.76       1046.62       107.91 o                         
   0 -22   1        224.26        195.50        71.89 o                         
   1 -22   1        106.24        335.41        72.50 o                         
   2 -22   1        575.51        557.50        96.02 o                         
   3 -22   1        472.01        457.44        85.10 o                         
   4 -22   1        161.16        267.64        80.08 o                         
   5 -22   1        137.82         13.27        50.17 o                         
   6 -22   1        337.24        343.45       125.05 o                         
   7 -22   1         98.62         21.56        72.47 o                         
   8 -22   1        281.59        127.48        67.84 o                         
   9 -22   1        351.30        -16.67       229.26 o                         
  10 -22   1        195.09         46.52        87.86 o                         
  11 -22   1        412.84         87.53       200.08 o                         
  12 -22   1         39.30        322.42       279.28 o                         
  13 -22   1          1.87         27.66       108.58 o                         
  14 -22   1         68.83         55.99       132.24 o                         
 -15 -21   1         54.90         20.73       108.58 o                         
 -14 -21   1         38.85         50.50       101.15 o                         
 -13 -21   1         33.31         40.02       117.46 o                         
 -12 -21   1        592.44        446.01       337.63 o                         
 -11 -21   1        117.17        147.98       126.74 o                         
 -10 -21   1        581.41        544.68       179.14 o                         
  -9 -21   1         66.96        -20.84        95.76 o                         
  -8 -21   1       1820.82       1513.08       429.57 o                         
  -7 -21   1        170.91        141.72       162.56 o                         
  -6 -21   1       1112.85       1355.17       333.47 o                         
  -5 -21   1        100.07        386.06       202.16 o                         
  -4 -21   1       1804.42       1657.06       269.10 o                         
  -3 -21   1         99.83        164.24        56.47 o                         
  -2 -21   1        564.44        372.72        69.65 o                         
  -1 -21   1        485.62        548.40        94.20 o                         
   0 -21   1        142.55        141.86        49.19 o                         
   1 -21   1        375.32        455.21        75.51 o                         
   2 -21   1        461.43        486.11        81.01 o                         
   3 -21   1        619.91        598.90        99.17 o                         
   4 -21   1       1653.69       1311.64       150.85 o                         
   5 -21   1       1364.63        967.05       132.17 o                         
   6 -21   1        529.35        455.42       217.86 o                         
   7 -21   1         39.76         37.91        47.07 o                         
   8 -21   1        979.19        472.29       498.11 o                         
   9 -21   1        207.10        429.75       367.55 o                         
  10 -21   1        322.31        226.81       147.98 o                         
  11 -21   1        155.40        490.81       393.91 o                         
  12 -21   1        198.44        227.24       148.65 o                         
  13 -21   1          8.75          1.18       108.58 o                         
  14 -21   1        111.48        105.30       145.88 o                         
  15 -21   1         14.31        254.27       204.25 o                         
 -16 -20   1        193.80        241.76       225.09 o                         
 -15 -20   1          5.00        -38.89       114.63 o                         
 -14 -20   1         64.63        101.63       120.88 o                         
 -13 -20   1        134.20        307.68       180.97 o                         
 -12 -20   1         33.34        210.95       157.67 o                         
 -11 -20   1        500.46        592.74       183.77 o                         
 -10 -20   1        564.94        698.43       182.28 o                         
  -9 -20   1        288.57        516.54       148.30 o                         
  -8 -20   1        575.21        461.42       156.12 o                         
  -7 -20   1        179.13        103.73        68.15 o                         
  -6 -20   1        441.64        426.46        86.11 o                         
  -5 -20   1        438.89        374.53        99.38 o                         
  -4 -20   1         32.86        500.85        83.06 o                         
  -3 -20   1        286.82        279.04        64.02 o                         
  -2 -20   1        288.46        185.61        62.29 o                         
  -1 -20   1       3216.11       2382.45       164.90 o                         
   0 -20   1        287.29        190.21        61.97 o                         
   1 -20   1        463.86        706.59       103.26 o                         
   2 -20   1        201.82        173.12        56.04 o                         
   3 -20   1        495.64        501.67        76.64 o                         
   4 -20   1       2949.54       2045.71       188.66 o                         
   5 -20   1        475.43        354.87        74.32 o                         
   6 -20   1         99.08        252.31        60.84 o                         
   7 -20   1        117.33        123.79       254.27 o                         
   8 -20   1        145.76        134.41        72.87 o                         
   9 -20   1        338.22        325.13       200.08 o                         
  10 -20   1         40.97        208.24        76.73 o                         
  11 -20   1        797.19       1032.17       321.19 o                         
  12 -20   1        168.61        191.38       135.47 o                         
  13 -20   1         46.50        187.57       170.90 o                         
  14 -20   1         74.48        -97.15       105.62 o                         
  15 -20   1         72.79        108.07       166.73 o                         
  16 -20   1         73.72        -67.15       134.05 o                         
 -17 -19   1          6.88        175.07       195.91 o                         
 -16 -19   1        198.12        359.81       200.08 o                         
 -15 -19   1        215.46        471.91       187.57 o                         
 -14 -19   1         30.37         88.23       105.62 o                         
 -13 -19   1         30.34        117.11       125.03 o                         
 -12 -19   1       1009.33        980.41       265.76 o                         
 -11 -19   1        528.42        556.59       172.26 o                         
 -10 -19   1        334.27        301.78       141.20 o                         
  -9 -19   1        299.45        484.46       122.85 o                         
  -8 -19   1       1032.74        656.47       100.23 o                         
  -7 -19   1        595.59        444.26        85.24 o                         
  -6 -19   1       1321.77       1147.49       159.06 o                         
  -5 -19   1         84.30         -9.57        46.49 o                         
  -4 -19   1        235.86        317.87        59.52 o                         
  -3 -19   1       2402.07       1702.90       136.41 o                         
  -2 -19   1       3049.27       2340.90       186.08 o                         
  -1 -19   1       1543.58       1387.85       119.42 o                         
   0 -19   1         61.91        114.29        75.03 o                         
   1 -19   1        875.77        916.33        94.15 o                         
   2 -19   1        857.27       1145.49       113.71 o                         
   3 -19   1        686.99        562.49        98.12 o                         
   4 -19   1        774.74        709.39       100.20 o                         
   5 -19   1         62.31         48.39        40.74 o                         
   6 -19   1        184.90        484.34       114.55 o                         
   7 -19   1        195.40        260.16        68.53 o                         
   8 -19   1        439.95        459.82        91.97 o                         
   9 -19   1        515.14        709.50       156.13 o                         
  10 -19   1        146.12        284.68       129.29 o                         
  11 -19   1        109.84        197.43       125.24 o                         
  12 -19   1         42.60        360.35       157.67 o                         
  13 -19   1         28.38        170.22       134.72 o                         
  14 -19   1        493.03        587.66       169.46 o                         
  15 -19   1        140.13        183.49       142.93 o                         
  16 -19   1        123.22        334.49       214.62 o                         
  17 -19   1          9.36         -3.67       123.69 o                         
 -17 -18   1        322.56        949.02       279.59 o                         
 -16 -18   1         26.62        204.25       208.42 o                         
 -15 -18   1         58.78        -25.01       225.09 o                         
 -14 -18   1          0.88        319.42       147.02 o                         
 -13 -18   1         92.40        211.35       118.04 o                         
 -12 -18   1       1182.43       1422.21       266.44 o                         
 -11 -18   1        277.11        336.46       164.65 o                         
 -10 -18   1       1260.29        976.87       203.12 o                         
  -9 -18   1        424.85        449.03        79.09 o                         
  -8 -18   1        269.42        293.08        70.57 o                         
  -7 -18   1        787.90        803.13       109.96 o                         
  -6 -18   1       2325.95       3039.26       406.41 o                         
  -5 -18   1       2494.45       2019.82       245.46 o                         
  -4 -18   1        609.91        793.25        92.92 o                         
  -3 -18   1       2375.45       2162.08       167.56 o                         
  -2 -18   1       2190.41       1787.22       133.51 o                         
  -1 -18   1        692.11        512.06        88.99 o                         
   0 -18   1          4.92        -14.84        28.62 o                         
   1 -18   1        117.73        264.19        85.85 o                         
   2 -18   1       1740.03       1753.08       158.91 o                         
   3 -18   1       2687.15       2557.21       178.18 o                         
   4 -18   1       1413.48       1343.00       136.45 o                         
   5 -18   1        634.49        830.25        98.92 o                         
   6 -18   1       6271.48       5818.11       381.36 o                         
   7 -18   1        596.63        704.08       109.89 o                         
   8 -18   1        298.80        355.50       122.12 o                         
   9 -18   1        195.70        187.57       154.23 o                         
  10 -18   1        418.58        659.14       157.50 o                         
  11 -18   1        277.42        538.12       193.83 o                         
  12 -18   1        326.70        594.44       181.25 o                         
  13 -18   1         38.49        374.32       310.54 o                         
  14 -18   1        229.68        602.11       323.05 o                         
  15 -18   1        101.74        -75.81        93.77 o                         
  16 -18   1         66.86        -74.98       130.94 o                         
  17 -18   1         94.23        115.06       163.09 o                         
 -18 -17   1        123.14         32.54       120.18 o                         
 -17 -17   1        349.68        206.97       166.53 o                         
 -16 -17   1        264.80        -46.68       179.24 o                         
 -15 -17   1        363.43        157.03       186.16 o                         
 -14 -17   1        139.79        398.09       164.18 o                         
 -13 -17   1        820.45        766.52       202.31 o                         
 -12 -17   1        114.01        179.75       118.04 o                         
 -11 -17   1        580.61        700.28       258.44 o                         
 -10 -17   1         22.38        274.67       111.89 o                         
  -9 -17   1        798.51        940.69       174.25 o                         
  -8 -17   1        563.08        520.76       108.99 o                         
  -7 -17   1       1996.59       1806.13       150.12 o                         
  -6 -17   1        148.01        139.53        78.08 o                         
  -5 -17   1        986.32       1786.05       226.82 o                         
  -4 -17   1       5525.29       6622.33       586.07 o                         
  -3 -17   1       1142.09       1037.00        87.30 o                         
  -2 -17   1       1753.69       1540.93       199.87 o                         
  -1 -17   1        156.18        191.74        79.20 o                         
   0 -17   1         58.03        107.00        33.73 o                         
   1 -17   1        815.65        746.10        81.30 o                         
   2 -17   1       1085.59       1033.17        86.96 o                         
   3 -17   1        919.45       1065.38        92.83 o                         
   4 -17   1      10304.61      10311.78       579.38 o                         
   5 -17   1       4576.67       4461.89       295.40 o                         
   6 -17   1         60.33         91.20        50.54 o                         
   7 -17   1        313.84        763.17       152.14 o                         
   8 -17   1        238.74        318.38       121.18 o                         
   9 -17   1        968.72        941.15       200.36 o                         
  10 -17   1        360.79        374.29       128.19 o                         
  11 -17   1        189.59        326.06       118.04 o                         
  12 -17   1         87.42        129.16        98.44 o                         
  13 -17   1        588.31        842.00       345.97 o                         
  14 -17   1        608.73        364.27       166.35 o                         
  15 -17   1        298.80        434.85       412.66 o                         
  16 -17   1          4.66        155.45       135.47 o                         
  17 -17   1        441.01         47.50       119.34 o                         
  18 -17   1         68.65         86.09       147.78 o                         
 -18 -16   1        214.67        116.71       220.92 o                         
 -17 -16   1        214.60        141.37       153.04 o                         
 -16 -16   1          4.59        153.09       128.09 o                         
 -15 -16   1         87.07        -22.05       141.72 o                         
 -14 -16   1        707.94       1148.40       270.73 o                         
 -13 -16   1        255.17        358.48       212.58 o                         
 -12 -16   1        169.57        406.68       198.00 o                         
 -11 -16   1        979.39        598.12       179.14 o                         
 -10 -16   1       1502.48       1797.01       345.97 o                         
  -9 -16   1       2593.33       2236.66       301.31 o                         
  -8 -16   1        916.69       1403.34       193.04 o                         
  -7 -16   1       1587.48       1322.05       208.42 o                         
  -6 -16   1       1364.78       1500.35       164.89 o                         
  -5 -16   1        614.89        566.04       104.34 o                         
  -4 -16   1        833.54        763.71        87.01 o                         
  -3 -16   1        474.48        533.27        61.68 o                         
  -2 -16   1       2541.44       1884.79       107.60 o                         
  -1 -16   1       1079.07        808.24        72.92 o                         
   0 -16   1        177.46        335.43        64.04 o                         
   1 -16   1        121.71        320.72        61.97 o                         
   2 -16   1        146.31        787.68       110.66 o                         
   3 -16   1        804.74        767.65        72.39 o                         
   4 -16   1       1530.60       1339.25       142.38 o                         
   5 -16   1        436.73        429.98        99.69 o                         
   6 -16   1       2312.45       1756.56       225.09 o                         
   7 -16   1        985.59        925.37       262.60 o                         
   8 -16   1       1656.61       1616.27       218.18 o                         
   9 -16   1          3.73       1069.77       508.77 o                         
  10 -16   1       2359.13       2056.98       446.01 o                         
  11 -16   1        896.83        940.13       199.39 o                         
  12 -16   1        388.08        324.02       143.61 o                         
  13 -16   1        498.57        781.08       189.89 o                         
  14 -16   1        762.70        842.29       235.30 o                         
  15 -16   1        161.05         33.35       132.64 o                         
  16 -16   1        262.19        137.88       167.16 o                         
  17 -16   1        182.56        162.56       275.11 o                         
  18 -16   1          1.37         39.60       123.79 o                         
 -19 -15   1         18.12        280.63       195.59 o                         
 -18 -15   1        269.64        460.45       203.31 o                         
 -17 -15   1         30.41        -15.16       120.88 o                         
 -16 -15   1        502.09        229.45       184.00 o                         
 -15 -15   1        618.29        660.78       205.68 o                         
 -14 -15   1        397.62        427.61       160.48 o                         
 -13 -15   1        660.76        891.96       207.78 o                         
 -12 -15   1        514.58        227.36       128.09 o                         
 -11 -15   1        758.06        678.98       239.68 o                         
 -10 -15   1        575.70        956.26       379.55 o                         
  -9 -15   1         14.25        298.26       133.39 o                         
  -8 -15   1       1523.27       1279.57       185.76 o                         
  -7 -15   1        356.60        400.60       111.54 o                         
  -6 -15   1       2991.88       2561.65       286.82 o                         
  -5 -15   1        390.41        430.29        50.44 o                         
  -4 -15   1       2112.42       1649.50       104.62 o                         
  -3 -15   1        619.57        963.33       187.18 o                         
  -2 -15   1       1271.64        884.67        68.49 o                         
  -1 -15   1        265.03        335.27        43.84 o                         
   0 -15   1        337.13        259.30        39.52 o                         
   1 -15   1       1065.23        934.07        69.14 o                         
   2 -15   1        712.36        715.52        78.31 o                         
   3 -15   1       1978.42       1578.29        98.85 o                         
   4 -15   1        565.85        896.73        91.86 o                         
   5 -15   1       1224.34        902.64        75.90 o                         
   6 -15   1       1873.17       1971.96       217.16 o                         
   7 -15   1        253.28        416.83       179.24 o                         
   8 -15   1       1242.02       1059.44       191.58 o                         
   9 -15   1        872.12        571.06       254.27 o                         
  10 -15   1       1180.81       1096.44       223.74 o                         
  11 -15   1        193.87        240.91       129.29 o                         
  12 -15   1        231.18        374.66       125.03 o                         
  13 -15   1        884.06       1099.84       198.15 o                         
  14 -15   1         70.97         15.36        83.96 o                         
  15 -15   1        155.98        185.95       119.13 o                         
  16 -15   1         12.18         22.86        97.13 o                         
  17 -15   1          2.27         43.04       113.22 o                         
  18 -15   1        133.83         -9.85       112.08 o                         
  19 -15   1        173.56        142.62       148.94 o                         
 -19 -14   1         69.82        204.85       179.27 o                         
 -18 -14   1        163.69        127.22       193.83 o                         
 -17 -14   1        297.33        164.65       170.27 o                         
 -16 -14   1         22.85         56.27        76.63 o                         
 -15 -14   1        288.19        363.40       162.03 o                         
 -14 -14   1        839.94        513.52       187.01 o                         
 -13 -14   1       1062.28       1140.26       223.08 o                         
 -12 -14   1       1641.42       1753.43       268.17 o                         
 -11 -14   1        744.62       1400.34       238.23 o                         
 -10 -14   1        325.48        739.72       181.24 o                         
  -9 -14   1        977.07       1536.95       217.16 o                         
  -8 -14   1       1050.42       1075.77       233.66 o                         
  -7 -14   1       3227.82       2519.65       240.35 o                         
  -6 -14   1       2448.87       2413.61       237.26 o                         
  -5 -14   1        365.10        680.21        85.78 o                         
  -4 -14   1        133.40        278.52        58.36 o                         
  -3 -14   1       1299.16       1340.64       178.42 o                         
  -2 -14   1       9815.50       7740.39       340.60 o                         
  -1 -14   1        150.25        231.54        72.95 o                         
   0 -14   1        468.57        402.16        43.28 o                         
   1 -14   1        784.99        572.63        86.83 o                         
   2 -14   1       5628.09       6195.52       475.19 o                         
   3 -14   1       2188.16       1860.38       266.77 o                         
   4 -14   1        708.95        611.89        56.42 o                         
   5 -14   1        697.63        799.71        83.67 o                         
   6 -14   1       2028.97       2072.03       325.13 o                         
   7 -14   1       1007.50       1241.33       158.20 o                         
   8 -14   1        430.62        394.16       106.11 o                         
   9 -14   1       4035.65       3283.00       390.13 o                         
  10 -14   1       1031.48        722.51       183.18 o                         
  11 -14   1       2383.74       1726.15       458.52 o                         
  12 -14   1       1457.45       1459.84       259.38 o                         
  13 -14   1       1011.79       1061.03       238.53 o                         
  14 -14   1        134.92        307.49       126.64 o                         
  15 -14   1        214.31        591.44       200.36 o                         
  16 -14   1         74.85         10.02       137.69 o                         
  17 -14   1        155.17         79.20       229.26 o                         
  18 -14   1         22.61         65.80       105.07 o                         
 -20 -13   1        270.60        303.02       194.26 o                         
 -19 -13   1        399.97        616.83       234.20 o                         
 -18 -13   1        399.93        584.43       213.31 o                         
 -17 -13   1        396.77        536.74       360.56 o                         
 -16 -13   1         12.82        145.89       183.41 o                         
 -15 -13   1        290.67        618.43       157.50 o                         
 -14 -13   1        262.11        551.09       140.01 o                         
 -13 -13   1        427.47        484.83       150.23 o                         
 -12 -13   1        415.50        683.61       241.76 o                         
 -11 -13   1       1047.43       1855.27       237.93 o                         
 -10 -13   1       1760.33       1986.40       504.37 o                         
  -9 -13   1        329.12        363.82       106.29 o                         
  -8 -13   1       1014.58        786.66       187.57 o                         
  -7 -13   1         62.42         37.51        64.61 o                         
  -6 -13   1       2974.77       2638.40       248.42 o                         
  -5 -13   1       1747.28       1480.83        90.71 o                         
  -4 -13   1       4708.73       3739.29       306.37 o                         
  -3 -13   1        800.86        861.01        66.78 o                         
  -2 -13   1      10909.21       9175.85       380.90 o                         
  -1 -13   1       2154.13       4031.23       548.37 o                         
   0 -13   1       1118.38       1505.99       231.34 o                         
   1 -13   1      13712.64      10734.91       534.49 o                         
   2 -13   1       2893.74       5326.34       294.87 o                         
   3 -13   1       1772.86       1396.88       111.03 o                         
   4 -13   1       2989.86       3033.11       173.26 o                         
   5 -13   1        904.89       1079.24       233.66 o                         
   6 -13   1       1966.85       2081.47       174.64 o                         
   7 -13   1         23.28        145.89        70.86 o                         
   8 -13   1         97.92        296.86        93.77 o                         
   9 -13   1         79.93        141.56        75.12 o                         
  10 -13   1        818.55        898.99       333.70 o                         
  11 -13   1       3031.28       3014.52       348.82 o                         
  12 -13   1        708.22        571.19       184.26 o                         
  13 -13   1        184.97        330.72       120.74 o                         
  14 -13   1         64.04         70.86       133.39 o                         
  15 -13   1        409.52        646.40       179.10 o                         
  16 -13   1        191.01         93.37       145.17 o                         
  17 -13   1        522.68        716.95       295.95 o                         
  18 -13   1        225.12        231.56       166.13 o                         
  19 -13   1         24.43         11.49       127.13 o                         
  20 -13   1         27.77        137.55       216.75 o                         
 -20 -12   1        155.14        147.78       155.47 o                         
 -19 -12   1         38.55        165.51       160.45 o                         
 -18 -12   1         19.61         52.01       126.33 o                         
 -17 -12   1        279.10        218.00       147.67 o                         
 -16 -12   1        106.24        -74.59        98.44 o                         
 -15 -12   1        313.17        339.79       136.84 o                         
 -14 -12   1        396.01        399.21       142.75 o                         
 -13 -12   1        318.93        507.06       137.03 o                         
 -12 -12   1        818.08       1247.24       196.98 o                         
 -11 -12   1       3354.14       2970.24       319.84 o                         
 -10 -12   1       4894.16       3890.85       398.72 o                         
  -9 -12   1       1529.01       1235.33       167.31 o                         
  -8 -12   1       2593.71       1918.92       218.21 o                         
  -7 -12   1       3821.33       3049.67       260.24 o                         
  -6 -12   1       1756.91       1831.60       185.49 o                         
  -5 -12   1       1014.70        839.98       104.60 o                         
  -4 -12   1        365.03        433.52        48.53 o                         
  -3 -12   1       2433.09       1815.75        94.30 o                         
  -2 -12   1       8220.63       7903.99       268.49 o                         
  -1 -12   1       2181.12       1876.87        88.45 o                         
   0 -12   1      11220.66      12123.14       621.20 o                         
   1 -12   1        256.44        552.10        50.45 o                         
   2 -12   1       4118.99       5263.13       260.24 o                         
   3 -12   1       1501.48       1693.82       106.35 o                         
   4 -12   1        212.98        202.60        55.08 o                         
   5 -12   1        503.98        831.16       205.84 o                         
   6 -12   1       2858.04       2553.24       161.55 o                         
   7 -12   1        358.74       1133.94       135.90 o                         
   8 -12   1       1022.03       1531.96       243.85 o                         
   9 -12   1        585.48       1189.25       512.94 o                         
  10 -12   1       2402.58       2537.78       291.40 o                         
  11 -12   1        149.69        761.75       214.67 o                         
  12 -12   1       1332.22       1781.65       257.07 o                         
  13 -12   1        359.27        471.02       212.58 o                         
  14 -12   1         63.70        178.67       116.10 o                         
  15 -12   1        127.94        437.74       283.45 o                         
  16 -12   1         16.18        237.59       154.23 o                         
  17 -12   1         11.43        -20.10        97.92 o                         
  18 -12   1          6.19         98.81       114.50 o                         
  19 -12   1         32.43        175.07       179.24 o                         
 -20 -11   1        259.66        195.91       225.09 o                         
 -19 -11   1        146.55         72.22       134.72 o                         
 -18 -11   1         21.86       -103.03       103.03 o                         
 -17 -11   1         25.70         54.19       162.56 o                         
 -16 -11   1         85.86        267.95       308.46 o                         
 -15 -11   1        725.63       1243.52       214.62 o                         
 -14 -11   1          9.94        -31.26        97.27 o                         
 -13 -11   1        685.61        887.85       237.59 o                         
 -12 -11   1         13.44        -75.03       108.38 o                         
 -11 -11   1       1864.75       2554.72       423.08 o                         
 -10 -11   1        455.27        482.35       111.54 o                         
  -9 -11   1        842.75       1514.06       176.77 o                         
  -8 -11   1        972.49        988.06       134.72 o                         
  -7 -11   1        627.29        545.78       164.65 o                         
  -6 -11   1        986.25       1574.76       293.87 o                         
  -5 -11   1       1964.95       1613.46       148.82 o                         
  -4 -11   1        644.68        683.61       112.54 o                         
  -3 -11   1       1411.38       1432.51        88.97 o                         
  -2 -11   1        859.23       1285.51        77.48 o                         
  -1 -11   1       1147.66       1357.17        76.20 o                         
   0 -11   1       8957.31      10244.75       361.34 o                         
   1 -11   1       2419.79       1850.58        82.10 o                         
   2 -11   1       3871.62       2907.45       126.55 o                         
   3 -11   1       1127.28       1203.95        93.77 o                         
   4 -11   1        271.81        377.72        60.54 o                         
   5 -11   1        662.53        815.08        96.73 o                         
   6 -11   1       1752.13       2029.74       189.68 o                         
   7 -11   1        301.36        313.70        78.93 o                         
   8 -11   1       1624.58       1228.11       160.71 o                         
   9 -11   1       3116.64       2792.45       550.22 o                         
  10 -11   1        208.52        358.48       154.23 o                         
  11 -11   1       3114.16       3010.04       356.58 o                         
  12 -11   1        122.40        197.72       198.00 o                         
  13 -11   1       1655.33       2094.18       496.03 o                         
  14 -11   1        214.50        182.07       110.26 o                         
  15 -11   1        500.24        880.08       176.55 o                         
  16 -11   1        208.25         92.56       128.79 o                         
  17 -11   1         67.44        193.30       187.57 o                         
  18 -11   1         38.62         29.18       175.07 o                         
  19 -11   1        262.60        312.69       178.30 o                         
  20 -11   1        232.64        425.70       207.72 o                         
 -21 -10   1        116.74         75.03       220.92 o                         
 -20 -10   1        245.70        324.41       178.64 o                         
 -19 -10   1          6.92         12.50       162.56 o                         
 -18 -10   1        353.86        395.99       266.77 o                         
 -17 -10   1         31.31         70.86       129.22 o                         
 -16 -10   1        294.61        379.32       140.65 o                         
 -15 -10   1         11.44        442.29       383.49 o                         
 -14 -10   1        307.15        423.61       133.89 o                         
 -13 -10   1        702.10        992.71       344.12 o                         
 -12 -10   1        106.76        673.42       318.88 o                         
 -11 -10   1       1752.56       1454.63       213.65 o                         
 -10 -10   1       2039.49       2740.05      1121.51 o                         
  -9 -10   1       2866.53       2826.05       256.18 o                         
  -8 -10   1       1410.51       1397.80       329.53 o                         
  -7 -10   1       3938.20       2977.37       230.84 o                         
  -6 -10   1       3865.44       3481.15       542.11 o                         
  -5 -10   1       2189.12       1961.15       154.14 o                         
  -4 -10   1       2818.45       2287.15       166.07 o                         
  -3 -10   1        254.02        197.92        43.70 o                         
  -2 -10   1       7263.43       6865.10       236.17 o                         
  -1 -10   1        409.20        543.24        56.99 o                         
   0 -10   1       6076.04       6308.77       376.23 o                         
   1 -10   1       2076.57       1658.60        71.60 o                         
   2 -10   1       2399.84       3676.77       135.44 o                         
   3 -10   1        262.42        185.36        32.83 o                         
   4 -10   1       2032.30       1881.59       156.50 o                         
   5 -10   1       1081.44       1087.74        78.31 o                         
   6 -10   1       3347.06       2941.42       222.52 o                         
   7 -10   1        647.43       1282.42       175.30 o                         
   8 -10   1        946.39       1246.79       212.58 o                         
   9 -10   1       6622.35       5696.46       433.48 o                         
  10 -10   1        938.67        994.71       191.74 o                         
  11 -10   1       1137.91       1508.41       295.95 o                         
  12 -10   1       1086.77       2122.73      1036.06 o                         
  13 -10   1        460.93        661.35       144.85 o                         
  14 -10   1         57.69         36.04        95.76 o                         
  15 -10   1         56.70        212.58       120.88 o                         
  16 -10   1        432.94        775.11       170.88 o                         
  17 -10   1        119.34        347.53       164.98 o                         
  18 -10   1        174.26        896.19       275.11 o                         
  19 -10   1        251.24         -4.17       179.24 o                         
  20 -10   1         83.50        112.54       191.74 o                         
 -20  -9   1        127.72        316.79       258.44 o                         
 -19  -9   1        973.24       1338.50       408.50 o                         
 -18  -9   1         92.00         96.61       124.62 o                         
 -17  -9   1        332.40        133.39       220.92 o                         
 -16  -9   1         14.34         61.60       104.21 o                         
 -15  -9   1          0.74        162.56       170.90 o                         
 -14  -9   1        408.27        817.35       179.82 o                         
 -13  -9   1        868.97       1259.30       283.45 o                         
 -12  -9   1        506.90        814.45       153.27 o                         
 -11  -9   1       1208.88       1492.72       262.60 o                         
 -10  -9   1         63.61        628.16       189.66 o                         
  -9  -9   1       3788.69       5182.70       378.99 o                         
  -8  -9   1       2629.67       3085.05       663.00 o                         
  -7  -9   1       7096.08       6973.40       912.86 o                         
  -6  -9   1       1745.27       2404.31       173.23 o                         
  -5  -9   1       6389.21       5787.78       685.92 o                         
  -4  -9   1       2845.16       4481.90       203.37 o                         
  -3  -9   1        201.37        741.51       168.82 o                         
  -2  -9   1      16075.82      15002.76       631.73 o                         
  -1  -9   1        398.23        798.57       138.38 o                         
   0  -9   1       3404.13       3180.47       116.93 o                         
   1  -9   1       1237.66        998.72        56.83 o                         
   2  -9   1       6164.77       8142.13       471.02 o                         
   3  -9   1       1672.10       1453.00        97.92 o                         
   4  -9   1       4696.49       5224.33       263.19 o                         
   5  -9   1        474.50       1792.08       190.42 o                         
   6  -9   1        501.39        637.75       145.89 o                         
   7  -9   1       3628.14       4181.35       300.38 o                         
   8  -9   1       4426.43       4685.32       361.05 o                         
   9  -9   1       2824.51       3792.05       665.08 o                         
  10  -9   1        549.30       1514.20       773.46 o                         
  11  -9   1       1242.77       1393.05       191.69 o                         
  12  -9   1        467.48        429.34       166.73 o                         
  13  -9   1       1220.52       1160.32       203.37 o                         
  14  -9   1       1664.75       1261.56       241.64 o                         
  15  -9   1        905.85        829.92       228.49 o                         
  16  -9   1        230.48        159.44       291.78 o                         
  17  -9   1         12.02         90.33        97.92 o                         
  18  -9   1        186.42        -10.63       104.60 o                         
  19  -9   1        382.89        904.53       341.80 o                         
 -21  -8   1        128.86        279.28       291.78 o                         
 -20  -8   1         10.94        158.40       179.24 o                         
 -19  -8   1        493.53        325.13       195.91 o                         
 -18  -8   1        298.18        237.59       175.07 o                         
 -17  -8   1         41.84        190.28       168.82 o                         
 -16  -8   1        465.39        592.22       172.26 o                         
 -15  -8   1        741.51        928.36       220.92 o                         
 -14  -8   1         61.24        760.54       310.54 o                         
 -13  -8   1        466.62        858.10       202.16 o                         
 -12  -8   1        622.77        656.55       143.61 o                         
 -11  -8   1        873.22        833.85       191.74 o                         
 -10  -8   1        817.39        839.42       141.72 o                         
  -9  -8   1        322.76       1230.37       364.96 o                         
  -8  -8   1       2095.43       3258.46       224.89 o                         
  -7  -8   1       3038.44       3938.11       250.97 o                         
  -6  -8   1      17858.96      23338.68      4606.93 o                         
  -5  -8   1       1615.15       1941.98       143.81 o                         
  -4  -8   1       4220.16       4207.45       212.16 o                         
  -3  -8   1       1193.38       1243.73       110.87 o                         
  -2  -8   1       4993.41       7304.89       294.57 o                         
  -1  -8   1        757.04       1310.82        79.42 o                         
   0  -8   1       9387.79       9151.33       429.34 o                         
   1  -8   1       2953.75       2890.08        83.83 o                         
   2  -8   1      16555.63      14325.80       551.17 o                         
   3  -8   1       1966.58       1910.71       131.38 o                         
   4  -8   1       2357.35       2901.94       273.03 o                         
   5  -8   1        226.99        682.95        78.12 o                         
   6  -8   1      21836.98      23392.64      2053.36 o                         
   7  -8   1       5604.18       5585.32       437.91 o                         
   8  -8   1       2473.87       2946.11       393.91 o                         
   9  -8   1       2604.16       2238.99       246.74 o                         
  10  -8   1        520.52        603.82       108.58 o                         
  11  -8   1         10.08        364.21       170.90 o                         
  12  -8   1        917.38        633.59       266.77 o                         
  13  -8   1       1315.14       1280.15       232.85 o                         
  14  -8   1       1177.15       1152.18       209.99 o                         
  15  -8   1        253.98        341.18       137.03 o                         
  16  -8   1        579.95        850.54       214.11 o                         
  17  -8   1         38.31         45.97       185.49 o                         
  18  -8   1        151.38        -79.87       145.89 o                         
  19  -8   1        127.73        179.24       154.23 o                         
  20  -8   1         46.21        -16.67       183.41 o                         
  21  -8   1         99.19        175.07       158.40 o                         
 -21  -7   1        100.28       -141.72       183.41 o                         
 -20  -7   1          3.46        -56.85       105.62 o                         
 -19  -7   1         58.36        -89.40       127.58 o                         
 -18  -7   1         79.49        219.32       138.44 o                         
 -17  -7   1        206.71         83.37       166.73 o                         
 -16  -7   1        442.62        725.58       185.69 o                         
 -15  -7   1         84.57        205.89       122.97 o                         
 -14  -7   1        484.57        312.62       191.74 o                         
 -13  -7   1       4436.19       4201.00       440.68 o                         
 -12  -7   1        222.97        540.58       185.49 o                         
 -11  -7   1        731.67       1002.65       158.21 o                         
 -10  -7   1        353.94        956.82       119.13 o                         
  -9  -7   1       5587.39       6362.07       600.47 o                         
  -8  -7   1       3426.82       4086.29       760.95 o                         
  -7  -7   1       2932.44       5581.42       302.31 o                         
  -6  -7   1       5340.71       6399.77       525.21 o                         
  -5  -7   1       2284.78       3040.88       164.35 o                         
  -4  -7   1       2432.70       4156.32       210.50 o                         
  -3  -7   1       2274.89       4194.26       266.77 o                         
  -2  -7   1       4729.17      17418.50       812.82 o                         
  -1  -7   1       1625.69       2095.50       107.69 o                         
   0  -7   1        417.60        214.86        37.36 o                         
   1  -7   1       2678.77       2842.61       211.85 o                         
   2  -7   1       1251.44       1792.84       129.22 o                         
   3  -7   1       9166.98       8160.74       667.16 o                         
   4  -7   1       5625.75       5717.57       228.49 o                         
   5  -7   1       3137.99       3245.17       379.55 o                         
   7  -7   1       5664.81       7148.32      1819.94 o                         
   8  -7   1       3671.98       3796.59       272.63 o                         
   9  -7   1        432.90       1546.91       233.43 o                         
  10  -7   1       1307.46       1661.33       176.55 o                         
  11  -7   1       2171.06       2249.27       304.29 o                         
  12  -7   1        318.58        458.52       187.57 o                         
  13  -7   1       4147.71       4279.15       456.43 o                         
  14  -7   1        193.16         79.50       142.93 o                         
  15  -7   1        909.23        966.25       209.02 o                         
  16  -7   1        490.79        500.20       200.08 o                         
  17  -7   1         15.12        -79.58        79.58 o                         
  18  -7   1         43.60        -78.82        80.05 o                         
  19  -7   1        130.39        150.06       175.07 o                         
  20  -7   1        244.01        -45.85       195.91 o                         
  21  -7   1         36.36        241.76       212.58 o                         
 -21  -6   1        118.87        -66.69       150.06 o                         
 -20  -6   1          2.87          2.08       112.00 o                         
 -19  -6   1         17.42        -73.49       187.57 o                         
 -18  -6   1        190.31        128.72       110.96 o                         
 -17  -6   1        205.48        469.11       138.15 o                         
 -16  -6   1         15.40        408.50       158.40 o                         
 -15  -6   1        404.09        383.56       160.48 o                         
 -14  -6   1        211.63        553.23       145.34 o                         
 -13  -6   1       1191.84       1894.68       248.02 o                         
 -12  -6   1        394.93        216.75       125.05 o                         
 -11  -6   1        188.17        896.40       521.27 o                         
 -10  -6   1       1024.52       1076.27       279.51 o                         
  -9  -6   1       1122.00       1231.74       135.49 o                         
  -8  -6   1       6696.35       9343.77       606.49 o                         
  -7  -6   1        577.95       1325.99       187.57 o                         
  -6  -6   1       3219.70       1742.82       179.24 o                         
  -5  -6   1       1537.66       1815.70       117.46 o                         
  -4  -6   1      15710.12      13112.16       917.03 o                         
  -3  -6   1       1923.34       1755.33       150.06 o                         
  -2  -6   1      29692.84      32549.44      1116.67 o                         
  -1  -6   1        138.21        388.02        51.85 o                         
   1  -6   1        983.10        875.35        62.52 o                         
   2  -6   1      56110.63      46611.67      1751.16 o                         
   3  -6   1       1482.74       1524.71       195.91 o                         
   4  -6   1       2616.86       5456.92       235.27 o                         
   5  -6   1       2051.96       1984.59       175.07 o                         
   6  -6   1        679.52       1455.54       237.59 o                         
   7  -6   1       2891.95       2393.08       250.10 o                         
   8  -6   1       9208.71      11283.04      1334.10 o                         
   9  -6   1        240.48        768.99       339.72 o                         
  10  -6   1       1149.01       1374.84       169.74 o                         
  11  -6   1          5.15         89.95        72.98 o                         
  12  -6   1         76.99         33.35       191.74 o                         
  13  -6   1       1606.00       2186.54       268.17 o                         
  14  -6   1        607.83        474.13       153.23 o                         
  15  -6   1        257.97        456.59       132.92 o                         
  16  -6   1         73.75         60.87       183.41 o                         
  17  -6   1        372.04        366.52       168.82 o                         
  18  -6   1        264.35        348.40       179.24 o                         
  19  -6   1          3.79        -29.18       150.06 o                         
  20  -6   1         17.58        120.88       241.76 o                         
  21  -6   1         12.31         25.01       204.25 o                         
 -20  -5   1         19.96        137.55       183.41 o                         
 -19  -5   1         85.14        433.51       183.41 o                         
 -18  -5   1        376.43        512.70       208.42 o                         
 -17  -5   1        143.16        180.50       131.30 o                         
 -16  -5   1        124.49        287.28       218.84 o                         
 -15  -5   1       1325.87        858.67       308.46 o                         
 -14  -5   1       2725.70       4099.81       444.33 o                         
 -13  -5   1        125.58        656.06       285.53 o                         
 -12  -5   1        966.89       1230.89       164.98 o                         
 -11  -5   1        519.20        901.79       121.02 o                         
 -10  -5   1        803.79        833.51       262.60 o                         
  -9  -5   1       5288.57       4463.83       278.52 o                         
  -8  -5   1        562.79        517.86        83.96 o                         
  -7  -5   1       1016.82       1607.26       137.55 o                         
  -6  -5   1      30773.09      33237.01      3910.81 o                         
  -5  -5   1      13924.25      13255.21       727.60 o                         
  -4  -5   1     183889.77     180022.14      7872.99 o                         
  -3  -5   1       6014.67       6232.82       228.30 o                         
  -2  -5   1       4337.21       6019.06       210.36 o                         
  -1  -5   1        914.16       1316.08        68.78 o                         
   0  -5   1         72.31         93.76        15.23 o                         
   1  -5   1       4784.87       3827.45       150.06 o                         
   2  -5   1      14423.37      12280.11       573.39 o                         
   3  -5   1      11277.75       9238.18       568.98 o                         
   4  -5   1     192680.02     199418.67     11986.25 o                         
   5  -5   1      11019.36      13566.95      2253.44 o                         
   6  -5   1      31321.90      38581.09      2201.34 o                         
   7  -5   1       5358.59       4573.77       261.08 o                         
   8  -5   1        391.08        782.74       200.08 o                         
   9  -5   1        892.87       1981.13       421.00 o                         
  10  -5   1        702.93        810.99       122.29 o                         
  11  -5   1        969.24       1038.03       168.54 o                         
  12  -5   1       1478.05       1900.86       204.83 o                         
  13  -5   1        579.46        348.42       125.24 o                         
  14  -5   1       3133.66       4126.82       398.39 o                         
  15  -5   1       1400.00       1654.49       239.12 o                         
  16  -5   1        169.91         71.41       101.66 o                         
  17  -5   1         41.67        133.39       166.73 o                         
  18  -5   1        248.10        360.56       141.39 o                         
  19  -5   1         20.03        152.01       115.06 o                         
  21  -5   1         16.82       -125.05       166.73 o                         
 -21  -4   1        200.89         62.52       129.22 o                         
 -20  -4   1         80.61         45.85       175.07 o                         
 -19  -4   1        147.16        280.50       262.60 o                         
 -18  -4   1        180.14        355.76       131.14 o                         
 -17  -4   1        219.88        556.39       129.59 o                         
 -16  -4   1        655.73       1463.55       250.10 o                         
 -15  -4   1        508.25       1044.39       262.84 o                         
 -14  -4   1         73.25        519.08       126.33 o                         
 -13  -4   1        969.19       1066.15       175.30 o                         
 -12  -4   1       2038.10       2505.22       239.06 o                         
 -11  -4   1       1098.00       1495.82       193.83 o                         
 -10  -4   1         60.93        298.94       179.24 o                         
  -9  -4   1       1512.44       2027.45       187.57 o                         
  -8  -4   1       9621.30       9176.34       596.07 o                         
  -7  -4   1        917.07        879.32       102.12 o                         
  -6  -4   1        201.09        135.05        58.36 o                         
  -5  -4   1      24497.06      17154.50       686.66 o                         
  -4  -4   1       4649.20       3769.09       216.75 o                         
  -3  -4   1      21159.89      21655.35       694.08 o                         
  -2  -4   1      15323.25      11873.19       344.25 o                         
  -1  -4   1        960.04        841.78        39.60 o                         
   0  -4   1         74.50         54.35         7.31 o                         
   1  -4   1       1219.73        838.54        27.21 o                         
   2  -4   1       6519.07       7029.97       351.92 o                         
   3  -4   1      36304.97      29879.31       927.02 o                         
   4  -4   1       1867.82       2440.74       191.74 o                         
   5  -4   1       4486.17       8008.74       487.69 o                         
   6  -4   1        338.93        304.29        83.37 o                         
   7  -4   1        281.66        277.54        60.37 o                         
   8  -4   1       5154.52       5633.93       320.91 o                         
   9  -4   1       2200.79       2283.70       583.57 o                         
  10  -4   1        336.39        131.14       160.48 o                         
  11  -4   1        664.89        966.86       144.06 o                         
  12  -4   1       2595.99       2786.40       267.44 o                         
  13  -4   1       1482.59       1680.30       291.78 o                         
  14  -4   1        734.01        604.98       170.27 o                         
  15  -4   1        654.41        791.93       183.35 o                         
  16  -4   1       1364.75       1729.22       253.28 o                         
  17  -4   1       1114.96        976.48       269.09 o                         
  18  -4   1        398.29        678.59       175.25 o                         
  19  -4   1         62.86         23.02       100.89 o                         
  20  -4   1         80.07        -51.73       114.84 o                         
  21  -4   1         26.48         -6.20       126.64 o                         
  22  -4   1         67.96        145.89       183.41 o                         
 -21  -3   1         33.96        404.33       325.13 o                         
 -20  -3   1        290.26        543.77       443.93 o                         
 -19  -3   1        253.06          1.74        98.44 o                         
 -18  -3   1        486.90        515.70       151.60 o                         
 -17  -3   1         63.82        190.06       129.16 o                         
 -16  -3   1         63.22         14.51        76.46 o                         
 -15  -3   1        924.30       1368.36       279.51 o                         
 -14  -3   1       4576.40       6521.15       589.82 o                         
 -13  -3   1        908.49       1045.33       173.23 o                         
 -12  -3   1        220.85        432.99        95.87 o                         
 -11  -3   1        401.28        734.62       116.71 o                         
 -10  -3   1       1681.23       2676.53       270.94 o                         
  -9  -3   1       6826.18       5177.96       322.65 o                         
  -8  -3   1       3118.64       3638.10       212.82 o                         
  -7  -3   1       1192.18       1248.61       101.66 o                         
  -6  -3   1        213.98        223.49        72.95 o                         
  -5  -3   1       8239.58       6107.94       245.70 o                         
  -4  -3   1      44539.19      45317.46      1520.52 o                         
  -3  -3   1       8181.91       6697.63       206.26 o                         
  -2  -3   1      14921.84      15232.92       403.67 o                         
  -1  -3   1        584.40        308.09        22.93 o                         
   1  -3   1        251.46        137.04        14.59 o                         
   2  -3   1      18177.86      17581.30       810.97 o                         
   3  -3   1       1927.96       2858.06       160.48 o                         
   4  -3   1      55117.10      51151.08      1725.84 o                         
   5  -3   1       2015.43       2856.37       177.15 o                         
   6  -3   1        311.20        222.76        47.94 o                         
   7  -3   1       2598.56       2272.71       204.25 o                         
   8  -3   1       4004.37       3831.82       371.21 o                         
   9  -3   1        814.52       1596.13       148.94 o                         
  10  -3   1       3286.90       3171.19       235.74 o                         
  11  -3   1       1211.95       1004.57       187.57 o                         
  12  -3   1         24.08        -51.01        51.01 o                         
  13  -3   1       1219.75       1207.46       167.31 o                         
  14  -3   1       5581.31       5891.35       533.59 o                         
  15  -3   1       1005.77        956.84       215.10 o                         
  16  -3   1          6.98          9.09       106.29 o                         
  17  -3   1         44.36        369.68       132.54 o                         
  18  -3   1        434.80        520.23       175.21 o                         
  19  -3   1        132.69        -95.68       152.14 o                         
  20  -3   1        287.44        183.93       127.19 o                         
  21  -3   1        666.32        875.35       250.10 o                         
  22  -3   1          0.24        362.64       229.26 o                         
 -22  -2   1         85.34        -21.75        89.44 o                         
 -21  -2   1        473.77        -16.67       100.04 o                         
 -20  -2   1        285.31        758.64       250.10 o                         
 -19  -2   1         77.34         37.98       239.68 o                         
 -18  -2   1        290.45        841.03       189.66 o                         
 -17  -2   1        146.68        249.67        99.05 o                         
 -16  -2   1        621.80        982.66       241.99 o                         
 -15  -2   1        885.30       1255.13       279.28 o                         
 -14  -2   1        299.03        240.01       119.13 o                         
 -13  -2   1       1067.22       1227.74       173.22 o                         
 -12  -2   1        617.37        774.95       114.95 o                         
 -11  -2   1       1754.31       1701.72       169.74 o                         
 -10  -2   1       1513.55       1590.41       152.93 o                         
  -9  -2   1       3897.63       3470.57       240.20 o                         
  -8  -2   1       7053.20       7481.17       379.37 o                         
  -7  -2   1       2790.14       2272.57       135.90 o                         
  -6  -2   1        245.58        319.15        48.57 o                         
  -5  -2   1       4070.88       3728.62       210.73 o                         
  -4  -2   1      48231.11      44672.05      3174.87 o                         
  -3  -2   1       1871.89       1847.50       150.06 o                         
  -2  -2   1      18070.87      15050.43       512.70 o                         
   2  -2   1       4757.49       7291.14       168.00 o                         
   3  -2   1       2401.54       2173.30       104.21 o                         
   4  -2   1      44755.12      43963.54      2145.07 o                         
   5  -2   1       2951.48       2959.97       208.42 o                         
   6  -2   1        392.38        300.63        56.27 o                         
   7  -2   1        536.61        920.57        85.13 o                         
   8  -2   1       7203.74       6820.77       521.04 o                         
   9  -2   1       1148.58       1510.07       137.03 o                         
  10  -2   1       1532.41       1863.70       250.10 o                         
  11  -2   1        568.50        778.28       210.50 o                         
  12  -2   1        454.27        698.79       125.05 o                         
  13  -2   1        404.25        659.50       125.24 o                         
  14  -2   1        315.28        316.79       191.74 o                         
  15  -2   1        279.23        567.12       175.07 o                         
  16  -2   1        543.23        830.87       154.22 o                         
  17  -2   1        262.58        317.05       142.75 o                         
  18  -2   1        481.53        465.14       174.46 o                         
  19  -2   1        116.62        162.56       154.23 o                         
  20  -2   1        185.53        706.97       185.21 o                         
  21  -2   1         30.26         93.31       113.93 o                         
  22  -2   1        308.37        144.61       143.81 o                         
 -22  -1   1          1.20        395.99       191.74 o                         
 -21  -1   1         37.56         25.01       120.88 o                         
 -20  -1   1        113.23         20.84        83.37 o                         
 -19  -1   1        166.14         51.78       120.88 o                         
 -18  -1   1         69.73        -37.51       120.88 o                         
 -17  -1   1         41.38        -76.20       127.13 o                         
 -16  -1   1        272.92        362.64       112.00 o                         
 -15  -1   1         33.48        -10.42        73.69 o                         
 -14  -1   1        754.12        728.05       218.84 o                         
 -13  -1   1       2068.78       2413.92       333.47 o                         
 -12  -1   1        131.54        147.66        56.54 o                         
 -11  -1   1        665.65       2781.55       462.68 o                         
 -10  -1   1        968.82       1051.97       187.81 o                         
  -9  -1   1      13196.59      15388.34       792.60 o                         
  -8  -1   1        998.28       1846.27       167.83 o                         
  -7  -1   1         24.41       4055.69       462.62 o                         
  -6  -1   1       9109.68      10305.48       937.29 o                         
  -5  -1   1       2999.50       3421.15       320.04 o                         
  -4  -1   1      22387.64      19594.83       871.18 o                         
  -3  -1   1       2853.33       2281.95       125.11 o                         
   3  -1   1        969.03       1048.70        77.11 o                         
   4  -1   1      10572.88      11985.13       992.29 o                         
   5  -1   1       4041.84       3271.44       379.55 o                         
   6  -1   1       9650.22      10538.04       403.67 o                         
   7  -1   1      15361.87      12857.02       542.11 o                         
   8  -1   1       2577.35       2435.41       167.93 o                         
   9  -1   1       4836.48       7211.06      1263.23 o                         
  10  -1   1       1083.96       1035.97       113.45 o                         
  11  -1   1       7909.66       7712.66       531.69 o                         
  12  -1   1         97.09         -2.00        73.51 o                         
  13  -1   1        853.32        933.65       147.28 o                         
  14  -1   1        364.68        464.06       141.84 o                         
  15  -1   1        190.61        203.12        86.91 o                         
  16  -1   1         37.85        -11.25        76.08 o                         
  17  -1   1        139.23        -14.94       158.40 o                         
  18  -1   1         83.47        456.96       243.85 o                         
  19  -1   1         44.96        179.24       116.71 o                         
  20  -1   1         22.11        576.14       229.26 o                         
  21  -1   1        112.21        262.60       195.91 o                         
  22  -1   1         11.48         84.76       153.71 o                         
 -22   0   1        204.01        112.59       143.81 o                         
 -21   0   1         14.18        -26.83        90.80 o                         
 -20   0   1         79.15         15.28        83.37 o                         
 -19   0   1         31.18         64.91       125.05 o                         
 -18   0   1        205.25          0.00        79.20 o                         
 -17   0   1         82.76        193.46       214.67 o                         
 -16   0   1        423.34        865.88       298.04 o                         
 -15   0   1         11.83        129.36        82.12 o                         
 -14   0   1          4.33        -23.71        66.27 o                         
 -13   0   1        172.82        303.76        88.55 o                         
 -12   0   1       4870.00       7243.21       664.85 o                         
 -11   0   1       1147.20       1502.94       183.39 o                         
 -10   0   1         85.02        137.21        58.87 o                         
  -9   0   1       3423.15       3930.16       209.90 o                         
  -8   0   1        728.34       1927.82       312.81 o                         
  -7   0   1         22.76         74.82        77.11 o                         
  -6   0   1        160.57        180.87        36.74 o                         
  -5   0   1        387.60        355.69       114.29 o                         
  -4   0   1      28100.83      34460.01      3363.15 o                         
  -3   0   1        381.82        512.95        35.43 o                         
   3   0   1       1740.08       1132.79       104.44 o                         
   4   0   1      19917.10      22937.83      2226.35 o                         
   5   0   1          1.34        207.43        72.95 o                         
   6   0   1        217.88        255.36        35.37 o                         
   7   0   1          2.58        -17.89        20.74 o                         
   8   0   1       1630.39       2120.10       162.61 o                         
   9   0   1         53.51       1137.09       258.30 o                         
  10   0   1        398.17        443.75        61.80 o                         
  11   0   1       1206.90       1488.77       121.39 o                         
  12   0   1       8358.91       8745.38       584.62 o                         
  13   0   1       1134.56        976.95       144.06 o                         
  14   0   1         17.32         -9.05       137.55 o                         
  15   0   1         24.45        100.04       108.38 o                         
  16   0   1        684.40        454.35       200.08 o                         
  17   0   1        424.88        474.96       157.86 o                         
  18   0   1        639.12        757.65       183.35 o                         
  19   0   1        180.48        341.80       208.42 o                         
  20   0   1         73.22        117.76       312.62 o                         
  21   0   1          0.44         65.59       103.07 o                         
  22   0   1        562.15        846.17       412.66 o                         
 -22   1   1          1.27        -68.10       108.70 o                         
 -21   1   1         35.85        -66.18        95.76 o                         
 -20   1   1        105.61        -15.88        66.99 o                         
 -19   1   1        168.72         -2.08        73.95 o                         
 -18   1   1         70.34        -71.71        71.71 o                         
 -17   1   1         42.39          4.08        68.63 o                         
 -16   1   1        279.99        223.70       107.01 o                         
 -15   1   1         30.10         88.42        68.98 o                         
 -14   1   1        778.78       1022.51       116.90 o                         
 -13   1   1       2106.44       2102.04       193.52 o                         
 -12   1   1        146.56        210.30        58.73 o                         
 -11   1   1        653.88       2347.23       295.95 o                         
 -10   1   1        958.02       1185.37       129.18 o                         
  -9   1   1      13234.09      15418.73       758.17 o                         
  -8   1   1       1022.30       1763.82       211.27 o                         
  -7   1   1         27.91       4395.96       612.58 o                         
  -6   1   1       9143.44      10641.32       319.96 o                         
  -5   1   1       2902.75       3225.09       144.81 o                         
  -4   1   1      22243.31      22916.86      3345.78 o                         
  -3   1   1       2839.14       1980.46        45.92 o                         
   3   1   1        937.14       1120.57       101.14 o                         
   4   1   1      10541.15      10885.38       256.00 o                         
   5   1   1       4019.71       3798.27       187.57 o                         
   6   1   1       9660.10      10290.54       636.07 o                         
   7   1   1      15344.65      14051.57       561.48 o                         
   8   1   1       2584.63       2882.35       131.48 o                         
   9   1   1       4876.09       6707.62       666.93 o                         
  10   1   1       1084.88       1008.73       170.90 o                         
  11   1   1       7858.85       7546.92       375.00 o                         
  12   1   1         88.06        353.74       141.34 o                         
  13   1   1        816.81       1005.90       124.22 o                         
  14   1   1        388.02        609.38        64.31 o                         
  15   1   1        190.05          8.02        93.79 o                         
  16   1   1         38.69         52.19        93.79 o                         
  17   1   1        139.86        181.92        86.02 o                         
  18   1   1         85.23        195.91       204.25 o                         
  19   1   1         45.41        -76.08        76.08 o                         
  20   1   1         20.85         37.34       142.38 o                         
  21   1   1        107.16         58.36       150.06 o                         
  22   1   1         11.40        287.61       229.26 o                         
 -22   2   1         88.43         33.85       143.81 o                         
 -21   2   1        467.03        -33.35       133.39 o                         
 -20   2   1        288.58        291.78       225.09 o                         
 -19   2   1         75.32         -8.34       120.88 o                         
 -18   2   1        294.10        192.51       227.17 o                         
 -17   2   1        146.50         50.40        97.96 o                         
 -16   2   1        621.44        551.57       248.02 o                         
 -15   2   1        872.66        973.66       115.79 o                         
 -14   2   1        296.73        469.38        81.93 o                         
 -13   2   1       1062.10       1152.04       113.91 o                         
 -12   2   1        605.39        624.61       109.32 o                         
 -11   2   1       1740.34       1479.56       108.63 o                         
 -10   2   1       1536.80       1799.07       124.81 o                         
  -9   2   1       3925.24       3729.28       182.02 o                         
  -8   2   1       7032.47       7818.07       461.62 o                         
  -7   2   1       2776.27       2291.80       105.42 o                         
  -6   2   1        243.06        372.32        45.85 o                         
  -5   2   1       4123.27       3560.70       126.17 o                         
  -4   2   1      48254.48      43391.18      1062.73 o                         
  -3   2   1       1856.10       1659.65        50.02 o                         
  -2   2   1      18088.53      13449.79       466.85 o                         
   2   2   1       4790.74       6712.95       205.21 o                         
   3   2   1       2402.79       2074.80       111.13 o                         
   4   2   1      44955.31      50071.30      2055.45 o                         
   5   2   1       2894.05       3366.90       128.44 o                         
   6   2   1        375.04        307.38        29.22 o                         
   7   2   1        548.79        809.28        56.15 o                         
   8   2   1       7212.05       7234.08       263.80 o                         
   9   2   1       1137.05       1480.60       134.84 o                         
  10   2   1       1578.73       1558.98        87.18 o                         
  11   2   1        574.13        624.41        58.35 o                         
  12   2   1        435.77        476.51        51.10 o                         
  13   2   1        424.15        474.85        61.23 o                         
  14   2   1        302.63        304.39        81.22 o                         
  15   2   1        268.50        454.52        97.73 o                         
  16   2   1        538.69        499.34       142.38 o                         
  17   2   1        260.99        231.52       122.29 o                         
  18   2   1        473.66        785.43       169.31 o                         
  19   2   1        117.17         62.96       154.23 o                         
  20   2   1        188.03         66.69       212.58 o                         
  21   2   1         30.68         58.36       170.90 o                         
  22   2   1        318.54        195.91       175.07 o                         
 -22   3   1         27.51        150.06       191.74 o                         
 -21   3   1         32.29       1075.43       341.80 o                         
 -20   3   1        284.62         86.36       130.94 o                         
 -19   3   1        258.61         99.16       177.15 o                         
 -18   3   1        479.50        278.42       308.46 o                         
 -17   3   1         63.91        381.60       300.12 o                         
 -16   3   1         64.88         47.31        62.91 o                         
 -15   3   1        907.37       1047.88       183.94 o                         
 -14   3   1       4458.23       4930.44       268.28 o                         
 -13   3   1        866.70        920.23       125.24 o                         
 -12   3   1        232.40        200.39       102.10 o                         
 -11   3   1        399.17        468.70        61.37 o                         
 -10   3   1       1687.66       1995.85       100.55 o                         
  -9   3   1       6880.75       5036.26       375.15 o                         
  -8   3   1       3122.48       3217.75       143.27 o                         
  -7   3   1       1194.96       1194.98        53.69 o                         
  -6   3   1        229.49        209.05        30.84 o                         
  -5   3   1       8141.09       6038.61       147.64 o                         
  -4   3   1      44584.04      40613.83       955.66 o                         
  -3   3   1       8148.88       6257.24       178.64 o                         
  -2   3   1      14846.68      15209.29       562.72 o                         
  -1   3   1        574.42        277.26        21.11 o                         
   1   3   1        244.10        189.58        16.19 o                         
   2   3   1      18215.72      17103.82       389.86 o                         
   3   3   1       1848.68       3010.89       133.57 o                         
   4   3   1      55042.67      47089.51      1576.09 o                         
   5   3   1       1989.10       2854.23       109.68 o                         
   6   3   1        293.98        275.50        28.39 o                         
   7   3   1       2675.89       2264.60       158.01 o                         
   8   3   1       3982.10       3720.87       124.01 o                         
   9   3   1        852.40       1589.27       113.11 o                         
  10   3   1       3286.75       2842.00       183.94 o                         
  11   3   1       1190.12       1151.15       125.28 o                         
  12   3   1         21.16          5.59        38.70 o                         
  13   3   1       1240.13       1106.09        94.70 o                         
  14   3   1       5493.16       5833.44       383.05 o                         
  16   3   1          6.69         44.85        77.11 o                         
  17   3   1         43.21         83.75       128.19 o                         
  18   3   1        425.99        597.21       176.12 o                         
  19   3   1        135.28        117.59       218.84 o                         
  20   3   1        285.78         16.67       125.05 o                         
  21   3   1        675.98        -62.52       170.90 o                         
  22   3   1          0.27        -33.35       195.91 o                         
 -22   4   1         52.94        256.18       163.40 o                         
 -21   4   1        202.57        -41.68       108.38 o                         
 -20   4   1         79.63        133.39       158.40 o                         
 -19   4   1        144.42         83.37       187.57 o                         
 -18   4   1        176.92        209.80       103.49 o                         
 -17   4   1        213.71        142.23       168.82 o                         
 -16   4   1        663.48        534.97       356.39 o                         
 -15   4   1        490.09        673.77       147.78 o                         
 -14   4   1         78.06        312.45        73.30 o                         
 -13   4   1       1008.82        895.77        92.03 o                         
 -12   4   1       2038.25       2217.85       154.83 o                         
 -11   4   1       1051.66        820.55        69.01 o                         
 -10   4   1         54.77         86.28        29.04 o                         
  -9   4   1       1500.55       1730.57        99.02 o                         
  -8   4   1       9581.94       7771.75       258.17 o                         
  -7   4   1        906.51        893.21        75.46 o                         
  -6   4   1        176.69        231.16        26.81 o                         
  -5   4   1      24499.78      17716.06       456.21 o                         
  -4   4   1       4452.42       3656.55       212.58 o                         
  -3   4   1      21145.69      20229.68       625.16 o                         
  -2   4   1      15287.07      11575.19       324.88 o                         
  -1   4   1        973.18        689.09        32.11 o                         
   0   4   1         64.86         55.89        18.76 o                         
   1   4   1       1239.23        946.36        64.88 o                         
   2   4   1       6575.09       7135.18       189.68 o                         
   3   4   1      36227.84      29255.25       671.08 o                         
   4   4   1       1887.30       2505.95        67.82 o                         
   5   4   1       4436.51       7273.47       267.78 o                         
   6   4   1        349.78        448.18        31.06 o                         
   7   4   1        274.60        423.20        35.94 o                         
   8   4   1       5153.72       5457.26       404.33 o                         
   9   4   1       2209.57       2080.48       108.08 o                         
  10   4   1        343.09        238.10        42.47 o                         
  11   4   1        639.63        862.68        82.98 o                         
  12   4   1       2573.79       2756.71       191.82 o                         
  13   4   1       1479.36       1658.18       114.49 o                         
  14   4   1        742.73        900.57       120.00 o                         
  15   4   1        655.20        665.10       111.69 o                         
  16   4   1       1367.23       1455.02       224.07 o                         
  17   4   1       1116.73        479.87       500.20 o                         
  18   4   1        392.07        407.51       118.84 o                         
  19   4   1         64.36         50.02       145.89 o                         
  20   4   1         77.42        -25.01       162.56 o                         
  21   4   1         26.47        192.01       139.64 o                         
  22   4   1         69.71         91.70       191.74 o                         
 -20   5   1         19.88        116.71       145.89 o                         
 -19   5   1         88.73         -4.17       133.39 o                         
 -18   5   1        373.77        335.61        95.32 o                         
 -17   5   1        149.33         59.11        80.05 o                         
 -16   5   1        121.63        160.22        70.91 o                         
 -15   5   1       1342.41       1366.21       156.88 o                         
 -14   5   1       2793.24       4123.44       696.34 o                         
 -13   5   1        104.91        276.77        74.84 o                         
 -12   5   1        957.61       1164.05       111.43 o                         
 -11   5   1        522.79        788.12       112.00 o                         
 -10   5   1        776.76        781.54        95.79 o                         
  -9   5   1       5236.94       4032.33       214.67 o                         
  -8   5   1        536.08        510.65        38.85 o                         
  -7   5   1       1057.74       1640.58       108.58 o                         
  -6   5   1      30693.42      31759.63      1293.04 o                         
  -5   5   1      14084.36      12590.16       502.65 o                         
  -4   5   1     184231.33     182312.78     10522.70 o                         
  -3   5   1       6026.36       6365.91       723.44 o                         
  -2   5   1       4360.50       6362.25       295.95 o                         
  -1   5   1        928.89       1375.11        58.73 o                         
   0   5   1         66.26         45.53        18.99 o                         
   1   5   1       4782.08       3721.77       177.15 o                         
   2   5   1      14602.00      11987.94       293.57 o                         
   3   5   1      11344.59       8592.77       404.33 o                         
   4   5   1     192449.50     191637.30      7203.02 o                         
   5   5   1      11017.71      11401.80       288.69 o                         
   6   5   1      31454.10      31291.39       945.28 o                         
   7   5   1       5372.43       4316.99       214.67 o                         
   8   5   1        438.25        536.27        48.97 o                         
   9   5   1        917.75       1792.23       127.58 o                         
  10   5   1        695.90        662.32        60.03 o                         
  11   5   1       1020.29       1002.01        92.65 o                         
  12   5   1       1500.04       1465.99       149.54 o                         
  13   5   1        640.22        434.03       110.46 o                         
  14   5   1       3188.42       3434.21       231.45 o                         
  15   5   1       1347.54       1047.87       179.14 o                         
  16   5   1        165.13        118.60        76.10 o                         
  17   5   1         43.54        187.57       137.55 o                         
  18   5   1        247.87        137.55       162.56 o                         
  19   5   1         17.36         30.87       100.13 o                         
  20   5   1        126.68        -40.97       101.15 o                         
  21   5   1         17.39        132.38       115.06 o                         
 -21   6   1        115.39          0.00       145.89 o                         
 -20   6   1          3.71         98.86        98.44 o                         
 -19   6   1         18.50         95.87        95.87 o                         
 -18   6   1        188.76         33.35       112.54 o                         
 -17   6   1        208.92        120.88       175.07 o                         
 -16   6   1         12.69        110.81        63.23 o                         
 -15   6   1        422.02        477.27       117.90 o                         
 -14   6   1        220.90        357.12        76.94 o                         
 -13   6   1       1133.24       1546.19       317.39 o                         
 -12   6   1        400.52        334.55        51.34 o                         
 -11   6   1        173.40        179.37        50.54 o                         
 -10   6   1       1001.32        984.59        70.44 o                         
  -9   6   1       1115.92       1147.30       102.66 o                         
  -8   6   1       6580.27       8983.98       421.34 o                         
  -7   6   1        572.58       1135.79       279.61 o                         
  -6   6   1       3133.48       2192.82        76.81 o                         
  -5   6   1       1625.65       1748.42       109.70 o                         
  -4   6   1      15495.00      19473.95      1012.90 o                         
  -3   6   1       1910.73       1580.26       112.54 o                         
  -2   6   1      29786.38      33495.34      1244.48 o                         
  -1   6   1        136.67        278.99        36.05 o                         
   0   6   1        131.88        489.36       218.84 o                         
   1   6   1        988.53        793.49        49.75 o                         
   2   6   1      56102.00      47838.86      1519.24 o                         
   3   6   1       1526.14       1351.20        66.27 o                         
   4   6   1       2538.83       5465.49       329.30 o                         
   5   6   1       2086.55       1795.52        83.63 o                         
   6   6   1        741.00       1032.56        52.34 o                         
   7   6   1       2872.56       2471.60       121.53 o                         
   8   6   1       9257.33       8975.12       356.65 o                         
   9   6   1        260.15        448.57        44.68 o                         
  10   6   1       1158.03       1245.59        87.59 o                         
  11   6   1          5.45        121.64        62.07 o                         
  12   6   1         84.20        846.32       414.75 o                         
  13   6   1       1538.22       1587.76       175.46 o                         
  14   6   1        626.32        490.03        96.34 o                         
  15   6   1        256.78        286.13        66.48 o                         
  16   6   1         68.32        189.33        60.06 o                         
  17   6   1        353.16        237.21        98.16 o                         
  18   6   1        272.23        304.29       195.91 o                         
  19   6   1          4.10        -74.84        75.53 o                         
  20   6   1         16.66        244.60       195.91 o                         
  21   6   1         12.87         62.52       133.39 o                         
 -21   7   1        102.55        -45.85       145.89 o                         
 -20   7   1          2.67        104.21       112.54 o                         
 -19   7   1         55.46        -81.62        97.92 o                         
 -17   7   1        203.17        158.47       152.14 o                         
 -16   7   1        436.38        363.89       128.19 o                         
 -15   7   1         80.90         46.28        47.49 o                         
 -14   7   1        461.61        419.77        80.85 o                         
 -13   7   1       4497.80       4153.49       315.12 o                         
 -12   7   1        229.89        242.69        56.71 o                         
 -11   7   1        729.89       1107.22        81.20 o                         
 -10   7   1        330.72        668.58        93.93 o                         
  -9   7   1       5608.43       4994.58       408.50 o                         
  -8   7   1       3429.25       3177.32       140.42 o                         
  -7   7   1       2871.83       3885.80       316.79 o                         
  -6   7   1       5278.77       7898.23      2338.89 o                         
  -5   7   1       2284.36       2714.75       150.06 o                         
  -4   7   1       2390.12       3804.06       619.23 o                         
  -3   7   1       2263.66       4018.15       176.85 o                         
  -2   7   1       4658.93      13391.44       804.49 o                         
  -1   7   1       1622.98       2137.86       105.99 o                         
   0   7   1        389.53        225.09        58.36 o                         
   1   7   1       2679.48       2618.17       179.24 o                         
   2   7   1       1192.20       2397.25       179.24 o                         
   3   7   1       9212.24       8185.60       640.07 o                         
   4   7   1       5667.97       5750.57       219.21 o                         
   5   7   1       3223.15       2834.45       108.24 o                         
   6   7   1       9626.61       8939.14       359.01 o                         
   7   7   1       5721.16       4961.29       337.00 o                         
   8   7   1       3601.09       3698.23       295.95 o                         
   9   7   1        435.15       1652.62       113.61 o                         
  10   7   1       1295.66       1274.44        85.28 o                         
  11   7   1       2182.47       2385.05       204.25 o                         
  12   7   1        301.05        758.88       209.33 o                         
  13   7   1       4063.21       3928.91       278.24 o                         
  14   7   1        181.90        336.46        58.82 o                         
  15   7   1        962.47        921.40       121.44 o                         
  16   7   1        478.13        352.80        83.61 o                         
  17   7   1         13.61         18.09        47.84 o                         
  18   7   1         45.62        112.54        95.87 o                         
  19   7   1        136.17         20.84       112.54 o                         
  20   7   1        233.41         99.31       101.66 o                         
  21   7   1         36.99        106.60       128.19 o                         
 -20   8   1         11.04          0.00       112.54 o                         
 -19   8   1        492.64        119.05       131.30 o                         
 -18   8   1        301.59         92.36       122.97 o                         
 -17   8   1         41.19         -4.17        75.96 o                         
 -16   8   1        449.70        517.65       121.64 o                         
 -15   8   1        729.77        559.65       125.82 o                         
 -14   8   1         59.64        265.12        64.98 o                         
 -13   8   1        462.33        756.84        95.59 o                         
 -12   8   1        621.30        791.98       141.72 o                         
 -11   8   1        877.22        945.45        73.47 o                         
 -10   8   1        817.63        809.86        63.17 o                         
  -9   8   1        321.73        844.46        98.83 o                         
  -8   8   1       2163.36       2759.95       190.72 o                         
  -7   8   1       2993.34       3719.47       414.62 o                         
  -6   8   1      18019.00      22360.81       774.11 o                         
  -5   8   1       1536.13       2029.89       142.38 o                         
  -4   8   1       4431.97       4006.69       283.45 o                         
  -3   8   1       1225.59       1392.79        59.33 o                         
  -2   8   1       5022.83       7312.63       441.84 o                         
  -1   8   1        761.62       1498.04       198.00 o                         
   0   8   1       9402.04       8638.62       504.37 o                         
   1   8   1       2954.06       2563.10       133.50 o                         
   2   8   1      16526.31      14979.57       821.16 o                         
   3   8   1       2026.93       1919.71       105.01 o                         
   4   8   1       2328.47       2501.46       154.23 o                         
   5   8   1        243.06        592.75        89.62 o                         
   6   8   1      21744.07      23730.74      1313.49 o                         
   7   8   1       5599.71       5100.81       242.83 o                         
   8   8   1       2418.69       3143.07       186.58 o                         
   9   8   1       2607.51       2571.16       138.60 o                         
  10   8   1        525.20        571.65       142.60 o                         
  11   8   1          8.78        177.17        43.99 o                         
  12   8   1        945.26       1085.94       101.74 o                         
  13   8   1       1356.53       1529.46       152.47 o                         
  14   8   1       1164.51       1120.92       132.64 o                         
  15   8   1        257.31        336.58       183.48 o                         
  16   8   1        551.25        841.82       153.99 o                         
  17   8   1         40.87        122.91        55.88 o                         
  18   8   1        152.24        204.79       308.46 o                         
  19   8   1        124.38        -71.84        75.03 o                         
  20   8   1         45.05        158.23       168.82 o                         
  21   8   1         98.18        -66.69       125.05 o                         
 -18   9   1         96.77         87.57        56.77 o                         
 -17   9   1        328.82        422.49       206.33 o                         
 -16   9   1         11.96         61.26        45.50 o                         
 -15   9   1          1.38        267.48        72.57 o                         
 -14   9   1        403.80        671.10       166.73 o                         
 -13   9   1        834.30       1126.39       102.05 o                         
 -12   9   1        517.52        637.80        95.66 o                         
 -11   9   1       1219.84       1522.11       146.26 o                         
 -10   9   1         71.77        250.43        56.91 o                         
  -9   9   1       3805.49       5250.99       299.94 o                         
  -8   9   1       2636.91       2984.07       151.62 o                         
  -7   9   1       7132.25       6996.13       331.42 o                         
  -6   9   1       1627.98       2177.25       123.97 o                         
  -5   9   1       6402.57       5750.23       248.26 o                         
  -4   9   1       2859.25       4436.02       208.42 o                         
  -3   9   1        200.55        785.83       166.73 o                         
  -2   9   1      15952.14      13795.76       846.17 o                         
  -1   9   1        380.49       1154.63       108.38 o                         
   0   9   1       3396.33       3321.08       170.90 o                         
   1   9   1       1273.30       1504.91        88.99 o                         
   2   9   1       6182.61       8112.95       529.38 o                         
   3   9   1       1681.99       1563.81        78.93 o                         
   4   9   1       4734.77       5868.03       276.72 o                         
   5   9   1        454.76       1883.94       152.14 o                         
   6   9   1        485.97       1033.93        89.11 o                         
   7   9   1       3620.20       4701.60       233.13 o                         
   8   9   1       4383.02       4673.60       277.19 o                         
   9   9   1       2766.13       3322.32       489.31 o                         
  10   9   1        549.68        874.58       185.75 o                         
  11   9   1       1235.99       1256.45        96.35 o                         
  12   9   1        444.93        471.68        75.23 o                         
  13   9   1       1246.34       1257.20       103.68 o                         
  14   9   1       1643.39       1380.00       141.59 o                         
  15   9   1        882.47        911.28       113.22 o                         
  16   9   1        225.98        140.19        60.16 o                         
  17   9   1         12.46         58.16        51.25 o                         
  18   9   1        179.84         33.74       177.15 o                         
  20   9   1        315.84        122.48        97.94 o                         
 -18  10   1        368.98        504.37       170.90 o                         
 -17  10   1         29.11         12.08        44.45 o                         
 -16  10   1        291.29        289.52       145.86 o                         
 -15  10   1          9.67         38.04        61.65 o                         
 -14  10   1        299.77        190.39        58.39 o                         
 -13  10   1        706.64       1047.68       377.46 o                         
 -12  10   1         93.88        165.82        53.28 o                         
 -11  10   1       1739.87       1799.86       149.65 o                         
 -10  10   1       2030.08       1661.11       197.87 o                         
  -9  10   1       2854.33       3028.11       240.20 o                         
  -8  10   1       1489.83       1863.78       154.27 o                         
  -7  10   1       3897.61       3507.75       235.30 o                         
  -6  10   1       3875.21       3454.74       274.32 o                         
  -5  10   1       2214.54       2349.95       179.24 o                         
  -4  10   1       2776.59       2579.97       333.88 o                         
  -3  10   1        272.17        484.44       156.31 o                         
  -2  10   1       7331.80       6995.84       491.86 o                         
  -1  10   1        411.22       1198.45       385.80 o                         
   1  10   1       2079.49       1696.76       117.90 o                         
   2  10   1       2419.27       3852.77       394.14 o                         
   3  10   1        259.43        212.05        56.27 o                         
   4  10   1       1987.62       2468.90       235.00 o                         
   5  10   1       1072.05       1142.97        78.59 o                         
   6  10   1       3283.64       3092.53       127.23 o                         
   7  10   1        674.94       1417.46       191.75 o                         
   8  10   1        883.86       1104.00        91.83 o                         
   9  10   1       6648.62       5603.15       579.40 o                         
  10  10   1        920.05       1004.47        84.86 o                         
  11  10   1       1154.85       1358.29       223.24 o                         
  12  10   1       1052.48       1084.13       156.00 o                         
  13  10   1        458.61        440.02        68.19 o                         
  14  10   1         49.15         94.43        50.82 o                         
  15  10   1         61.87          7.09        48.67 o                         
  16  10   1        437.81        366.34        81.51 o                         
  17  10   1        118.13        320.17        94.43 o                         
  18  10   1        179.77        233.43       229.26 o                         
  19  10   1        262.30        -91.70       120.88 o                         
  20  10   1         82.15        -70.86       116.71 o                         
 -18  11   1         26.42         20.56        65.88 o                         
 -17  11   1         24.23         80.68        56.60 o                         
 -16  11   1         84.67        271.27        80.56 o                         
 -15  11   1        709.12        946.58       143.86 o                         
 -14  11   1         11.21        126.05        66.47 o                         
 -13  11   1        681.15        775.00        86.34 o                         
 -12  11   1         13.36         53.27        34.56 o                         
 -11  11   1       1803.46       2201.23       261.37 o                         
 -10  11   1        481.66        547.90       102.72 o                         
  -9  11   1        865.51       1304.15       159.16 o                         
  -8  11   1        979.70       1269.65        86.19 o                         
  -7  11   1        640.71        713.90        81.54 o                         
  -6  11   1       1048.95       2070.81       298.04 o                         
  -5  11   1       1973.54       1723.75       225.09 o                         
  -4  11   1        635.60        757.15       154.23 o                         
  -3  11   1       1423.67       1478.19       119.34 o                         
  -2  11   1        919.58       1580.26       179.24 o                         
  -1  11   1       1176.55       1950.03       416.83 o                         
   0  11   1       9019.31      10648.22       766.97 o                         
   1  11   1       2468.42       1861.62       147.98 o                         
   2  11   1       3958.19       3214.24       275.11 o                         
   3  11   1       1081.02       1084.43       102.36 o                         
   4  11   1        270.02        411.51        49.52 o                         
   5  11   1        658.83       1189.70        84.90 o                         
   6  11   1       1667.73       2167.88       123.74 o                         
   7  11   1        296.54        333.47       104.21 o                         
   8  11   1       1633.45       1232.51        84.60 o                         
   9  11   1       3097.37       2999.08       177.45 o                         
  10  11   1        213.90        415.74       129.22 o                         
  11  11   1       3102.02       2957.84       177.63 o                         
  12  11   1        113.91         71.70        51.30 o                         
  13  11   1       1641.39       1676.46       147.60 o                         
  14  11   1        228.62        157.18        55.69 o                         
  15  11   1        476.11        445.51        93.80 o                         
  16  11   1        202.90        147.67        68.64 o                         
  17  11   1         71.14        109.32        90.09 o                         
  19  11   1        264.26        204.25       162.56 o                         
 -18  12   1         23.24         57.04        83.96 o                         
 -17  12   1        277.46        151.41        98.15 o                         
 -16  12   1        105.53        -23.95        81.28 o                         
 -15  12   1        309.67        290.44        75.12 o                         
 -14  12   1        408.08        347.98        85.32 o                         
 -13  12   1        325.27        423.46        83.44 o                         
 -12  12   1        781.66       1097.14       101.79 o                         
 -11  12   1       3371.13       2983.24       257.93 o                         
 -10  12   1       4970.46       4583.85       347.34 o                         
  -9  12   1       1531.82       1449.25       127.16 o                         
  -8  12   1       2613.23       2438.93       180.78 o                         
  -7  12   1       3839.66       3079.18       249.26 o                         
  -6  12   1       1752.72       1749.41        89.55 o                         
  -5  12   1       1030.03        999.00        71.35 o                         
  -4  12   1        352.36        496.03       120.88 o                         
  -3  12   1       2372.22       2059.50       155.47 o                         
  -2  12   1       7987.69       8998.74       635.67 o                         
  -1  12   1       2153.40       2000.91       147.28 o                         
   0  12   1      11186.54      13552.45       676.40 o                         
   1  12   1        243.91        665.18        81.01 o                         
   2  12   1       4180.30       4818.06       284.42 o                         
   3  12   1       1448.62       1785.26       393.91 o                         
   4  12   1        224.43        348.80        47.54 o                         
   5  12   1        508.27        938.34       143.81 o                         
   6  12   1       2836.11       2754.50       171.22 o                         
   7  12   1        387.05        754.45       141.72 o                         
   8  12   1       1015.34       1428.06        97.07 o                         
   9  12   1        583.86        686.56        84.58 o                         
  10  12   1       2332.11       2780.89       163.62 o                         
  11  12   1        173.01        659.55        85.53 o                         
  12  12   1       1268.90       1501.89       130.14 o                         
  13  12   1        360.99        547.65        88.67 o                         
  14  12   1         73.32        142.70        66.82 o                         
  15  12   1        131.78         60.89        48.99 o                         
  16  12   1         16.10         18.84        60.07 o                         
  17  12   1         12.13         -0.07        44.63 o                         
  18  12   1          5.76         33.35       104.21 o                         
  19  12   1         28.11        -91.70       112.54 o                         
 -18  13   1        406.73        539.19       195.91 o                         
 -17  13   1        398.95        406.92       200.08 o                         
 -16  13   1         11.19        179.80       183.86 o                         
 -15  13   1        272.69        389.82       101.92 o                         
 -14  13   1        263.73        275.94        81.35 o                         
 -13  13   1        435.80        477.44        86.84 o                         
 -12  13   1        417.19        651.14        98.50 o                         
 -11  13   1       1029.54       1617.65       123.37 o                         
 -10  13   1       1761.76       2149.24       244.37 o                         
  -9  13   1        334.64        361.13        95.66 o                         
  -8  13   1       1036.97        860.29        64.98 o                         
  -7  13   1         49.66        -16.47        28.40 o                         
  -6  13   1       3016.96       3105.83       475.42 o                         
  -5  13   1       1748.74       1985.23       157.86 o                         
  -4  13   1       4624.23       4699.16       373.07 o                         
  -3  13   1        790.23       1149.74       129.45 o                         
  -2  13   1      10801.01       9095.16       517.27 o                         
  -1  13   1       2146.27       4033.97       285.53 o                         
   0  13   1       1119.12       1830.36       216.75 o                         
   1  13   1      13614.12      10187.21       685.92 o                         
   2  13   1       2920.39       4822.82       307.15 o                         
   3  13   1       1775.25       1315.88       131.07 o                         
   4  13   1       2972.39       3098.28       229.39 o                         
   5  13   1        903.23       1530.24       204.25 o                         
   6  13   1       1958.88       1968.51       168.15 o                         
   7  13   1         26.64         70.47        33.47 o                         
   8  13   1         88.66        269.53        50.83 o                         
   9  13   1         77.36        120.66        43.77 o                         
  10  13   1        788.20        890.12        98.20 o                         
  11  13   1       3038.38       2990.05       225.92 o                         
  12  13   1        702.61        853.50       107.83 o                         
  13  13   1        171.79        197.79        57.22 o                         
  14  13   1         58.81         74.79        60.38 o                         
  15  13   1        401.18        366.18        99.08 o                         
  16  13   1        189.41        175.21        62.79 o                         
  17  13   1        521.27        457.71       216.75 o                         
 -18  14   1        155.82        -56.19       102.12 o                         
 -17  14   1        301.63        477.14       141.39 o                         
 -16  14   1         24.38        -43.33        70.55 o                         
 -15  14   1        289.18        350.80       137.03 o                         
 -14  14   1        865.37        746.69       112.07 o                         
 -13  14   1       1083.29       1257.97       160.24 o                         
 -12  14   1       1670.56       1694.85       175.09 o                         
 -11  14   1        703.82       1397.58       142.63 o                         
 -10  14   1        355.30        677.79        79.03 o                         
  -9  14   1       1017.23       1694.93       296.23 o                         
  -8  14   1       1064.92       1060.56        92.82 o                         
  -7  14   1       3259.26       2701.54       350.14 o                         
  -6  14   1       2438.83       2368.07       279.28 o                         
  -5  14   1        375.81        727.97       116.14 o                         
  -4  14   1        130.10        283.98       156.31 o                         
  -3  14   1       1307.78       1711.26       325.13 o                         
  -2  14   1       9869.63       7970.41       665.08 o                         
  -1  14   1        160.17        338.46        77.11 o                         
   0  14   1        475.32        442.63        75.12 o                         
   1  14   1        789.09       1144.84       364.96 o                         
   2  14   1       5590.22       5350.58       698.43 o                         
   3  14   1       2211.61       2134.65       237.59 o                         
   4  14   1        742.30        611.64       100.89 o                         
   5  14   1        706.62        902.85       119.13 o                         
   6  14   1       2038.62       2407.56       191.12 o                         
   7  14   1        976.24       1160.39        89.19 o                         
   8  14   1        421.58        481.56        58.95 o                         
   9  14   1       4050.66       3958.40       207.93 o                         
  10  14   1       1065.03        928.25       113.21 o                         
  11  14   1       2349.09       2538.53       262.94 o                         
  12  14   1       1441.61       1553.25       155.39 o                         
  13  14   1       1004.74       1143.17       141.82 o                         
  14  14   1        134.94        119.38        57.76 o                         
  15  14   1        206.94        521.82       116.73 o                         
  16  14   1         72.96        140.45        68.38 o                         
  17  14   1        153.52        133.39       137.55 o                         
 -18  15   1        259.14        267.39       147.78 o                         
 -17  15   1         33.65         33.35        87.53 o                         
 -16  15   1        500.43        554.39       200.08 o                         
 -15  15   1        631.49        644.54       173.82 o                         
 -14  15   1        399.07        264.07       129.59 o                         
 -13  15   1        678.75        717.82       164.24 o                         
 -12  15   1        514.05        415.61       120.74 o                         
 -11  15   1        811.23        639.66       102.28 o                         
 -10  15   1        601.89        865.76        87.43 o                         
  -9  15   1         11.91        239.85        75.20 o                         
  -8  15   1       1558.12       1596.70       125.77 o                         
  -7  15   1        349.31        536.14        76.02 o                         
  -6  15   1       2965.34       3182.60       279.96 o                         
  -5  15   1        391.48        533.30       106.11 o                         
  -4  15   1       2069.31       2099.11       190.50 o                         
  -3  15   1        632.33       1027.89       191.97 o                         
  -2  15   1       1276.27        791.98       124.62 o                         
  -1  15   1        260.20        411.03        80.91 o                         
   0  15   1        335.03        413.41        72.98 o                         
   1  15   1       1089.79        854.67       116.14 o                         
   2  15   1        694.65        757.19       105.99 o                         
   3  15   1       1977.78       1302.38       157.67 o                         
   4  15   1        578.57        990.84       292.01 o                         
   5  15   1       1217.96       1007.06       138.15 o                         
   6  15   1       1874.65       2177.89       269.82 o                         
   7  15   1        252.14        432.32        73.28 o                         
   8  15   1       1222.08       1417.62       107.69 o                         
   9  15   1        879.90        801.05       117.09 o                         
  10  15   1       1189.10       1377.44       119.77 o                         
  11  15   1        189.30        355.84        72.71 o                         
  12  15   1        232.31        250.51        67.44 o                         
  13  15   1        871.66        579.40       241.76 o                         
  14  15   1         62.18         17.62        49.80 o                         
  15  15   1        161.18        117.23        70.61 o                         
  16  15   1         13.66          7.94       152.14 o                         
 -18  16   1        222.43        300.12       179.24 o                         
 -17  16   1        222.15        205.44       120.05 o                         
 -16  16   1          5.15        137.55       133.39 o                         
 -15  16   1         90.31         73.85       122.97 o                         
 -14  16   1        719.74       1099.97       215.75 o                         
 -13  16   1        248.30        170.90       170.90 o                         
 -12  16   1        177.95        384.13       141.84 o                         
 -11  16   1       1015.91       1025.41       258.44 o                         
 -10  16   1       1517.20       2222.70       269.20 o                         
  -9  16   1       2564.72       2565.43       210.89 o                         
  -8  16   1        893.49       1182.27       212.80 o                         
  -7  16   1       1583.21       1584.83       233.93 o                         
  -6  16   1       1390.71       1895.72       213.67 o                         
  -5  16   1        590.66        766.53       124.00 o                         
  -4  16   1        840.97       1201.14       198.23 o                         
  -3  16   1        482.65        677.00       123.37 o                         
  -1  16   1       1074.16        909.04       113.22 o                         
   0  16   1        175.19        300.01       175.07 o                         
   1  16   1        115.40        391.82        88.28 o                         
   2  16   1        145.20        857.60       170.90 o                         
   3  16   1        839.61        960.06       124.00 o                         
   4  16   1       1519.67       1271.80       266.77 o                         
   5  16   1        444.04        373.95       139.64 o                         
   6  16   1       2313.54       2665.77       273.59 o                         
   7  16   1        964.78       1499.69       176.52 o                         
   8  16   1       1646.40       1734.30       140.45 o                         
   9  16   1          1.87       1133.04       367.04 o                         
  10  16   1       2318.32       2133.90       224.02 o                         
  11  16   1        859.45       1183.94       115.72 o                         
  12  16   1        412.26        497.08        92.97 o                         
  13  16   1        492.25        720.33       160.94 o                         
  14  16   1        742.98        656.02       130.29 o                         
  15  16   1        156.60        115.87        94.18 o                         
  16  16   1        260.17        353.05       122.29 o                         
  17  16   1        175.97        250.10       170.90 o                         
 -17  17   1        350.55        270.94       179.24 o                         
 -16  17   1        267.12        334.77       141.72 o                         
 -15  17   1        381.96        514.01       146.12 o                         
 -14  17   1        137.13        433.51       250.10 o                         
 -13  17   1        815.82        758.48       220.92 o                         
 -12  17   1        119.35        249.43       114.83 o                         
 -11  17   1        590.59        848.66       204.07 o                         
 -10  17   1         18.37        216.75       179.24 o                         
  -9  17   1        803.93        995.67       179.14 o                         
  -8  17   1        531.14        806.59       179.24 o                         
  -7  17   1       2010.33       2054.50       287.65 o                         
  -6  17   1        117.33        215.55       227.17 o                         
  -5  17   1        999.64       2883.85       754.70 o                         
  -4  17   1       5604.15       8020.09      1404.96 o                         
  -3  17   1       1132.79        842.00       212.58 o                         
  -2  17   1       1806.79       1608.11       187.23 o                         
  -1  17   1        157.63        266.85       118.80 o                         
   0  17   1         57.42        116.71        62.52 o                         
   1  17   1        853.02        821.17       131.14 o                         
   2  17   1       1008.15       1176.75       175.30 o                         
   3  17   1        949.92        979.28       267.00 o                         
   4  17   1      10298.00      10149.31      1086.08 o                         
   5  17   1       4608.27       4948.73       558.56 o                         
   6  17   1         67.64        367.06       200.08 o                         
   7  17   1        318.38        691.55       208.42 o                         
   8  17   1        249.43        412.24        87.24 o                         
   9  17   1        965.11       1168.67       140.53 o                         
  10  17   1        334.79        275.98       127.13 o                         
  11  17   1        190.73        242.87        68.29 o                         
  12  17   1         91.70         88.72        64.83 o                         
  13  17   1        606.22        688.59       166.51 o                         
  14  17   1        594.44        384.23       132.54 o                         
  15  17   1        299.53         87.53       150.06 o                         
  16  17   1          3.79         28.64        91.23 o                         
 -16  18   1         25.58         91.70       145.89 o                         
 -15  18   1         61.51        236.18       295.95 o                         
 -14  18   1          2.02        203.22       134.20 o                         
 -13  18   1         98.27        161.98       126.64 o                         
 -12  18   1       1177.83       1243.81       247.48 o                         
 -11  18   1        263.93        295.79       151.26 o                         
 -10  18   1       1253.69       1318.97       221.97 o                         
  -9  18   1        420.23        567.56       137.21 o                         
  -8  18   1        277.19        185.79       123.37 o                         
  -7  18   1        788.69       1360.55       392.05 o                         
  -6  18   1       2317.86       4269.29       596.07 o                         
  -5  18   1       2515.71       2234.74       249.05 o                         
  -4  18   1        601.39       1060.31       210.73 o                         
  -3  18   1       2414.41       2761.27       268.02 o                         
  -2  18   1       2232.44       2084.30       221.06 o                         
  -1  18   1        685.59        616.59       245.93 o                         
   0  18   1          5.86        -15.79        97.96 o                         
   1  18   1        118.38        462.46       100.08 o                         
   2  18   1       1694.27       2417.68       523.12 o                         
   3  18   1       2660.22       2830.76       379.32 o                         
   4  18   1       1396.32       1781.37       231.34 o                         
   5  18   1        615.88       1274.82       179.10 o                         
   6  18   1       6270.76       6666.92       545.39 o                         
   7  18   1        619.75        884.85       167.31 o                         
   8  18   1        309.70        400.75        88.00 o                         
   9  18   1        202.93        334.81       110.10 o                         
  10  18   1        418.16        498.82        99.27 o                         
  11  18   1        301.26        581.46       160.62 o                         
  12  18   1        343.56        712.66       126.03 o                         
  13  18   1         40.01        -83.37        83.37 o                         
  14  18   1        240.43        126.15       139.64 o                         
  15  18   1        100.87         87.53        91.70 o                         
 -17  19   1          7.21        -37.51       125.05 o                         
 -16  19   1        205.84        -29.18       106.11 o                         
 -15  19   1        218.21        178.74       147.08 o                         
 -14  19   1         31.17         42.45       102.14 o                         
 -13  19   1         34.39        366.81       179.24 o                         
 -12  19   1       1023.23       1192.60       291.78 o                         
 -11  19   1        514.09        478.24       181.11 o                         
 -10  19   1        327.79        580.48       149.14 o                         
  -9  19   1        290.72        287.70       134.05 o                         
  -8  19   1       1043.55        986.07       179.16 o                         
  -7  19   1        590.12        680.96       153.71 o                         
  -6  19   1       1372.17       1593.77       228.35 o                         
  -5  19   1         73.95        155.09        79.20 o                         
  -4  19   1        217.11        398.08       114.95 o                         
  -3  19   1       2397.40       2171.24       283.45 o                         
  -2  19   1       3005.07       2718.21       387.65 o                         
  -1  19   1       1538.22       1714.27       201.50 o                         
   0  19   1         57.71        131.43        95.87 o                         
   1  19   1        877.75        912.86       241.76 o                         
   2  19   1        889.87       1646.12       241.76 o                         
   3  19   1        647.41        764.42       131.75 o                         
   4  19   1        769.29        658.60       208.42 o                         
   5  19   1         42.56         10.54       100.04 o                         
   6  19   1        202.86        507.98       126.33 o                         
   7  19   1        190.50        366.08       273.03 o                         
   8  19   1        432.03        512.33       109.50 o                         
   9  19   1        518.89        661.70       113.64 o                         
  10  19   1        152.07        328.71        92.25 o                         
  11  19   1        114.98        137.55       175.07 o                         
  12  19   1         34.07        262.60       195.91 o                         
  13  19   1         27.47         96.76        96.73 o                         
  14  19   1        497.53        -54.19       175.07 o                         
  15  19   1        138.48         54.19       137.55 o                         
 -15  20   1          5.07         -8.34       129.22 o                         
 -14  20   1         60.31        -66.97        88.14 o                         
 -13  20   1        131.73        636.30       188.27 o                         
 -12  20   1         35.30        403.97       148.75 o                         
 -11  20   1        509.95        754.28       213.12 o                         
 -10  20   1        567.54        572.44       189.67 o                         
  -9  20   1        278.33        609.59       174.87 o                         
  -8  20   1        594.40        713.07       172.69 o                         
  -7  20   1        176.14        318.88       115.49 o                         
  -6  20   1        462.89        512.30       170.90 o                         
  -5  20   1        429.48        354.93       119.34 o                         
  -4  20   1         34.70        916.21       158.40 o                         
  -3  20   1        266.40        408.25       112.08 o                         
  -2  20   1        264.34        388.19        99.05 o                         
  -1  20   1       3237.81       2432.36       256.38 o                         
   0  20   1        274.82        264.69       127.13 o                         
   1  20   1        459.39        987.89       204.25 o                         
   2  20   1        217.40        250.10       125.05 o                         
   3  20   1        517.42        630.48       129.59 o                         
   4  20   1       2958.10       2734.88       395.99 o                         
   5  20   1        494.50        544.57       118.69 o                         
   6  20   1         84.03         82.83       102.66 o                         
   7  20   1        109.81         90.61        97.96 o                         
   8  20   1        142.74        239.84        88.37 o                         
   9  20   1        340.86        728.22       176.13 o                         
  10  20   1         40.82        412.74       370.98 o                         
  11  20   1        807.73        585.20       402.24 o                         
  12  20   1        168.91        169.98       131.30 o                         
  13  20   1         49.57         58.66       101.66 o                         
  14  20   1         74.87         40.13       116.71 o                         
  15  20   1         74.14        178.10       129.29 o                         
 -15  21   1         58.14        -79.20       125.05 o                         
 -14  21   1         40.56        -37.51       108.38 o                         
 -13  21   1         36.89        147.39       110.26 o                         
 -12  21   1        598.82       1037.55       262.84 o                         
 -11  21   1        112.08        226.54       128.18 o                         
 -10  21   1        581.15        787.44       191.27 o                         
  -9  21   1         69.49        182.66       102.56 o                         
  -8  21   1       1861.05       2619.34       393.91 o                         
  -7  21   1        172.58        143.69       105.62 o                         
  -6  21   1       1089.09       1522.61       232.79 o                         
  -5  21   1        110.48        508.54       191.74 o                         
  -4  21   1       1863.83       2172.16       366.81 o                         
  -3  21   1        102.48        304.29       137.55 o                         
  -2  21   1        565.05        553.94       133.39 o                         
  -1  21   1        490.71        526.95       141.11 o                         
   0  21   1        144.28         70.86       125.05 o                         
   1  21   1        368.59        637.75       170.90 o                         
   2  21   1        451.56        641.92       175.07 o                         
   3  21   1        629.28        629.05       144.06 o                         
   4  21   1       1652.45       1815.55       230.84 o                         
   5  21   1       1378.29       1259.89       200.29 o                         
   6  21   1        508.45       1119.57       170.65 o                         
   7  21   1         35.69        -51.58        69.10 o                         
   8  21   1        961.90       1601.10       287.61 o                         
   9  21   1        213.60        402.12       260.52 o                         
  10  21   1        325.39        521.38       163.40 o                         
  11  21   1        155.37         38.53       126.33 o                         
  12  21   1        204.39        256.11       279.28 o                         
  13  21   1          8.13         64.38        91.14 o                         
  14  21   1        112.74        108.83       135.47 o                         
  15  21   1         16.14       -166.73       166.73 o                         
 -14  22   1        291.50         87.53       225.09 o                         
 -13  22   1        187.43        104.30       132.15 o                         
 -12  22   1        195.35        299.34       202.93 o                         
 -11  22   1         94.94        388.54       162.17 o                         
 -10  22   1        239.54        279.72       168.82 o                         
  -9  22   1         77.26        323.79       151.77 o                         
  -8  22   1         31.12          8.34       154.23 o                         
  -7  22   1        298.09        226.95       191.74 o                         
  -6  22   1        625.29        639.19       162.03 o                         
  -5  22   1          4.36        370.98       120.88 o                         
  -4  22   1        446.59        601.89       143.81 o                         
  -3  22   1        255.10        517.85       124.62 o                         
  -2  22   1        667.91        591.02       140.65 o                         
  -1  22   1       1201.41       1344.76       191.97 o                         
   0  22   1        220.23        268.71       104.35 o                         
   1  22   1        114.47        412.66       162.56 o                         
   2  22   1        580.83        513.52       141.11 o                         
   3  22   1        479.68        653.20       144.81 o                         
   4  22   1        156.43        253.92       210.50 o                         
   5  22   1        130.41        162.34       118.80 o                         
   6  22   1        336.16        362.64       183.41 o                         
   7  22   1        102.22        112.54        87.53 o                         
   8  22   1        276.61        157.14       121.02 o                         
   9  22   1        348.01        657.04       233.43 o                         
  10  22   1        190.20        128.09       106.10 o                         
  11  22   1        402.56        211.39       193.83 o                         
  12  22   1         39.32        111.86       170.90 o                         
  13  22   1          2.39         24.10       101.66 o                         
  14  22   1         65.26         81.28       106.11 o                         
 -13  23   1        143.22        129.99       151.60 o                         
 -12  23   1        311.21        626.20       223.30 o                         
 -11  23   1        308.60        119.03       169.26 o                         
 -10  23   1         61.29        113.69       106.11 o                         
  -9  23   1         94.97        421.00       187.57 o                         
  -8  23   1       1376.86       1579.70       269.20 o                         
  -7  23   1        452.34        500.20       170.90 o                         
  -6  23   1        649.82        671.10       279.28 o                         
  -5  23   1        817.08       1271.80       325.13 o                         
  -4  23   1        433.70        546.94       137.69 o                         
  -3  23   1        187.88        204.25       158.40 o                         
  -2  23   1        540.43       1552.40       205.75 o                         
  -1  23   1        136.44        368.82       256.35 o                         
   0  23   1        197.37        345.97       158.40 o                         
   1  23   1         30.82         22.93        89.62 o                         
   2  23   1       2555.24       2748.33       308.61 o                         
   3  23   1        376.65        563.41       146.58 o                         
   4  23   1        483.34        746.82       189.66 o                         
   5  23   1       1984.96       2087.50       279.59 o                         
   6  23   1        554.35       1305.15       212.58 o                         
   7  23   1         25.68          4.69        82.37 o                         
   8  23   1        457.34        930.87       167.93 o                         
   9  23   1        696.29        679.44       295.95 o                         
  10  23   1        447.26        147.98       277.19 o                         
  11  23   1        242.96        361.00       258.44 o                         
  12  23   1        304.20        459.84       341.80 o                         
  13  23   1         14.53         91.90       127.13 o                         
 -12  24   1        218.81        408.50       266.77 o                         
 -11  24   1        214.89        407.14       293.87 o                         
 -10  24   1        119.05        385.02       139.42 o                         
  -9  24   1        100.00        135.70       245.93 o                         
  -8  24   1        238.14        348.70       229.26 o                         
  -7  24   1        175.32        398.07       129.69 o                         
  -6  24   1        474.73        626.82       138.87 o                         
  -5  24   1         84.41         91.70       150.06 o                         
  -4  24   1         66.66        -52.61        84.87 o                         
  -3  24   1         64.15        463.27       212.58 o                         
  -2  24   1         37.95        -19.71       104.21 o                         
  -1  24   1        327.83        512.70       154.23 o                         
   0  24   1         82.81        -10.42        85.48 o                         
   1  24   1         57.31        368.31       114.84 o                         
   2  24   1         83.61        272.61       308.46 o                         
   3  24   1       1130.67       1410.11       237.15 o                         
   4  24   1         29.30         60.12        76.46 o                         
   5  24   1        245.67        330.13       117.46 o                         
   6  24   1         30.88        142.03       100.08 o                         
   7  24   1        927.90        936.61       210.60 o                         
   8  24   1         53.66        115.58       113.45 o                         
   9  24   1        187.88        439.87       218.84 o                         
  10  24   1         35.88        -41.68       100.04 o                         
  11  24   1        107.39        180.81       113.22 o                         
  12  24   1          2.93         50.02       106.11 o                         
 -11  25   1         90.23        -42.12       107.87 o                         
 -10  25   1        246.90        127.13       150.32 o                         
  -9  25   1          9.33        153.13       110.15 o                         
  -8  25   1         74.41         29.58       107.31 o                         
  -7  25   1         65.32         58.77       102.14 o                         
  -6  25   1        580.34        441.84       233.43 o                         
  -5  25   1        387.89        817.02       197.48 o                         
  -4  25   1        424.23        760.57       218.84 o                         
  -3  25   1         73.90        245.93       137.55 o                         
  -2  25   1        432.14        480.54       281.36 o                         
  -1  25   1        247.56        253.56       138.44 o                         
   0  25   1        112.59        172.13       113.15 o                         
   1  25   1         40.32        128.03        92.81 o                         
   2  25   1        551.62        822.88       166.51 o                         
   3  25   1        229.92        277.19       112.00 o                         
   4  25   1        458.23        629.42       258.44 o                         
   5  25   1        680.05       1551.08       208.42 o                         
   6  25   1        919.75       1082.36       196.20 o                         
   7  25   1        113.46        205.26       120.41 o                         
   8  25   1         73.18         66.34       117.01 o                         
   9  25   1         70.42         91.02        97.13 o                         
  10  25   1         67.87         66.69       166.73 o                         
  11  25   1         48.47        224.41       187.57 o                         
  -9  26   1         26.86         35.77        97.13 o                         
  -8  26   1        347.92        133.39       187.57 o                         
  -7  26   1         59.75        -22.93       103.16 o                         
  -6  26   1        366.39        332.50       145.34 o                         
  -5  26   1         71.08        331.81       360.56 o                         
  -4  26   1        320.79        331.06       132.54 o                         
  -3  26   1        366.38        576.66       356.39 o                         
  -2  26   1         70.08         -1.98        89.57 o                         
  -1  26   1        693.85        786.95       182.10 o                         
   0  26   1        193.81        379.43       112.76 o                         
   1  26   1         93.72        135.47       143.81 o                         
   2  26   1         22.08         62.23       104.60 o                         
   3  26   1        629.33        959.21       170.90 o                         
   4  26   1        407.76        699.96       155.88 o                         
   5  26   1        139.66        287.13       113.15 o                         
   6  26   1         22.96         33.35       116.71 o                         
   7  26   1        101.86        302.00       210.50 o                         
   8  26   1         82.92        103.90       119.13 o                         
   9  26   1         31.29        -18.51       108.16 o                         
  -8  27   1        151.77        229.26       233.43 o                         
  -7  27   1         15.49        -68.31        89.11 o                         
  -6  27   1          6.51        183.41       154.23 o                         
  -5  27   1         56.46         66.69       154.23 o                         
  -4  27   1        138.80         77.73        99.69 o                         
  -3  27   1        108.43        236.68       128.19 o                         
  -2  27   1        233.57        437.67       225.09 o                         
  -1  27   1        362.98        480.39       148.65 o                         
   0  27   1        136.31        166.73       141.48 o                         
   1  27   1        163.01        233.43       154.23 o                         
   2  27   1          6.48        150.06       175.07 o                         
   3  27   1         55.44        -48.28        97.13 o                         
   4  27   1         15.69         71.61        95.87 o                         
   5  27   1         41.42        100.04       120.74 o                         
   6  27   1         11.56        -51.80        99.05 o                         
   7  27   1         30.15        216.75       141.72 o                         
   8  27   1        202.23        287.61       225.09 o                         
  -6  28   1         72.02        145.89       258.44 o                         
  -5  28   1        296.77        264.64       192.64 o                         
  -4  28   1        461.64        334.48       180.39 o                         
  -3  28   1        169.98        494.90       239.68 o                         
  -2  28   1        114.91        350.49       141.11 o                         
  -1  28   1       1127.27       1544.80       309.19 o                         
   0  28   1       1133.79       1398.96       297.14 o                         
   1  28   1        456.92        814.66       215.10 o                         
   2  28   1        124.31        286.46       128.19 o                         
   3  28   1        375.32        617.82       172.26 o                         
   4  28   1        335.55        804.97       185.49 o                         
   5  28   1        177.04        368.70       155.47 o                         
   6  28   1         15.04          2.47       133.89 o                         
  -2  29   1        160.87        501.21       223.48 o                         
  -1  29   1         41.98        131.44       132.54 o                         
   0  29   1         65.33          4.17       120.88 o                         
   1  29   1         96.44         23.79        95.76 o                         
   2  29   1        257.70        591.90       295.95 o                         
   3  29   1         77.76        116.71       175.07 o                         
  -3 -29   2        376.66        562.72       287.61 o                         
  -2 -29   2        282.86        304.29       250.10 o                         
  -6 -28   2         64.83         20.84       133.39 o                         
  -5 -28   2         44.30        150.25       125.82 o                         
  -4 -28   2        224.55         21.99       137.69 o                         
  -3 -28   2        224.47        112.60       116.10 o                         
  -2 -28   2         29.92        104.21       154.23 o                         
  -1 -28   2         89.35        304.29       220.92 o                         
   0 -28   2        235.98         50.02       183.41 o                         
   1 -28   2        164.07         95.87       179.24 o                         
   4 -28   2        175.40        104.21       137.55 o                         
   6 -28   2         83.98        112.54       162.56 o                         
  -8 -27   2         19.91         70.86       137.55 o                         
  -7 -27   2         50.43         83.37       154.23 o                         
  -6 -27   2        155.61        -14.97       104.35 o                         
  -5 -27   2        150.23         53.15       116.14 o                         
  -4 -27   2         81.41         60.67       119.13 o                         
  -3 -27   2        189.88         63.21       134.08 o                         
  -2 -27   2        664.96        466.85       220.92 o                         
  -1 -27   2        187.05        150.06       187.57 o                         
   0 -27   2        149.53        158.40       175.07 o                         
   1 -27   2        449.24        -91.70        91.70 o                         
   2 -27   2        185.23        325.13       237.59 o                         
   3 -27   2        164.84         56.58        71.95 o                         
   4 -27   2        347.75        179.24       187.57 o                         
   5 -27   2        200.05        112.54       183.41 o                         
   6 -27   2        160.27         79.20       195.91 o                         
   7 -27   2          6.58        -88.42        88.42 o                         
   8 -27   2        306.18        254.50       198.00 o                         
  -9 -26   2        108.21        -31.73       105.62 o                         
  -8 -26   2        122.71         32.80       111.89 o                         
  -7 -26   2         87.93        -39.01        94.18 o                         
  -6 -26   2         16.44        -15.04        82.37 o                         
  -5 -26   2         52.76        220.11       160.48 o                         
  -4 -26   2        488.53        466.57       153.71 o                         
  -2 -26   2        234.01        -42.15        79.42 o                         
  -1 -26   2          3.93        -37.11        73.06 o                         
   0 -26   2        108.66        322.07       289.70 o                         
   1 -26   2        117.09        201.65       181.15 o                         
   2 -26   2         15.89        101.20       120.88 o                         
   3 -26   2        428.92         91.70       158.40 o                         
   4 -26   2         97.20         19.90        91.23 o                         
   5 -26   2        221.75         18.76        85.48 o                         
   6 -26   2        132.16        254.27       150.06 o                         
   7 -26   2         71.11        128.73       100.89 o                         
   8 -26   2         96.31         66.31       125.82 o                         
   9 -26   2         37.28         62.52       106.11 o                         
  10 -26   2        140.62         50.02       125.05 o                         
 -11 -25   2        108.13        220.92       245.93 o                         
 -10 -25   2        580.17        439.06       541.88 o                         
  -9 -25   2         39.88        -81.28        88.42 o                         
  -8 -25   2         45.61         14.22        74.77 o                         
  -7 -25   2        229.33         -8.34       187.57 o                         
  -6 -25   2        851.22        284.47       350.14 o                         
  -5 -25   2        375.51        417.04       173.82 o                         
  -4 -25   2          8.54        202.14       125.03 o                         
  -3 -25   2        129.31         77.32        91.23 o                         
  -2 -25   2        775.51        531.46       163.80 o                         
  -1 -25   2         91.54        165.40       110.50 o                         
   0 -25   2        436.92        335.65       117.46 o                         
   1 -25   2        680.58        644.89       155.88 o                         
   2 -25   2        399.25        234.44       122.74 o                         
   3 -25   2          7.01         70.86       104.21 o                         
   4 -25   2       1082.85        514.69       244.17 o                         
   5 -25   2        561.64        389.28       165.66 o                         
   6 -25   2       1250.61        854.51       337.63 o                         
   7 -25   2         36.73         22.93        76.63 o                         
   8 -25   2        229.45        254.27       183.41 o                         
   9 -25   2         17.80          8.63       120.88 o                         
  10 -25   2       1201.01        301.30       481.44 o                         
  11 -25   2        189.47         30.61       103.03 o                         
 -12 -24   2         72.30         91.32       170.90 o                         
 -11 -24   2        110.11         61.14       116.10 o                         
 -10 -24   2         81.63         60.29        95.74 o                         
  -9 -24   2         38.22         33.35       120.88 o                         
  -7 -24   2        768.67       1108.77       316.79 o                         
  -6 -24   2          2.71         20.84       125.05 o                         
  -5 -24   2        109.42        204.25       216.75 o                         
  -4 -24   2        774.00        712.78       258.44 o                         
  -3 -24   2        450.21        475.77       277.19 o                         
  -2 -24   2        222.28         76.59        96.09 o                         
  -1 -24   2         32.66        166.56       156.31 o                         
   0 -24   2        169.18        271.35        81.64 o                         
   1 -24   2        241.72         20.84       108.38 o                         
   2 -24   2        323.64        164.41        91.92 o                         
   3 -24   2        473.68        279.55       165.98 o                         
   4 -24   2        161.28         94.54        78.20 o                         
   5 -24   2        336.97        212.58       168.82 o                         
   6 -24   2        413.63        293.09       167.70 o                         
   7 -24   2        608.02        316.49       145.48 o                         
   8 -24   2         96.41         20.84       208.42 o                         
   9 -24   2         67.28         15.17        73.51 o                         
  10 -24   2        343.60         -2.87       108.58 o                         
  11 -24   2        187.98        141.93       116.17 o                         
  12 -24   2         22.86          7.21       107.98 o                         
 -13 -23   2        101.37        170.90       130.05 o                         
 -12 -23   2         48.42         84.53       144.22 o                         
 -11 -23   2         52.94        160.27       143.61 o                         
 -10 -23   2        152.80         78.47        93.72 o                         
  -9 -23   2        108.17         82.28        99.12 o                         
  -8 -23   2        256.46        187.50       273.03 o                         
  -7 -23   2         78.52         37.51       158.40 o                         
  -6 -23   2        378.85        571.06       320.96 o                         
  -5 -23   2         60.44        301.71       316.79 o                         
  -4 -23   2        344.78        549.89       147.28 o                         
  -3 -23   2        380.20        362.73       148.65 o                         
  -2 -23   2        466.01        318.66       135.18 o                         
  -1 -23   2        128.44        256.51       275.11 o                         
   0 -23   2        594.51        605.19        92.53 o                         
   1 -23   2        874.46        521.94        89.67 o                         
   2 -23   2       1166.46        663.45       148.19 o                         
   3 -23   2         71.82         48.28        68.36 o                         
   4 -23   2        430.42        478.15       156.31 o                         
   5 -23   2        801.05        609.91       120.14 o                         
   6 -23   2       2033.85       1344.56       225.47 o                         
   7 -23   2         59.78         15.07        61.16 o                         
   8 -23   2       1771.57       1233.70       277.43 o                         
  10 -23   2         14.24        113.84       103.12 o                         
  11 -23   2          6.79        -87.65       102.03 o                         
  12 -23   2        183.57        -12.50       183.41 o                         
  13 -23   2        186.50         52.02       214.67 o                         
 -14 -22   2        322.54        441.84       225.09 o                         
 -13 -22   2         39.88        355.69       391.82 o                         
 -12 -22   2          2.49        170.12       125.03 o                         
 -11 -22   2        565.16        671.02       221.35 o                         
 -10 -22   2         15.17        -91.23        91.23 o                         
  -9 -22   2       1493.32       1127.30       402.47 o                         
  -8 -22   2        298.34        258.44       233.43 o                         
  -7 -22   2       1119.67       1179.25       240.35 o                         
  -6 -22   2        308.74        512.59       163.40 o                         
  -5 -22   2          8.10        -37.60        74.08 o                         
  -4 -22   2       1358.46        831.91       200.25 o                         
  -3 -22   2        242.80        313.15        96.51 o                         
  -2 -22   2        319.96        353.07        88.05 o                         
  -1 -22   2        224.07        383.49       110.26 o                         
   0 -22   2        761.23        550.79        80.88 o                         
   1 -22   2        556.77        387.57        75.32 o                         
   2 -22   2        111.06        141.09        54.63 o                         
   3 -22   2        748.92        530.53       114.84 o                         
   4 -22   2        334.92        345.46       106.64 o                         
   5 -22   2        315.32        250.95        93.86 o                         
   6 -22   2       1202.91        865.96       137.45 o                         
   7 -22   2        138.63        782.49       679.67 o                         
   8 -22   2        582.72        327.24       171.44 o                         
   9 -22   2        372.83        349.05       197.22 o                         
  10 -22   2         60.90         32.91        80.91 o                         
  11 -22   2         24.34        194.97       235.51 o                         
  12 -22   2         61.70        -64.01        87.53 o                         
  13 -22   2         23.61         33.35       158.40 o                         
  14 -22   2        139.48        126.50       167.93 o                         
 -15 -21   2        110.24        206.81       151.91 o                         
 -14 -21   2        105.29        241.33       163.99 o                         
 -13 -21   2         37.98        -30.34       100.08 o                         
 -12 -21   2         20.92        133.39       150.06 o                         
 -11 -21   2        258.31        183.41       158.40 o                         
 -10 -21   2        784.59        564.41       209.17 o                         
  -9 -21   2         31.91          0.00       120.88 o                         
  -8 -21   2        372.69        645.47       177.43 o                         
  -7 -21   2        251.70        187.52       107.55 o                         
  -6 -21   2       1074.02        998.71       201.78 o                         
  -5 -21   2         91.13         83.37        88.42 o                         
  -4 -21   2        424.22        350.44        94.25 o                         
  -3 -21   2         72.73         50.57        60.16 o                         
  -2 -21   2        231.26        188.51        57.18 o                         
  -1 -21   2         35.03        308.97        66.93 o                         
   0 -21   2       1374.27       1175.21       118.69 o                         
   1 -21   2       1304.19        888.81       102.96 o                         
   2 -21   2        288.55        397.92        94.18 o                         
   3 -21   2          7.17        -48.21        75.03 o                         
   4 -21   2        699.30        367.54       219.91 o                         
   5 -21   2        113.56         20.15        70.55 o                         
   6 -21   2        608.65        314.25       151.90 o                         
   7 -21   2          7.73        -28.61        42.98 o                         
   8 -21   2       1121.90        825.87       329.37 o                         
   9 -21   2         71.12        -32.75        66.91 o                         
  10 -21   2        947.85        493.43       242.30 o                         
  11 -21   2         25.71        -54.19       120.88 o                         
  12 -21   2        196.76        483.53       225.09 o                         
  13 -21   2         34.88        -20.39        94.18 o                         
  14 -21   2         29.43         44.54       106.11 o                         
  15 -21   2        259.36        215.41       169.46 o                         
 -16 -20   2        497.14        729.46       370.98 o                         
 -15 -20   2         22.41        112.18       227.17 o                         
 -14 -20   2         18.98         93.79       112.54 o                         
 -13 -20   2         88.13         53.72       104.60 o                         
 -12 -20   2          7.35        -23.62       156.31 o                         
 -11 -20   2        386.20        336.47       172.99 o                         
 -10 -20   2        168.36        508.98       159.00 o                         
  -9 -20   2       1438.29       1191.76       232.21 o                         
  -8 -20   2        629.63        537.71       266.77 o                         
  -7 -20   2        874.46        775.31       237.59 o                         
  -6 -20   2        480.80        500.20       233.43 o                         
  -5 -20   2       1621.09       1053.77       223.24 o                         
  -4 -20   2       1322.95       1212.14       282.87 o                         
  -3 -20   2         69.23        118.08        62.60 o                         
  -2 -20   2         61.93          9.60        48.13 o                         
  -1 -20   2        416.49        538.66        79.14 o                         
   0 -20   2       1165.03        976.89       107.76 o                         
   1 -20   2       1901.41       1520.96       135.03 o                         
   2 -20   2         44.29         20.70        54.15 o                         
   3 -20   2        551.47        504.83        75.35 o                         
   4 -20   2       2654.78       1001.12       471.25 o                         
   5 -20   2        938.33        964.74       148.20 o                         
   6 -20   2        541.66        364.49       115.58 o                         
   7 -20   2        409.84        556.44       104.40 o                         
   8 -20   2       1556.42       1230.12       358.48 o                         
   9 -20   2        493.12        156.53       133.39 o                         
  10 -20   2       2725.26       1428.31       815.14 o                         
  11 -20   2         79.47         50.66        94.14 o                         
  12 -20   2         92.85        109.49       126.33 o                         
  13 -20   2         14.27          0.61        89.86 o                         
  14 -20   2         97.30        161.50       142.99 o                         
  15 -20   2         45.44         39.58       159.64 o                         
  16 -20   2        142.06        444.44       483.53 o                         
 -17 -19   2         28.28         55.27       214.67 o                         
 -16 -19   2        323.59        307.30       171.23 o                         
 -15 -19   2         33.69        184.67       145.70 o                         
 -14 -19   2         86.80        128.26       113.15 o                         
 -13 -19   2          8.88         36.58        98.44 o                         
 -12 -19   2         43.12        314.79       113.22 o                         
 -11 -19   2        788.46        933.89       281.59 o                         
 -10 -19   2        943.72        854.51       262.60 o                         
  -9 -19   2        148.04        201.97       128.09 o                         
  -8 -19   2         33.46        119.51        97.13 o                         
  -7 -19   2         38.29         76.92        93.79 o                         
  -6 -19   2        579.22        572.82        97.13 o                         
  -5 -19   2         91.26         11.78        46.99 o                         
  -4 -19   2        807.97        555.10        95.58 o                         
  -3 -19   2       4581.48       4259.72       420.99 o                         
  -2 -19   2        955.42       1129.48       161.58 o                         
  -1 -19   2       2134.93       1732.67       156.70 o                         
   0 -19   2        768.56        740.58        82.92 o                         
   1 -19   2       1320.06       1196.24       111.08 o                         
   2 -19   2       1755.53       1655.29       304.29 o                         
   3 -19   2        437.46        962.55       172.41 o                         
   4 -19   2        384.57        351.23        78.04 o                         
   5 -19   2        190.26        162.16        68.10 o                         
   6 -19   2        207.47        394.22       137.97 o                         
   7 -19   2        140.92         97.96        82.53 o                         
   8 -19   2         68.39         64.61       114.63 o                         
   9 -19   2         89.10        476.99       229.26 o                         
  10 -19   2       1350.92        862.63       264.83 o                         
  11 -19   2        822.78        637.08       189.27 o                         
  12 -19   2        445.85        223.15       291.78 o                         
  13 -19   2         19.37        108.38       141.72 o                         
  14 -19   2          8.84         92.72       156.31 o                         
  15 -19   2        137.16        156.04       147.78 o                         
  16 -19   2         39.42        -21.24       122.12 o                         
 -17 -18   2         25.39        187.57       241.76 o                         
 -16 -18   2          0.05        125.05       154.23 o                         
 -15 -18   2        103.77         33.35       216.75 o                         
 -14 -18   2        220.35         91.25       134.72 o                         
 -13 -18   2        456.23        137.83       175.67 o                         
 -12 -18   2       1329.26       1312.85       267.01 o                         
 -11 -18   2         56.52        -42.82       125.05 o                         
 -10 -18   2        412.20        925.48       201.29 o                         
  -9 -18   2        774.62        768.76       179.50 o                         
  -8 -18   2        288.09        594.71       160.83 o                         
  -7 -18   2       1317.79       1407.01       231.95 o                         
  -6 -18   2       1546.70       1713.64       208.42 o                         
  -5 -18   2       2490.70       2337.40       483.53 o                         
  -4 -18   2       4953.80       4899.63       383.66 o                         
  -3 -18   2       2782.91       3535.20       409.80 o                         
  -2 -18   2       1493.11       1528.69       109.02 o                         
  -1 -18   2        503.04        276.06        70.40 o                         
   0 -18   2        785.61        580.57        68.57 o                         
   1 -18   2        729.59        512.72       100.21 o                         
   2 -18   2       2930.38       2123.33       152.90 o                         
   3 -18   2       5193.09       4691.51       272.36 o                         
   4 -18   2       2178.28       3268.74       256.85 o                         
   5 -18   2       1663.87       1925.44       185.59 o                         
   6 -18   2       6931.79       5828.95       915.18 o                         
   7 -18   2        508.78       1087.74       341.97 o                         
   8 -18   2       1146.35       1597.98       230.24 o                         
   9 -18   2         22.31         90.80       108.94 o                         
  10 -18   2       2609.95       2308.47       338.61 o                         
  11 -18   2         92.17         18.38       145.89 o                         
  12 -18   2       1817.73       2027.89       282.96 o                         
  13 -18   2         84.28         89.13       107.31 o                         
  14 -18   2         14.31         87.53       141.72 o                         
  15 -18   2        382.41        155.35       160.48 o                         
  16 -18   2          1.77         99.76       109.79 o                         
  17 -18   2        130.94        -13.70       107.31 o                         
 -18 -17   2        120.10        169.30       183.49 o                         
 -17 -17   2        118.80        126.71       142.99 o                         
 -16 -17   2         28.28         -1.16       164.65 o                         
 -15 -17   2         39.16        -12.01       100.04 o                         
 -14 -17   2         33.29        109.09       102.03 o                         
 -13 -17   2        148.11        526.33       169.31 o                         
 -12 -17   2        398.01        213.65       141.20 o                         
 -11 -17   2       1131.96        840.48       225.35 o                         
 -10 -17   2         20.94        104.35        83.04 o                         
  -9 -17   2        162.64        147.98       109.06 o                         
  -8 -17   2        830.38        800.14       203.31 o                         
  -7 -17   2        735.12        627.55       150.06 o                         
  -6 -17   2        150.73         35.21        82.97 o                         
  -5 -17   2       1281.66       1243.48       208.71 o                         
  -4 -17   2       2323.17       3077.86      1165.28 o                         
  -3 -17   2        230.62        195.32        42.72 o                         
  -2 -17   2       2027.59       1754.27       162.44 o                         
  -1 -17   2         86.55        102.13        36.46 o                         
   0 -17   2       1033.85        918.50        81.46 o                         
   1 -17   2        624.19        541.27        83.77 o                         
   2 -17   2       1484.98       1396.33       166.35 o                         
   3 -17   2        293.63        409.19        60.71 o                         
   4 -17   2       2586.45       2406.85       177.49 o                         
   5 -17   2        944.87        998.61       115.37 o                         
   6 -17   2        119.83         60.98        49.50 o                         
   7 -17   2        664.09        459.45       220.92 o                         
   8 -17   2        650.03       1091.22       364.96 o                         
   9 -17   2        511.65        722.70       335.55 o                         
  10 -17   2        497.18        425.17       147.37 o                         
  11 -17   2         74.34        433.86       162.56 o                         
  12 -17   2        159.76        104.66        95.49 o                         
  13 -17   2        317.26        694.35       174.21 o                         
  14 -17   2         45.47        410.07       289.70 o                         
  15 -17   2        250.37          8.34       175.07 o                         
  16 -17   2        305.50         56.62       130.94 o                         
  17 -17   2         82.20         55.78       123.37 o                         
  18 -17   2        183.87        124.90       159.24 o                         
 -18 -16   2         87.13        124.92       136.84 o                         
 -17 -16   2         76.31        133.04       136.11 o                         
 -16 -16   2        113.34        153.31       118.17 o                         
 -15 -16   2          5.29         71.07       147.08 o                         
 -14 -16   2        806.95        547.11       205.16 o                         
 -13 -16   2        423.66        354.31       195.91 o                         
 -12 -16   2        946.91        666.93       283.45 o                         
 -11 -16   2       1330.89        921.52       189.66 o                         
 -10 -16   2       3049.69       2983.99       357.28 o                         
  -9 -16   2         20.58         45.54       116.71 o                         
  -8 -16   2        830.46        747.02        89.38 o                         
  -7 -16   2       1048.34       1209.28       270.94 o                         
  -6 -16   2        913.67        874.28        92.76 o                         
  -5 -16   2       3599.05       3039.66       245.50 o                         
  -4 -16   2        890.98        870.45       131.48 o                         
  -3 -16   2       2080.42       1580.42       126.78 o                         
  -2 -16   2        592.19        652.87       114.58 o                         
  -1 -16   2        804.25        927.57        93.28 o                         
   0 -16   2        942.82        799.61        86.43 o                         
   1 -16   2       2198.72       1722.68       142.59 o                         
   2 -16   2       1069.49       1017.56       117.46 o                         
   3 -16   2       1001.27        955.09        87.82 o                         
   4 -16   2       2866.75       2060.06       155.09 o                         
   5 -16   2       3581.12       2968.43       177.19 o                         
   6 -16   2       1768.22       1225.95       233.43 o                         
   7 -16   2        978.78        694.75       112.72 o                         
   8 -16   2       2577.53       1742.82       345.97 o                         
   9 -16   2         10.43         18.76       102.12 o                         
  10 -16   2       4549.92       4110.90       704.45 o                         
  11 -16   2        103.35         74.61       117.79 o                         
  12 -16   2        723.84        738.28       176.55 o                         
  13 -16   2        225.93        380.28       138.13 o                         
  14 -16   2       1235.59       1405.19       345.97 o                         
  15 -16   2        391.68        104.21       208.42 o                         
  16 -16   2         95.30         32.71       114.17 o                         
  17 -16   2         89.08         53.53       139.42 o                         
  18 -16   2         21.65        -12.50       150.06 o                         
 -19 -15   2         49.64        156.02       157.67 o                         
 -18 -15   2         56.65        -27.82       148.82 o                         
 -17 -15   2         17.99          6.85       108.38 o                         
 -16 -15   2        648.71        726.34       191.02 o                         
 -15 -15   2        228.74        325.13       166.73 o                         
 -14 -15   2        915.84        720.14       236.16 o                         
 -13 -15   2        270.50        241.81       166.73 o                         
 -12 -15   2        255.91        221.34       130.54 o                         
 -11 -15   2       1383.32        988.41       193.21 o                         
 -10 -15   2        802.51        903.67       177.99 o                         
  -9 -15   2        580.22       1730.87       245.46 o                         
  -8 -15   2       1782.76       1287.65       214.62 o                         
  -7 -15   2       1073.47        698.90        72.67 o                         
  -6 -15   2       2294.09       1942.21       135.05 o                         
  -5 -15   2        515.90        597.55        73.60 o                         
  -4 -15   2       2302.47       1993.15       113.11 o                         
  -3 -15   2       2305.49       2076.97       218.27 o                         
  -2 -15   2       1671.53       2815.47       875.35 o                         
  -1 -15   2       2230.81       1852.08       121.05 o                         
   0 -15   2       1395.44       1125.69        90.98 o                         
   1 -15   2        582.35        769.70       103.80 o                         
   2 -15   2        234.50       2218.89       212.58 o                         
   3 -15   2       2019.04       1875.45       115.59 o                         
   4 -15   2       1052.15       1198.55       119.77 o                         
   5 -15   2        353.68        666.77       185.49 o                         
   6 -15   2       1232.35       1254.41       146.67 o                         
   7 -15   2        235.81        332.99       102.03 o                         
   8 -15   2        448.44        576.33       132.54 o                         
   9 -15   2       5628.69       5118.14       526.71 o                         
  10 -15   2       1629.15       1211.88       240.20 o                         
  11 -15   2        256.41        312.62       225.09 o                         
  12 -15   2        848.16        632.07       194.26 o                         
  13 -15   2        182.45        171.12       172.26 o                         
  14 -15   2        376.64        468.44       314.71 o                         
  15 -15   2        701.32        726.80       242.83 o                         
  16 -15   2        270.59        181.32       147.37 o                         
  17 -15   2        197.81        195.91       220.92 o                         
  18 -15   2        130.46        -15.17       107.01 o                         
  19 -15   2          3.21         62.52       175.07 o                         
 -19 -14   2         35.10         67.55       129.59 o                         
 -18 -14   2         13.17        -66.69       216.75 o                         
 -17 -14   2          9.14        -14.81        94.81 o                         
 -16 -14   2        239.46        404.33       220.92 o                         
 -15 -14   2         52.35        204.57       169.05 o                         
 -14 -14   2         55.30        281.03       127.19 o                         
 -13 -14   2         29.48        137.40       341.80 o                         
 -12 -14   2        554.71        450.20       410.58 o                         
 -11 -14   2        164.91       1544.43       408.73 o                         
 -10 -14   2       3736.28       3024.43       352.54 o                         
  -9 -14   2        219.14        449.14       110.96 o                         
  -8 -14   2        246.84        282.11       122.97 o                         
  -7 -14   2       2082.04       2130.24       232.35 o                         
  -6 -14   2       1160.19        844.95        80.48 o                         
  -5 -14   2       1589.39       1807.96       144.84 o                         
  -4 -14   2        763.78        787.99        79.19 o                         
  -3 -14   2       1369.14       1517.44       161.84 o                         
  -2 -14   2        285.14        295.94        42.32 o                         
  -1 -14   2       3341.43       2709.97       127.56 o                         
   0 -14   2        253.80        170.72        54.15 o                         
   1 -14   2       2501.35       2595.53       193.13 o                         
   2 -14   2       1063.45       1374.60       295.50 o                         
   3 -14   2       2493.67       2421.22       150.00 o                         
   4 -14   2        522.78        616.23        87.28 o                         
   5 -14   2       4464.68       3444.33       253.28 o                         
   6 -14   2       1687.39       1553.65       154.63 o                         
   7 -14   2       1714.29       1551.08       291.78 o                         
   8 -14   2        407.87        380.71       104.16 o                         
   9 -14   2       1310.43       1139.87       205.90 o                         
  10 -14   2         66.14        691.94       283.45 o                         
  11 -14   2       5409.75       4648.61       733.63 o                         
  12 -14   2        121.44        141.83       115.06 o                         
  13 -14   2        207.09        173.95       139.14 o                         
  14 -14   2        717.40        690.48       209.49 o                         
  15 -14   2        785.80        787.76       231.45 o                         
  16 -14   2         31.43         -2.02       103.03 o                         
  17 -14   2        409.85        511.66       291.78 o                         
  18 -14   2         18.68         91.70       200.08 o                         
  19 -14   2        399.19        275.76       193.11 o                         
 -20 -13   2         21.64        -40.65       125.03 o                         
 -19 -13   2         90.47         91.70       200.08 o                         
 -18 -13   2        194.65        159.73       146.58 o                         
 -17 -13   2        159.52         71.17       158.84 o                         
 -16 -13   2        684.01        557.69       183.35 o                         
 -15 -13   2        220.30        214.37       122.85 o                         
 -14 -13   2        920.28        866.57       161.79 o                         
 -13 -13   2        447.07        489.01       161.81 o                         
 -12 -13   2       2296.31       1834.53       383.49 o                         
 -11 -13   2       3570.04       3065.18       364.40 o                         
 -10 -13   2        456.77       1745.92       214.28 o                         
  -9 -13   2        877.49       1056.33       171.23 o                         
  -8 -13   2        523.99        430.50        97.13 o                         
  -7 -13   2       1810.01       1435.76       169.31 o                         
  -6 -13   2       3940.88       2755.73       333.47 o                         
  -5 -13   2       2779.95       2101.30       154.23 o                         
  -4 -13   2       3366.45       2487.83       134.26 o                         
  -3 -13   2       6830.33       5680.32       348.50 o                         
  -2 -13   2       2193.12       1926.93       133.39 o                         
  -1 -13   2       9960.70       7527.61       440.05 o                         
   0 -13   2        740.05        577.01        47.38 o                         
   1 -13   2        328.68       1806.48        97.51 o                         
   2 -13   2        582.25        721.12       137.55 o                         
   3 -13   2       5736.20       4546.35       242.21 o                         
   4 -13   2       1377.05       1342.36       105.80 o                         
   5 -13   2       1499.73       1571.77       129.22 o                         
   6 -13   2       1933.44       2038.57       155.34 o                         
   7 -13   2        267.49        453.41        94.94 o                         
   8 -13   2        609.95        529.76       126.74 o                         
   9 -13   2       2827.19       2748.98       285.72 o                         
  10 -13   2       7109.62       6633.19       766.97 o                         
  11 -13   2         11.58        713.95       168.54 o                         
  12 -13   2       1892.09       1840.49       280.91 o                         
  13 -13   2         58.77        153.68       121.65 o                         
  14 -13   2        504.63        435.59       156.21 o                         
  15 -13   2        233.36        308.38       154.72 o                         
  16 -13   2        296.92        412.66       250.10 o                         
  17 -13   2        106.84         -4.17       179.24 o                         
  18 -13   2         18.26        -41.68       200.08 o                         
  19 -13   2         39.30         80.31       131.75 o                         
 -20 -12   2         96.84        201.13       178.25 o                         
 -19 -12   2        128.75        112.47       155.88 o                         
 -18 -12   2        239.56         52.78       130.54 o                         
 -17 -12   2         70.31         70.42       123.17 o                         
 -16 -12   2         36.95         58.36        97.00 o                         
 -15 -12   2        318.46        582.05       164.65 o                         
 -14 -12   2         10.50        -41.07       145.89 o                         
 -13 -12   2        442.92        577.21       154.22 o                         
 -12 -12   2        867.77       1133.78       291.78 o                         
 -11 -12   2       2917.64       3139.64       339.96 o                         
 -10 -12   2       4606.53       4938.63       467.07 o                         
  -9 -12   2       1099.17        893.90       168.10 o                         
  -8 -12   2       1400.28       1337.67       158.20 o                         
  -7 -12   2       3415.17       2822.49       242.08 o                         
  -6 -12   2        286.42        632.17       120.88 o                         
  -5 -12   2        148.57        557.29       102.48 o                         
  -4 -12   2        142.45         95.80        33.90 o                         
  -3 -12   2        359.12        467.25        55.92 o                         
  -2 -12   2       5325.07       4160.29       181.86 o                         
  -1 -12   2       2808.67       2351.27       146.37 o                         
   0 -12   2        320.12        229.26        75.03 o                         
   1 -12   2       1951.09       2220.51       104.83 o                         
   2 -12   2        323.34        909.49        63.03 o                         
   3 -12   2       2453.37       1658.30        95.82 o                         
   4 -12   2        273.95        248.73        60.37 o                         
   5 -12   2       3239.56       2740.47       162.78 o                         
   6 -12   2       2096.64       1773.49       157.55 o                         
   7 -12   2       2182.50       2070.01       206.31 o                         
   8 -12   2       2100.02       2023.77       218.18 o                         
   9 -12   2       1018.73        968.94       225.09 o                         
  10 -12   2      10474.29       8912.75       714.53 o                         
  11 -12   2       1873.19       2317.97       292.37 o                         
  12 -12   2        921.66       1057.02       229.34 o                         
  13 -12   2        618.43        451.87       172.03 o                         
  14 -12   2        434.97        466.25       182.10 o                         
  15 -12   2        430.35        465.46       171.50 o                         
  16 -12   2         66.80        -27.51       187.57 o                         
  17 -12   2        353.66        275.11       212.58 o                         
  18 -12   2        153.54        260.08       167.69 o                         
  19 -12   2         29.88         -3.24       143.22 o                         
 -20 -11   2         84.02        -37.51       154.23 o                         
 -19 -11   2         27.92        -65.82       133.50 o                         
 -18 -11   2        478.33        153.80       181.24 o                         
 -17 -11   2        508.63        607.06       194.26 o                         
 -16 -11   2        628.25        622.75       175.67 o                         
 -15 -11   2        328.71        508.28       147.98 o                         
 -14 -11   2        302.89        516.27       208.42 o                         
 -13 -11   2        714.67        778.97       239.68 o                         
 -12 -11   2        216.47        154.69       104.16 o                         
 -11 -11   2       2042.25       2114.88       425.17 o                         
 -10 -11   2        673.12        662.30       135.90 o                         
  -9 -11   2       1000.07       1240.28       210.73 o                         
  -8 -11   2        862.70        719.96       110.92 o                         
  -7 -11   2       2956.09       2435.34       312.62 o                         
  -6 -11   2       4828.93       4668.49       318.68 o                         
  -5 -11   2       1404.06       1376.01       212.58 o                         
  -4 -11   2       1762.72       1434.02       128.79 o                         
  -3 -11   2       1421.64       1529.51       133.79 o                         
  -2 -11   2       1426.61       1840.86        99.74 o                         
  -1 -11   2       5976.16       4421.25       185.08 o                         
   0 -11   2       1676.24       1497.11        70.70 o                         
   1 -11   2       2710.59       2973.07       205.83 o                         
   2 -11   2       3541.82       3003.84       135.11 o                         
   3 -11   2       5207.47       3901.61       278.36 o                         
   4 -11   2        243.34        447.15        54.51 o                         
   5 -11   2        511.75        522.33        71.04 o                         
   6 -11   2       5161.31       4891.06       243.04 o                         
   7 -11   2       1188.03       1226.17       148.82 o                         
   8 -11   2        554.68        368.49        97.92 o                         
   9 -11   2       3020.35       2778.96       286.82 o                         
  10 -11   2       1022.89        665.17       153.27 o                         
  11 -11   2       3091.74       2281.82       319.84 o                         
  12 -11   2        231.56        423.78       130.20 o                         
  13 -11   2        782.99       1349.83       294.10 o                         
  14 -11   2         57.01         29.79       110.50 o                         
  15 -11   2        362.00        484.01       177.15 o                         
  16 -11   2        248.96        647.71       158.43 o                         
  17 -11   2        300.62        339.66       146.22 o                         
  18 -11   2         53.84         44.74       115.73 o                         
  19 -11   2        181.21       -150.06       150.06 o                         
  20 -11   2         40.79          0.00       195.91 o                         
 -20 -10   2         19.15        104.21       200.08 o                         
 -19 -10   2        109.33        137.12       125.10 o                         
 -17 -10   2         64.27         72.04       104.35 o                         
 -16 -10   2        137.00        294.74       136.84 o                         
 -15 -10   2         89.01        500.73       243.85 o                         
 -14 -10   2        221.22        576.61       356.39 o                         
 -13 -10   2       1090.50       1223.66       187.23 o                         
 -12 -10   2        109.43         54.19       158.40 o                         
 -11 -10   2        372.07        668.85       310.54 o                         
 -10 -10   2       3309.59       4398.33       669.02 o                         
  -9 -10   2       1264.33       1711.02       191.27 o                         
  -8 -10   2       1200.29       2084.63       237.59 o                         
  -7 -10   2       2352.32       1726.89       214.67 o                         
  -6 -10   2        995.81       2319.36       191.25 o                         
  -5 -10   2       1627.80       1932.41       145.88 o                         
  -4 -10   2        662.39        481.08        53.55 o                         
  -2 -10   2        139.79        203.17        27.38 o                         
  -1 -10   2       5596.28       4389.97       224.31 o                         
   0 -10   2       5556.77       4959.36       148.80 o                         
   1 -10   2       1001.13       1617.03        68.96 o                         
   2 -10   2        707.70        700.06        50.42 o                         
   3 -10   2        407.46        415.35        56.63 o                         
   4 -10   2         86.41        242.73        61.69 o                         
   5 -10   2       4990.16       4240.33       198.82 o                         
   6 -10   2       6440.65       5352.23       343.91 o                         
   7 -10   2        114.83        378.96        95.87 o                         
   8 -10   2       5538.18       4292.21       483.53 o                         
   9 -10   2       1760.80       2248.38       245.70 o                         
  10 -10   2       9475.02       9511.99       701.33 o                         
  11 -10   2        552.37        446.01       150.06 o                         
  12 -10   2        649.60       1607.68       846.40 o                         
  13 -10   2       1250.71       1110.20       232.62 o                         
  14 -10   2        655.64        617.98       188.73 o                         
  15 -10   2        309.31        152.28       132.24 o                         
  17 -10   2         45.29        312.52       406.41 o                         
  18 -10   2        141.74        129.22       204.25 o                         
  19 -10   2         57.95         58.36       191.74 o                         
  20 -10   2          0.84        -37.72       145.17 o                         
 -21  -9   2         45.33        343.96       207.40 o                         
 -20  -9   2         72.00       -137.55       212.58 o                         
 -19  -9   2          2.90        268.24       149.54 o                         
 -18  -9   2         44.89         63.10        97.96 o                         
 -17  -9   2        221.32        194.37       129.16 o                         
 -16  -9   2        357.76        821.54       192.91 o                         
 -15  -9   2        447.25        615.24       157.17 o                         
 -14  -9   2       1362.99       1031.91       193.46 o                         
 -13  -9   2        115.82        241.76       158.40 o                         
 -12  -9   2       1469.80       1727.15       318.88 o                         
 -11  -9   2       2291.39       1919.50       229.68 o                         
 -10  -9   2        687.11        490.51       114.17 o                         
  -9  -9   2       4931.41       4754.09       370.82 o                         
  -8  -9   2       1356.18       2211.86       205.75 o                         
  -7  -9   2       3065.35       3411.65       257.59 o                         
  -6  -9   2       3704.04       4535.51       322.10 o                         
  -5  -9   2       6950.15       6812.21       375.38 o                         
  -4  -9   2       4172.23       3883.40       216.26 o                         
  -3  -9   2       2725.14       2603.00        97.84 o                         
  -2  -9   2       3795.78       3938.53       207.40 o                         
  -1  -9   2       8824.90       6132.92       273.35 o                         
   0  -9   2        300.55        243.39        27.68 o                         
   1  -9   2       1338.37       2238.82        89.66 o                         
   2  -9   2       2828.61       3039.46       165.12 o                         
   3  -9   2       2257.82       2269.84       116.36 o                         
   4  -9   2       2893.61       3543.31       446.24 o                         
   5  -9   2       5149.51       5098.17       217.06 o                         
   7  -9   2       6164.62       5350.53       383.96 o                         
   8  -9   2       6883.83       6123.42       438.43 o                         
   9  -9   2       3657.28       3635.71       462.68 o                         
  10  -9   2        324.23        334.44       107.55 o                         
  11  -9   2        477.83        475.19       225.09 o                         
  12  -9   2       1750.17       2042.94       358.48 o                         
  13  -9   2        592.57        886.98       176.77 o                         
  14  -9   2        129.58        480.16       137.03 o                         
  15  -9   2        673.04        556.12       183.35 o                         
  16  -9   2        528.09        740.44       180.82 o                         
  17  -9   2        317.09        285.19       150.74 o                         
  18  -9   2         90.66         31.26       106.11 o                         
  19  -9   2        474.19        383.82       219.21 o                         
  20  -9   2         17.72        170.90       183.41 o                         
 -21  -8   2         30.30        -75.03       144.43 o                         
 -20  -8   2        121.07        437.99       231.34 o                         
 -19  -8   2        220.59        746.89       193.93 o                         
 -18  -8   2         93.19         64.61       160.48 o                         
 -17  -8   2         36.03        504.61       143.81 o                         
 -16  -8   2        346.90        525.66       163.09 o                         
 -15  -8   2       2532.42       2672.02       408.14 o                         
 -14  -8   2       2317.46       2427.36       327.28 o                         
 -13  -8   2        435.21        820.96       158.43 o                         
 -12  -8   2        598.98        542.07       127.58 o                         
 -11  -8   2        598.73        765.70       137.55 o                         
 -10  -8   2       1207.97       1593.33       227.17 o                         
  -9  -8   2       3917.94       3229.97       267.66 o                         
  -8  -8   2       3186.66       4024.25       279.24 o                         
  -7  -8   2       1258.08       1443.97       344.12 o                         
  -6  -8   2      21240.87      27333.23      1428.78 o                         
  -5  -8   2       1273.01       1710.47       237.59 o                         
  -4  -8   2       1692.16       2084.63       506.45 o                         
  -3  -8   2       2783.72       2590.77       216.75 o                         
  -2  -8   2       2315.73       1842.86       154.23 o                         
  -1  -8   2       4902.68       3123.01       151.77 o                         
   0  -8   2       2045.66       2487.41       199.81 o                         
   1  -8   2        805.04       1366.73       208.65 o                         
   2  -8   2       3055.22       2450.51       139.64 o                         
   3  -8   2       2140.74       2400.08       142.78 o                         
   4  -8   2       1498.79       1677.80       135.47 o                         
   5  -8   2       2800.69       2628.13       166.73 o                         
   6  -8   2      36293.63      35575.47      1784.79 o                         
   7  -8   2       1329.70       1697.86       377.23 o                         
   8  -8   2       6942.94       6580.36       453.79 o                         
   9  -8   2        235.34        936.91       145.89 o                         
  10  -8   2       1972.13       1964.19       229.29 o                         
  11  -8   2        713.39        766.44       152.50 o                         
  12  -8   2         93.66        -43.22       108.38 o                         
  13  -8   2        327.72        583.57       200.08 o                         
  14  -8   2        892.80        946.21       266.77 o                         
  15  -8   2         93.63        672.22       174.46 o                         
  16  -8   2        320.30        438.22       166.73 o                         
  17  -8   2        606.74        821.16       212.22 o                         
  18  -8   2          3.09         45.11       107.31 o                         
  19  -8   2        316.40        570.64       204.25 o                         
  20  -8   2        111.38        315.11       181.32 o                         
  21  -8   2         25.59         53.51       179.24 o                         
 -21  -7   2         23.31        -82.08       123.69 o                         
 -20  -7   2         30.02         -6.62       135.47 o                         
 -19  -7   2         51.67         12.23        89.86 o                         
 -18  -7   2        141.62        344.35       377.23 o                         
 -17  -7   2         80.85        404.83       159.08 o                         
 -16  -7   2        825.24        787.81       316.79 o                         
 -15  -7   2        202.65        705.30       178.64 o                         
 -14  -7   2        155.07        245.93       120.85 o                         
 -13  -7   2        757.65       1308.56       369.13 o                         
 -12  -7   2       1463.06       1990.52       229.26 o                         
 -11  -7   2         41.67        100.36       112.54 o                         
 -10  -7   2       1411.53       1196.16       147.08 o                         
  -9  -7   2       3185.94       3234.45       242.51 o                         
  -8  -7   2       3997.52       4410.82       323.05 o                         
  -7  -7   2       7473.49       9060.70       494.23 o                         
  -6  -7   2       2357.30       4259.70       829.73 o                         
  -5  -7   2       2731.98       1813.68       216.75 o                         
  -4  -7   2       3163.33       3220.67       750.53 o                         
  -3  -7   2       5891.87       6676.72       285.17 o                         
  -2  -7   2       6289.54       5877.56       229.90 o                         
  -1  -7   2       8050.73       5255.26       272.60 o                         
   0  -7   2        333.46        231.62        30.84 o                         
   1  -7   2       2468.32       2841.53       113.93 o                         
   2  -7   2       4398.58       4338.20       243.85 o                         
   3  -7   2      14036.25      11555.64       441.85 o                         
   4  -7   2        780.86       1825.44       395.99 o                         
   5  -7   2       1074.24       1902.72       113.93 o                         
   6  -7   2       5207.63       5660.44      1154.86 o                         
   7  -7   2       9168.95       9494.17       512.91 o                         
   8  -7   2       7556.69       7198.91       487.74 o                         
   9  -7   2       1103.69       1520.94       169.31 o                         
  10  -7   2        137.13        331.30       113.22 o                         
  11  -7   2        178.24        329.94        90.80 o                         
  12  -7   2       2123.19       2273.70       725.29 o                         
  13  -7   2       1122.80       1491.16       473.34 o                         
  14  -7   2        248.63        307.07       145.70 o                         
  15  -7   2       1805.09       2032.87       270.40 o                         
  16  -7   2        516.92        810.53       179.24 o                         
  17  -7   2        389.15        308.95       172.03 o                         
  18  -7   2        120.86        125.34       107.55 o                         
  19  -7   2         48.93          0.00        92.53 o                         
  20  -7   2        138.45        -70.86       183.41 o                         
  21  -7   2         20.83        125.05       216.75 o                         
 -21  -6   2        117.37        184.62       161.39 o                         
 -20  -6   2        140.72        320.96       150.06 o                         
 -19  -6   2        102.82        104.21       137.55 o                         
 -18  -6   2        206.18        411.58       147.98 o                         
 -17  -6   2        198.43       1181.91       190.09 o                         
 -16  -6   2        601.01        908.69       200.08 o                         
 -15  -6   2        865.63        900.36       241.76 o                         
 -14  -6   2       1314.78       1359.71       339.95 o                         
 -13  -6   2       2210.34       3001.29       493.95 o                         
 -12  -6   2       2849.75       3619.08       310.41 o                         
 -11  -6   2        735.17        635.36       113.22 o                         
 -10  -6   2        500.99        709.26       135.47 o                         
  -9  -6   2       2298.79       1492.23       162.03 o                         
  -8  -6   2       3976.10       5423.92       416.83 o                         
  -7  -6   2       1722.19       1880.36       144.81 o                         
  -6  -6   2       7803.35       7783.79       393.41 o                         
  -5  -6   2       5039.43       5272.73       263.51 o                         
  -4  -6   2       3941.33       6182.52       821.39 o                         
  -2  -6   2       2286.61       2455.61       187.57 o                         
  -1  -6   2       2000.22       1515.89        79.03 o                         
   0  -6   2      10241.38       9562.43       321.73 o                         
   1  -6   2       1591.30       1133.78        70.86 o                         
   2  -6   2       6390.96       5465.60       262.60 o                         
   3  -6   2        228.96        243.04       102.12 o                         
   4  -6   2       6705.64       6145.57       364.63 o                         
   5  -6   2       4453.39       4169.25       320.96 o                         
   6  -6   2       7528.87       8584.89       450.41 o                         
   7  -6   2       3488.71       3775.42       270.97 o                         
   8  -6   2        941.11       2067.50       285.53 o                         
   9  -6   2        447.20        668.48       107.55 o                         
  10  -6   2        263.73        309.18       168.82 o                         
  11  -6   2        227.57        370.98       137.55 o                         
  12  -6   2       4597.41       4167.00       500.20 o                         
  13  -6   2       7117.06       7610.83       657.39 o                         
  14  -6   2       2274.92       1651.12       483.53 o                         
  15  -6   2        504.42        698.43       176.12 o                         
  16  -6   2        128.09        345.97       204.25 o                         
  17  -6   2       2261.43       2577.15       405.20 o                         
  18  -6   2        269.05        224.53       163.09 o                         
  19  -6   2         26.65        -79.20       145.89 o                         
 -21  -5   2         31.95         61.47       145.88 o                         
 -20  -5   2         65.76         89.94       125.05 o                         
 -19  -5   2        106.82        407.21       123.69 o                         
 -18  -5   2         32.25        249.27       117.79 o                         
 -17  -5   2       1930.68       2077.18       318.08 o                         
 -16  -5   2       2161.11       2163.05       305.05 o                         
 -15  -5   2       1097.03       1195.04       201.88 o                         
 -14  -5   2       3597.81       4396.30       488.61 o                         
 -13  -5   2       5131.19       5406.84       452.80 o                         
 -12  -5   2        825.22        894.21       160.48 o                         
 -11  -5   2        709.90        766.52       160.48 o                         
 -10  -5   2        147.07        213.14        65.88 o                         
  -9  -5   2       1060.39       1147.22       131.53 o                         
  -8  -5   2       1391.54       1125.34       113.93 o                         
  -7  -5   2        510.32        783.36        81.90 o                         
  -6  -5   2       5416.55       4810.35       312.62 o                         
  -5  -5   2      13806.32      11974.67       500.83 o                         
  -4  -5   2      53892.39      61079.77      2447.32 o                         
  -3  -5   2      13815.43      16564.00       829.50 o                         
  -2  -5   2       3527.35       3394.08       131.14 o                         
  -1  -5   2       6446.80       5807.24       190.09 o                         
   0  -5   2       1120.77        870.75        30.23 o                         
   1  -5   2       4614.33       4265.12       200.08 o                         
   2  -5   2       1873.05       2252.86       286.26 o                         
   3  -5   2      40659.64      29859.65       837.31 o                         
   4  -5   2      74000.80      73985.91      4031.70 o                         
   5  -5   2       6020.08       9111.37      1179.87 o                         
   6  -5   2       2841.27       3089.19       254.27 o                         
   7  -5   2       3350.99       2184.78       187.57 o                         
   8  -5   2       1859.46       1720.69       156.31 o                         
   9  -5   2       1758.08       1629.90       157.67 o                         
  10  -5   2          4.32        -25.37        77.11 o                         
  11  -5   2         87.80        295.95       125.05 o                         
  12  -5   2         63.53        282.40        94.18 o                         
  13  -5   2        223.99       1218.97       396.22 o                         
  14  -5   2       3382.33       3984.06       508.77 o                         
  15  -5   2        732.23        807.54       200.36 o                         
  16  -5   2        777.54       1276.37       294.10 o                         
  17  -5   2        438.24       1086.43       231.57 o                         
  18  -5   2        120.08         20.50        91.70 o                         
  19  -5   2        512.01        336.93       287.61 o                         
  20  -5   2          2.20        -36.87       104.60 o                         
  21  -5   2         32.86        -18.00       105.99 o                         
 -22  -4   2         61.71       -125.05       125.05 o                         
 -21  -4   2        224.84        212.58       216.75 o                         
 -20  -4   2         69.33        270.67       433.51 o                         
 -19  -4   2        134.45        -68.78       164.65 o                         
 -18  -4   2        260.14        397.01       132.24 o                         
 -17  -4   2        160.81        267.94       126.33 o                         
 -16  -4   2        614.96        626.03       155.20 o                         
 -15  -4   2       3918.03       3897.02       423.70 o                         
 -14  -4   2       6026.80       7335.85       744.05 o                         
 -13  -4   2        325.56        222.24       143.81 o                         
 -12  -4   2        745.52        886.93       145.34 o                         
 -11  -4   2        906.09        724.23       125.05 o                         
 -10  -4   2        151.84        267.60       116.71 o                         
  -9  -4   2       3534.46       3142.96       260.52 o                         
  -8  -4   2       3683.57       3776.95       423.32 o                         
  -7  -4   2       1006.37        960.86        93.07 o                         
  -6  -4   2       2196.66       2903.14       165.23 o                         
  -5  -4   2       6632.87       6532.21       298.04 o                         
  -4  -4   2       1380.59       1194.46        84.87 o                         
  -3  -4   2       7483.62       5349.08       239.68 o                         
  -2  -4   2       4601.23       3706.08       125.24 o                         
  -1  -4   2      10678.43       9338.93       271.20 o                         
   0  -4   2       2421.70       1580.26        50.02 o                         
   1  -4   2      10903.67       9142.99       300.12 o                         
   2  -4   2       4285.72       3881.76       124.62 o                         
   3  -4   2        925.06       1974.45       108.38 o                         
   4  -4   2        623.18        737.67       116.71 o                         
   5  -4   2       2905.40       4174.83       227.84 o                         
   6  -4   2       7120.31       6335.56       992.29 o                         
   7  -4   2       2108.01       2200.16       366.81 o                         
   8  -4   2       1800.96       2051.42       176.18 o                         
   9  -4   2        718.21       1471.88       195.91 o                         
  10  -4   2        375.80        360.90        78.07 o                         
  11  -4   2        161.28        314.01        82.37 o                         
  12  -4   2       1603.90       1542.02       191.02 o                         
  13  -4   2        316.77        763.12       354.31 o                         
  14  -4   2       4369.32       4164.72       498.11 o                         
  15  -4   2        574.04       1190.83       269.09 o                         
  16  -4   2        205.45        483.53       233.43 o                         
  17  -4   2        665.75        659.70       179.10 o                         
  18  -4   2         24.91        167.98       117.46 o                         
  19  -4   2        166.35        341.80       170.90 o                         
  20  -4   2         93.59         -5.37       112.54 o                         
  21  -4   2         87.26          8.34       162.56 o                         
 -21  -3   2          0.73         81.65       122.15 o                         
 -20  -3   2        181.25        110.55       132.61 o                         
 -19  -3   2        276.89        347.14       552.30 o                         
 -18  -3   2         96.21        252.39       117.79 o                         
 -17  -3   2        829.61        983.78       294.10 o                         
 -16  -3   2        117.01        421.00       154.23 o                         
 -15  -3   2        598.02       2146.91       331.38 o                         
 -14  -3   2       1534.20       2480.62       425.17 o                         
 -13  -3   2        715.58        828.30       154.88 o                         
 -12  -3   2       2689.77       3269.14       294.70 o                         
 -11  -3   2        661.78        543.06        98.44 o                         
 -10  -3   2       2294.52       2392.00       199.84 o                         
  -9  -3   2        403.76        608.58       129.22 o                         
  -8  -3   2      21255.77      29847.53      2991.24 o                         
  -7  -3   2       6763.45       6346.45       303.26 o                         
  -6  -3   2       1608.17       1613.51       112.54 o                         
  -5  -3   2      21342.97      14759.56       554.60 o                         
  -4  -3   2      14055.80      16333.92       553.90 o                         
  -3  -3   2       2625.49       4133.60       256.35 o                         
  -2  -3   2      15683.77      15200.92       405.60 o                         
  -1  -3   2        721.43       1075.43        58.36 o                         
   0  -3   2       4568.66       3966.19        80.79 o                         
   1  -3   2       2955.31       2582.33       114.36 o                         
   2  -3   2      20736.95      18185.47       815.57 o                         
   3  -3   2      14711.69      10545.45      1088.16 o                         
   4  -3   2      27851.04      27270.57      1417.69 o                         
   5  -3   2       4066.18       5876.70       708.85 o                         
   6  -3   2       2277.46       1859.54       166.73 o                         
   7  -3   2       5949.13       5565.42       294.70 o                         
   8  -3   2      31967.21      36730.35      2518.13 o                         
   9  -3   2       1287.96       1404.51       279.51 o                         
  10  -3   2       2713.83       2755.55       320.96 o                         
  11  -3   2        475.18        471.42       108.94 o                         
  12  -3   2       5083.58       4685.68       383.03 o                         
  13  -3   2       1606.09       1550.62       209.22 o                         
  14  -3   2       2108.21       2187.88       331.58 o                         
  15  -3   2       5310.96       4760.72       527.26 o                         
  16  -3   2        407.67        983.64       452.49 o                         
  17  -3   2        284.82        727.40       183.35 o                         
  18  -3   2         72.36         41.68       258.44 o                         
  19  -3   2        495.02        790.91       222.40 o                         
  20  -3   2        168.53        167.18       136.19 o                         
  21  -3   2        300.49        134.85       163.40 o                         
 -21  -2   2        163.01         99.30       112.54 o                         
 -20  -2   2        107.33         41.68       200.08 o                         
 -19  -2   2        151.35        303.80       289.70 o                         
 -18  -2   2       1034.27        979.07       848.49 o                         
 -17  -2   2        441.01        785.80       256.92 o                         
 -16  -2   2        497.62        634.12       143.81 o                         
 -15  -2   2        795.43        807.13       173.23 o                         
 -14  -2   2       4717.32       6139.61       549.41 o                         
 -13  -2   2       3102.93       3054.94       316.79 o                         
 -12  -2   2       2601.59       3294.40       287.72 o                         
 -11  -2   2        478.25        511.41        92.53 o                         
 -10  -2   2      11504.59      12924.30       956.86 o                         
  -9  -2   2        211.49        347.22        56.09 o                         
  -8  -2   2       1233.74       1821.21       121.87 o                         
  -7  -2   2       8062.38       9258.41      1119.20 o                         
  -6  -2   2       2266.42       1831.07        95.47 o                         
  -5  -2   2       5734.11       5802.65       402.48 o                         
  -4  -2   2       3437.08       2814.85       366.81 o                         
  -3  -2   2      21113.90      15710.45       450.24 o                         
  -2  -2   2       2745.96       2868.96        95.87 o                         
  -1  -2   2       2964.82       2479.09       131.30 o                         
   1  -2   2        840.10       1272.17        48.05 o                         
   2  -2   2       6855.05       5315.58       177.84 o                         
   3  -2   2       3086.17       5671.03       216.98 o                         
   4  -2   2        310.62        609.03        44.21 o                         
   5  -2   2       8218.72       7494.36       737.79 o                         
   6  -2   2       1227.69       1175.93       129.22 o                         
   7  -2   2      11133.35      10076.95      1094.42 o                         
   8  -2   2       2727.98       2913.98       187.15 o                         
   9  -2   2       1092.01        840.03       122.85 o                         
  10  -2   2      10549.30      11986.25       967.05 o                         
  11  -2   2        844.51        713.34       125.24 o                         
  12  -2   2       3084.59       2993.32       429.34 o                         
  13  -2   2       2782.23       2746.42       314.72 o                         
  14  -2   2       4987.04       5009.80       535.63 o                         
  15  -2   2        358.00        380.68       146.50 o                         
  16  -2   2        200.87        300.12       166.73 o                         
  17  -2   2       1507.48       1735.52       337.63 o                         
  18  -2   2        443.83        546.05       250.10 o                         
  19  -2   2        526.34        643.74       291.78 o                         
  20  -2   2         54.12         27.09       122.97 o                         
  21  -2   2        221.09        501.58       450.18 o                         
  22  -2   2         71.86        562.60       333.47 o                         
 -22  -1   2         59.86        354.31       175.07 o                         
 -21  -1   2        120.79        -25.01       100.04 o                         
 -20  -1   2         13.01        -20.92        70.05 o                         
 -19  -1   2        186.28        194.57       204.25 o                         
 -18  -1   2        126.85        154.58       135.47 o                         
 -17  -1   2         26.26        -35.39        76.08 o                         
 -16  -1   2          3.80        258.44       129.22 o                         
 -15  -1   2        430.91        572.12       114.17 o                         
 -14  -1   2        261.44        252.86       122.08 o                         
 -13  -1   2       1950.50       2558.20       243.04 o                         
 -12  -1   2        246.72        453.29        83.26 o                         
 -11  -1   2        847.52        747.08       101.32 o                         
 -10  -1   2        183.70        233.48        77.11 o                         
  -9  -1   2       6865.62       8884.55       683.61 o                         
  -8  -1   2       9065.88      12780.23      1215.30 o                         
  -7  -1   2       4003.06       6687.18      1117.34 o                         
  -6  -1   2       1701.43       1613.23        95.76 o                         
  -5  -1   2        368.37        404.06        39.71 o                         
  -4  -1   2        724.42       1412.05       143.81 o                         
  -3  -1   2       2300.82       2110.27       104.21 o                         
  -2  -1   2       4916.66       4917.04       191.19 o                         
   2  -1   2       6745.18       6166.24       185.49 o                         
   3  -1   2       2660.26       2323.70        80.69 o                         
   4  -1   2       5328.61       4337.95       216.75 o                         
   5  -1   2       1024.11        875.35        91.70 o                         
   6  -1   2       1358.66       1371.84       120.88 o                         
   7  -1   2      11436.82      10271.45      1031.89 o                         
   8  -1   2      16565.32      16651.93       799.90 o                         
   9  -1   2      16195.39      14987.49       829.39 o                         
  10  -1   2        665.29        993.30       471.25 o                         
  11  -1   2        315.57        441.84       162.56 o                         
  12  -1   2        446.64        762.80       166.73 o                         
  13  -1   2       1409.59       1740.93       196.43 o                         
  14  -1   2        179.52        141.72       112.54 o                         
  15  -1   2        358.86        280.41       204.25 o                         
  16  -1   2        124.85        184.27        90.19 o                         
  17  -1   2        166.11        242.64       139.98 o                         
  18  -1   2        285.54        206.09       204.25 o                         
  19  -1   2        151.58         37.51       225.09 o                         
  20  -1   2         86.93        194.32       154.22 o                         
  21  -1   2        145.79        458.86       174.25 o                         
  22  -1   2         61.05        -33.35       120.88 o                         
 -22   0   2        238.41         84.76       118.72 o                         
 -20   0   2         56.99        208.42       183.41 o                         
 -19   0   2        526.38        242.58       279.28 o                         
 -18   0   2        665.39        446.95       456.43 o                         
 -17   0   2        268.98        605.53       575.23 o                         
 -16   0   2        283.91        279.28       170.90 o                         
 -15   0   2        132.43        245.29       124.63 o                         
 -14   0   2        622.67        642.64       113.59 o                         
 -13   0   2        587.41        699.52       107.81 o                         
 -12   0   2          2.06        162.56       104.21 o                         
 -11   0   2        666.00       1241.61       128.78 o                         
 -10   0   2       1906.29       1995.78       193.46 o                         
  -9   0   2      27831.24      30358.92      1249.68 o                         
  -8   0   2      13898.01      16431.13       785.29 o                         
  -7   0   2        434.28        526.69        56.99 o                         
  -6   0   2       2931.63       2836.30       113.67 o                         
  -5   0   2         21.35        121.70        31.26 o                         
  -4   0   2      13097.14      14742.88       917.26 o                         
  -3   0   2       1337.44       1495.94        78.37 o                         
  -2   0   2       1240.15       1201.32       133.62 o                         
   2   0   2       1542.97       1234.41        38.32 o                         
   3   0   2       2589.58       2078.75        72.95 o                         
   4   0   2      11103.44      10739.92       466.85 o                         
   5   0   2        568.87        428.63        31.61 o                         
   6   0   2       1672.85       1867.33       195.91 o                         
   7   0   2         48.70        838.69       493.95 o                         
   8   0   2      16216.03      18227.45       855.19 o                         
   9   0   2       4817.55       9911.12       688.12 o                         
  10   0   2        391.76        513.13        87.34 o                         
  11   0   2       3759.21       2959.09       231.36 o                         
  12   0   2         30.93         -1.75        75.03 o                         
  13   0   2         90.55        250.16       116.93 o                         
  14   0   2        116.26        185.47        56.50 o                         
  15   0   2        500.09        300.17       106.29 o                         
  16   0   2         29.79          4.17        61.90 o                         
  17   0   2        867.69       1239.40       224.89 o                         
  18   0   2        495.55        682.74       203.56 o                         
  19   0   2        396.55        425.92       172.26 o                         
  20   0   2         52.96        212.45       141.39 o                         
  21   0   2        159.64        -25.44       114.50 o                         
 -22   1   2         59.29        -67.92       128.79 o                         
 -21   1   2        119.96        -12.97        76.99 o                         
 -20   1   2         13.43         17.78        63.94 o                         
 -19   1   2        186.01        333.30       233.43 o                         
 -18   1   2        126.87        168.40       189.66 o                         
 -17   1   2         25.24        -29.18        83.37 o                         
 -16   1   2          2.19         18.93        70.00 o                         
 -15   1   2        445.17        169.67       118.04 o                         
 -14   1   2        251.38        723.69       239.68 o                         
 -13   1   2       1938.34       2742.33       215.47 o                         
 -12   1   2        243.12        292.15       101.40 o                         
 -11   1   2        848.22        778.95        95.18 o                         
 -10   1   2        196.93        279.75        59.94 o                         
  -9   1   2       6680.92      10293.45       729.46 o                         
  -8   1   2       9149.69      11900.58       467.10 o                         
  -7   1   2       3877.15       6089.36       273.92 o                         
  -6   1   2       1715.64       1822.79        94.14 o                         
  -5   1   2        456.38        358.98        54.19 o                         
  -4   1   2        766.22       1299.92        51.52 o                         
  -3   1   2       2385.85       2161.41        87.53 o                         
  -2   1   2       4910.98       4940.39       183.41 o                         
   2   1   2       6702.91       6313.62       157.50 o                         
   3   1   2       2589.19       2372.36        76.63 o                         
   4   1   2       5421.79       4332.31       151.60 o                         
   5   1   2        948.73        891.85        63.32 o                         
   6   1   2       1384.59       1447.74        57.90 o                         
   7   1   2      11602.18       9867.05       421.21 o                         
   8   1   2      16565.35      16289.01      1532.32 o                         
   9   1   2      16223.62      15966.05      1509.17 o                         
  10   1   2        678.83        559.43        76.08 o                         
  11   1   2        319.04       1005.17       329.53 o                         
  12   1   2        454.56        539.10        90.65 o                         
  13   1   2       1460.72       1423.81       131.26 o                         
  14   1   2        175.31        154.59        75.57 o                         
  15   1   2        357.64        282.59        88.62 o                         
  16   1   2        123.67        -13.55       116.71 o                         
  17   1   2        170.07        383.49       179.24 o                         
  18   1   2        287.74        343.36       300.12 o                         
  19   1   2        159.61        350.14       191.74 o                         
  21   1   2        143.32        105.34       159.24 o                         
  22   1   2         58.85         33.35       125.05 o                         
 -22   2   2         65.98        101.70       122.29 o                         
 -21   2   2        164.21         62.07       103.97 o                         
 -20   2   2        103.05        147.20       107.55 o                         
 -19   2   2        147.86        116.96       158.40 o                         
 -18   2   2       1033.01       1056.21       886.00 o                         
 -17   2   2        450.29       2993.32       333.47 o                         
 -16   2   2        512.76         20.84       125.05 o                         
 -14   2   2       4595.03       5982.66       382.28 o                         
 -13   2   2       3055.65       3030.11       218.94 o                         
 -12   2   2       2578.70       3173.23       286.17 o                         
 -11   2   2        458.95        325.13       120.88 o                         
 -10   2   2      11372.46      11870.04       533.47 o                         
  -9   2   2        158.97        453.30        57.59 o                         
  -8   2   2       1214.94       2451.44       208.42 o                         
  -6   2   2       2362.64       1766.15       214.67 o                         
  -5   2   2       5676.50       6060.00       210.08 o                         
  -4   2   2       3550.40       2434.94        95.34 o                         
  -3   2   2      21203.91      15460.72       465.00 o                         
  -2   2   2       2664.26       3026.67       125.05 o                         
  -1   2   2       3013.39       2117.97        75.03 o                         
   1   2   2        828.10       1152.63        30.01 o                         
   2   2   2       6759.10       4954.05       541.88 o                         
   3   2   2       3063.10       5910.72       262.84 o                         
   4   2   2        309.98        637.75        70.86 o                         
   5   2   2       8415.15       7614.78       271.12 o                         
   6   2   2       1311.86       1262.84        57.21 o                         
   7   2   2      11112.95      11357.99       366.41 o                         
   8   2   2       2551.92       2805.52       460.95 o                         
   9   2   2       1048.24       1451.04       166.73 o                         
  10   2   2      10501.80      11872.86       988.12 o                         
  11   2   2        874.18       1026.23        83.92 o                         
  12   2   2       3027.73       3380.85       289.93 o                         
  13   2   2       2823.53       2771.17       206.12 o                         
  14   2   2       4912.56       4944.56       504.37 o                         
  15   2   2        370.34        401.32        94.37 o                         
  16   2   2        201.99        169.22       154.23 o                         
  17   2   2       1444.67       1436.28       250.07 o                         
  18   2   2        447.74        455.46       418.92 o                         
  19   2   2        527.49        438.16       202.16 o                         
  20   2   2         52.89          8.34       162.56 o                         
  21   2   2        232.52        -13.70       150.06 o                         
  22   2   2         69.12         20.84       245.93 o                         
 -22   3   2          5.22         -8.34       112.54 o                         
 -21   3   2          0.38        133.39       158.40 o                         
 -20   3   2        182.41        358.48       170.90 o                         
 -19   3   2        276.98        184.19       202.16 o                         
 -18   3   2        101.47         90.84       141.72 o                         
 -17   3   2        819.73        609.25       560.64 o                         
 -16   3   2        127.20        116.19       110.46 o                         
 -15   3   2        619.16       1627.75       231.98 o                         
 -14   3   2       1587.80       2067.95       383.49 o                         
 -13   3   2        737.52        738.05       109.09 o                         
 -12   3   2       2707.67       3158.46       166.71 o                         
 -11   3   2        676.22        553.82        70.87 o                         
 -10   3   2       2292.53       2602.38       147.90 o                         
  -9   3   2        467.74        652.97        76.63 o                         
  -8   3   2      21341.70      25606.79      1143.79 o                         
  -7   3   2       6916.91       6164.44       301.20 o                         
  -6   3   2       1619.14       1519.55        56.27 o                         
  -5   3   2      21323.35      14315.60       473.38 o                         
  -4   3   2      14135.29      15482.41       498.97 o                         
  -3   3   2       2681.77       3965.37       166.73 o                         
  -2   3   2      15759.95      14683.62       529.38 o                         
  -1   3   2        662.40       1109.67        69.01 o                         
   0   3   2       4482.27       3853.92       114.31 o                         
   1   3   2       3034.74       2388.83        67.81 o                         
   2   3   2      20599.72      17889.99       596.07 o                         
   3   3   2      14786.20      11281.80       479.36 o                         
   5   3   2       4058.19       6098.61       223.95 o                         
   6   3   2       2320.80       1784.51        87.53 o                         
   7   3   2       5714.16       6053.80       379.32 o                         
   8   3   2      31933.14      35104.24      2384.74 o                         
   9   3   2       1281.34       1458.84       107.01 o                         
  10   3   2       2733.06       3569.07       237.93 o                         
  11   3   2        472.32        711.70        56.18 o                         
  12   3   2       5077.18       5213.72       347.35 o                         
  13   3   2       1569.69       1552.82       125.55 o                         
  14   3   2       2154.34       2887.81       383.95 o                         
  15   3   2       5267.91       4799.45       496.64 o                         
  16   3   2        413.43        463.30       148.30 o                         
  17   3   2        291.97        544.43       491.86 o                         
  18   3   2         74.33        -33.35        95.87 o                         
  19   3   2        483.25        734.01       223.74 o                         
  20   3   2        161.46        199.26       237.59 o                         
  21   3   2        295.23        263.97       155.20 o                         
  22   3   2        100.46        304.29       250.10 o                         
 -22   4   2         60.85        245.93       141.72 o                         
 -21   4   2        223.07        125.05       166.73 o                         
 -20   4   2         73.98        180.00       128.09 o                         
 -19   4   2        145.38         87.53        83.37 o                         
 -18   4   2        261.84        198.96       193.83 o                         
 -17   4   2        163.39        259.96       231.34 o                         
 -16   4   2        621.55        544.40       508.54 o                         
 -15   4   2       3980.86       3442.87       347.65 o                         
 -14   4   2       6126.55       6123.60       443.91 o                         
 -13   4   2        284.73        410.96        77.16 o                         
 -12   4   2        715.82        844.69        90.86 o                         
 -11   4   2        926.37        696.24        68.78 o                         
 -10   4   2        159.07        167.71        34.50 o                         
  -9   4   2       3511.19       3112.72       152.82 o                         
  -8   4   2       3783.66       3550.89       196.37 o                         
  -7   4   2        991.29       1098.11        51.52 o                         
  -6   4   2       2155.29       3050.96       149.51 o                         
  -5   4   2       6585.83       6362.36       246.13 o                         
  -4   4   2       1453.24       1320.88        44.97 o                         
  -3   4   2       7537.06       5573.01       186.73 o                         
  -2   4   2       4461.76       3643.16       119.13 o                         
  -1   4   2      10833.99       9891.84       746.36 o                         
   0   4   2       2428.90       1685.58        48.67 o                         
   1   4   2      10899.25       9098.56       197.85 o                         
   2   4   2       4201.03       3789.93       158.40 o                         
   3   4   2        888.77       1857.32        55.06 o                         
   4   4   2        636.78        666.56        39.26 o                         
   5   4   2       3003.10       3871.02       243.85 o                         
   6   4   2       7054.09       6241.42       238.26 o                         
   7   4   2       2191.76       2081.12        74.40 o                         
   8   4   2       1934.38       2069.13       127.13 o                         
   9   4   2        737.92       1250.46        80.15 o                         
  10   4   2        368.00        322.89        52.57 o                         
  11   4   2        149.96        277.41        43.28 o                         
  12   4   2       1515.00       1320.03        94.54 o                         
  13   4   2        276.05        369.86        57.78 o                         
  14   4   2       4439.24       4199.77       273.45 o                         
  15   4   2        582.27       1257.58       160.94 o                         
  16   4   2        206.86        407.46       148.65 o                         
  17   4   2        652.37        485.28       496.03 o                         
  18   4   2         23.53        -20.84       158.40 o                         
  19   4   2        162.84        -33.35       141.72 o                         
  20   4   2         96.97         29.50        94.94 o                         
  21   4   2         83.30         54.57       112.08 o                         
  22   4   2          1.93         58.36       191.74 o                         
 -21   5   2         30.26        145.89       158.40 o                         
 -20   5   2         67.80        -62.52       112.54 o                         
 -19   5   2        108.09          6.87        95.62 o                         
 -18   5   2         31.54         20.84       162.56 o                         
 -17   5   2       1906.99       1630.28       341.80 o                         
 -16   5   2       2131.54       1676.13       354.31 o                         
 -15   5   2       1107.64        973.18       266.77 o                         
 -14   5   2       3582.75       4521.88       371.06 o                         
 -13   5   2       5131.05       4397.99       443.93 o                         
 -12   5   2        811.19        690.11        82.19 o                         
 -11   5   2        727.71        711.27        64.65 o                         
 -10   5   2        170.00        178.32        36.88 o                         
  -9   5   2        993.76        997.85       114.98 o                         
  -8   5   2       1268.35       1154.50        60.90 o                         
  -7   5   2        518.75        763.20        54.50 o                         
  -6   5   2       5544.51       4576.77       197.71 o                         
  -5   5   2      13589.57      11806.33       819.08 o                         
  -4   5   2      54113.40      60380.62      2369.47 o                         
  -3   5   2      13853.74      16377.15       578.22 o                         
  -2   5   2       3604.01       3559.11       221.15 o                         
  -1   5   2       6351.42       5515.62       258.44 o                         
   0   5   2       1094.33        927.31        75.03 o                         
   1   5   2       4626.57       4080.44       107.27 o                         
   2   5   2       1781.49       1935.06        80.05 o                         
   3   5   2      40741.12      30080.72       773.28 o                         
   4   5   2      74227.55      67890.11      2280.78 o                         
   5   5   2       6133.45       7597.96       234.89 o                         
   6   5   2       2740.66       2893.25       168.98 o                         
   7   5   2       3345.57       2427.36       104.06 o                         
   8   5   2       1841.12       1568.97       114.66 o                         
   9   5   2       1753.07       1772.48        99.83 o                         
  10   5   2          7.28         29.61        20.13 o                         
  11   5   2         83.29        208.33        65.85 o                         
  12   5   2         63.14        283.02       107.19 o                         
  13   5   2        251.80        955.60       143.80 o                         
  14   5   2       3369.54       3580.47       600.47 o                         
  15   5   2        781.12       1089.13       208.68 o                         
  16   5   2        753.62       1170.74       252.42 o                         
  17   5   2        447.35        635.14       197.41 o                         
  18   5   2        121.47        -45.65       114.63 o                         
  19   5   2        498.41        137.55       195.91 o                         
  20   5   2          1.95          4.17       154.23 o                         
  21   5   2         31.66        -12.50       116.71 o                         
 -21   6   2        115.32        204.25       166.73 o                         
 -20   6   2        136.67       -129.22       129.22 o                         
 -19   6   2        108.59         43.10       131.30 o                         
 -18   6   2        197.44         -8.34       108.38 o                         
 -17   6   2        201.02        301.73       331.38 o                         
 -16   6   2        583.35        -12.50       104.21 o                         
 -15   6   2        820.60        768.54       107.57 o                         
 -14   6   2       1244.99       1278.28       164.35 o                         
 -13   6   2       2266.16       2836.46       191.98 o                         
 -12   6   2       2874.16       2877.22       191.07 o                         
 -11   6   2        753.51        644.10        72.21 o                         
 -10   6   2        526.73        572.09       144.69 o                         
  -9   6   2       2246.88       1673.34        82.90 o                         
  -8   6   2       4080.36       4682.18       230.09 o                         
  -7   6   2       1839.11       2013.50       123.73 o                         
  -6   6   2       7796.32       7911.83       313.77 o                         
  -5   6   2       5091.54       4734.27       317.88 o                         
  -4   6   2       3970.74       4953.19       514.79 o                         
  -3   6   2        733.68        773.52       233.43 o                         
  -2   6   2       2164.11       3635.71       195.91 o                         
  -1   6   2       2015.80       1507.84        73.51 o                         
   0   6   2      10266.12       9443.32       564.81 o                         
   1   6   2       1591.00       1230.75        53.60 o                         
   2   6   2       6288.67       5142.42       188.57 o                         
   3   6   2        237.75        274.11        30.84 o                         
   4   6   2       6695.29       5875.85       226.44 o                         
   5   6   2       4322.35       3952.49       161.79 o                         
   6   6   2       7558.80       8029.01       318.00 o                         
   7   6   2       3425.59       3704.63       190.09 o                         
   8   6   2        881.12       1444.96       102.14 o                         
   9   6   2        450.12        615.95        51.18 o                         
  10   6   2        302.65        301.61        49.33 o                         
  11   6   2        216.94        275.85        44.05 o                         
  12   6   2       4683.39       4263.55       237.90 o                         
  13   6   2       7176.68       6759.12      1106.69 o                         
  14   6   2       2233.53       2234.99       199.83 o                         
  15   6   2        492.69        517.96       109.64 o                         
  16   6   2        122.97        167.86        84.93 o                         
  17   6   2       2319.88       3060.59       356.06 o                         
  18   6   2        276.07        546.05       208.42 o                         
  19   6   2         25.37          0.00       141.72 o                         
  20   6   2          8.72          7.62        85.32 o                         
  21   6   2         60.93         48.99       100.89 o                         
 -20   7   2         32.29        139.18        93.79 o                         
 -19   7   2         51.20          4.17        87.53 o                         
 -18   7   2        138.13         29.62        80.91 o                         
 -16   7   2        853.63        719.44       154.72 o                         
 -15   7   2        192.52        703.88       101.02 o                         
 -14   7   2        145.79        343.24        93.77 o                         
 -13   7   2        763.00       1766.36       453.78 o                         
 -12   7   2       1467.80       1323.69       165.71 o                         
 -11   7   2         28.55        291.47       100.39 o                         
 -10   7   2       1494.75       1239.05        98.93 o                         
  -9   7   2       3176.29       3229.34       215.00 o                         
  -8   7   2       4049.30       4443.13       213.49 o                         
  -7   7   2       7526.69       8700.04       360.60 o                         
  -6   7   2       2462.93       3819.41       373.30 o                         
  -5   7   2       2720.92       1947.07        95.87 o                         
  -3   7   2       5979.40       7179.80       641.92 o                         
  -2   7   2       6266.40       5252.71       241.76 o                         
  -1   7   2       8071.75       5647.35       402.47 o                         
   0   7   2        334.03        287.61        45.85 o                         
   1   7   2       2480.04       3044.11       232.67 o                         
   2   7   2       4474.35       4300.96       169.46 o                         
   3   7   2      13927.68      11781.21       429.16 o                         
   4   7   2        752.06       1265.94       191.40 o                         
   5   7   2       1033.46       1099.61        67.93 o                         
   6   7   2       5073.03       4397.66       254.26 o                         
   7   7   2       9139.32       8741.25       281.00 o                         
   8   7   2       7648.80       6449.79       479.36 o                         
   9   7   2       1095.09       1306.80        78.71 o                         
  10   7   2        151.51        514.85        52.74 o                         
  11   7   2        169.93        147.84        76.41 o                         
  12   7   2       2111.24       1995.27       140.92 o                         
  13   7   2       1164.29       1956.18       455.07 o                         
  14   7   2        240.39        268.09       118.80 o                         
  15   7   2       1759.27       1623.63       137.03 o                         
  16   7   2        526.12        483.82       128.77 o                         
  17   7   2        402.74        461.75       143.61 o                         
  18   7   2        120.89          2.37        95.49 o                         
  19   7   2         57.52         28.89        85.32 o                         
  20   7   2        140.49         -8.34       145.89 o                         
  21   7   2         20.34         58.36       166.73 o                         
 -20   8   2        114.46         41.68       200.08 o                         
 -19   8   2        216.41        278.61       109.21 o                         
 -18   8   2        100.05         42.18       152.14 o                         
 -17   8   2         37.60         48.96       110.50 o                         
 -16   8   2        332.51        535.55        85.10 o                         
 -15   8   2       2586.86       2709.91       224.35 o                         
 -14   8   2       2357.38       2520.37       244.18 o                         
 -13   8   2        433.71        526.74        93.58 o                         
 -12   8   2        597.07        575.63        78.93 o                         
 -11   8   2        623.38        739.69        91.14 o                         
 -10   8   2       1203.15       1519.22       117.32 o                         
  -9   8   2       3905.99       3836.08       540.03 o                         
  -8   8   2       3102.16       4203.31       218.21 o                         
  -7   8   2       1143.76       1945.37       256.03 o                         
  -6   8   2      21194.23      29897.08      2126.31 o                         
  -5   8   2       1226.09       1920.73       139.64 o                         
  -4   8   2       1630.90       1805.97       162.95 o                         
  -3   8   2       2771.40       2784.90       208.42 o                         
  -2   8   2       2323.54       2130.48       170.90 o                         
  -1   8   2       4893.69       3308.95       379.55 o                         
   0   8   2       2051.27       1822.02       154.23 o                         
   1   8   2        803.07       1413.48       237.59 o                         
   2   8   2       3031.17       2388.36       119.13 o                         
   3   8   2       2179.01       2627.42       145.19 o                         
   4   8   2       1516.56       1739.73        99.12 o                         
   5   8   2       2838.04       2808.82       201.15 o                         
   6   8   2      36314.65      36562.06      1704.57 o                         
   7   8   2       1376.90       1655.51        85.91 o                         
   8   8   2       7025.39       6544.18       501.52 o                         
   9   8   2        225.62        917.19        69.35 o                         
  10   8   2       1997.77       2145.96       116.90 o                         
  11   8   2        725.04        737.56        94.39 o                         
  12   8   2         77.58        125.05        62.52 o                         
  13   8   2        311.90        427.67        77.61 o                         
  14   8   2        928.60        952.16       102.35 o                         
  15   8   2         91.70        731.00       165.52 o                         
  16   8   2        322.54        400.22       170.97 o                         
  17   8   2        612.42        756.39       183.94 o                         
  18   8   2          4.45         92.33        97.13 o                         
  19   8   2        312.74        262.60       191.74 o                         
  21   8   2         25.86        -29.18       141.72 o                         
 -19   9   2          2.90         62.52       141.72 o                         
 -18   9   2         42.73        -54.19        64.84 o                         
 -17   9   2        237.62        112.52        59.26 o                         
 -16   9   2        356.61        614.13       179.24 o                         
 -15   9   2        431.82        451.25        97.20 o                         
 -14   9   2       1377.68        916.76       115.87 o                         
 -13   9   2        114.37        320.29        58.38 o                         
 -12   9   2       1467.66       1641.27       149.96 o                         
 -11   9   2       2291.05       2104.62       148.61 o                         
 -10   9   2        710.06        711.57       153.96 o                         
  -9   9   2       4936.01       5158.36       193.00 o                         
  -8   9   2       1391.59       2302.80       279.36 o                         
  -7   9   2       2920.80       3583.08       195.67 o                         
  -6   9   2       3851.14       5528.12       441.84 o                         
  -5   9   2       6948.18       7277.02       466.85 o                         
  -4   9   2       4012.66       4339.51       683.61 o                         
  -3   9   2       2712.23       2616.25       149.97 o                         
  -2   9   2       3810.35       4976.20      1231.97 o                         
  -1   9   2       8818.98       5749.05       391.82 o                         
   0   9   2        313.50        233.43        62.52 o                         
   1   9   2       1359.73       2834.92       200.08 o                         
   2   9   2       2824.62       2714.31       144.06 o                         
   3   9   2       2198.91       2473.03       127.55 o                         
   4   9   2       2885.17       3917.73       437.96 o                         
   5   9   2       5089.47       5444.61       217.77 o                         
   6   9   2       2800.74       3434.65       138.74 o                         
   7   9   2       6310.83       6571.36       335.85 o                         
   8   9   2       6887.55       6389.90       283.71 o                         
   9   9   2       3653.38       4269.21       215.34 o                         
  10   9   2        330.08        612.92       183.77 o                         
  11   9   2        474.67        895.24       107.76 o                         
  12   9   2       1749.30       1840.15       136.57 o                         
  13   9   2        600.53        729.23        96.20 o                         
  14   9   2        116.29        296.22        69.39 o                         
  15   9   2        698.60        829.60       126.44 o                         
  16   9   2        520.51        462.11        90.63 o                         
  18   9   2         89.18         70.86       133.39 o                         
  19   9   2        469.26        591.90       229.26 o                         
  20   9   2         17.93        -97.13        97.13 o                         
  21   9   2         24.99        -25.01       129.22 o                         
 -19  10   2        110.28        -33.35       129.22 o                         
 -18  10   2        143.05        165.44       104.60 o                         
 -17  10   2         62.56         56.56        53.46 o                         
 -16  10   2        140.90        111.28        82.37 o                         
 -15  10   2         92.69        283.62        68.75 o                         
 -14  10   2        201.72        293.38        77.76 o                         
 -13  10   2       1102.42       1072.87       154.23 o                         
 -12  10   2        116.15        483.40       114.63 o                         
 -11  10   2        382.43        616.12       108.38 o                         
 -10  10   2       3328.54       4273.43       460.86 o                         
  -9  10   2       1271.10       1914.00       132.57 o                         
  -8  10   2       1143.76       1891.28       141.39 o                         
  -7  10   2       2366.43       1907.00       220.68 o                         
  -6  10   2        989.88       2352.11       359.42 o                         
  -5  10   2       1670.81       1955.90       262.21 o                         
  -4  10   2        651.71        671.15        68.84 o                         
  -3  10   2       1316.83       1254.87       175.30 o                         
  -2  10   2        127.79        458.52        83.37 o                         
  -1  10   2       5678.16       4498.53       289.70 o                         
   0  10   2       5586.04       5883.60       777.62 o                         
   1  10   2        978.05       1734.35       116.17 o                         
   2  10   2        680.60        850.34       100.04 o                         
   3  10   2        399.07        479.30        51.69 o                         
   4  10   2         96.43        564.97       149.87 o                         
   5  10   2       4989.45       4541.11       197.64 o                         
   6  10   2       6487.39       5786.11       294.57 o                         
   7  10   2         97.93        358.39        54.47 o                         
   8  10   2       5638.33       4960.11       202.65 o                         
   9  10   2       1782.24       2338.97       150.20 o                         
  10  10   2       9458.67       8876.22       758.64 o                         
  11  10   2        543.35        439.84        69.79 o                         
  12  10   2        675.80        552.54        86.71 o                         
  13  10   2       1272.55       1384.17       138.84 o                         
  14  10   2        644.50        649.16        95.87 o                         
  15  10   2        325.34        315.84        66.33 o                         
  16  10   2        248.24        181.27        62.12 o                         
  17  10   2         38.45        100.04       162.56 o                         
  18  10   2        133.57        173.15       164.65 o                         
  19  10   2         57.34        -70.86       125.05 o                         
  20  10   2          0.85        -89.62       103.16 o                         
 -19  11   2         28.10        -75.03       100.21 o                         
 -18  11   2        469.16        436.60       143.81 o                         
 -17  11   2        497.41        619.89       147.78 o                         
 -16  11   2        651.67        537.41       116.84 o                         
 -15  11   2        339.35        229.02       151.36 o                         
 -14  11   2        303.12        454.35       132.24 o                         
 -13  11   2        717.90        663.46        96.27 o                         
 -12  11   2        202.86        304.47        76.13 o                         
 -11  11   2       1957.37       1890.97       118.80 o                         
 -10  11   2        641.43        691.28        98.41 o                         
  -9  11   2        973.90       1073.54       224.67 o                         
  -8  11   2        851.32        740.02        80.04 o                         
  -7  11   2       2940.24       2252.90       219.71 o                         
  -6  11   2       4685.50       4730.26       191.60 o                         
  -5  11   2       1388.62       1630.40       256.35 o                         
  -4  11   2       1788.87       1659.10       124.62 o                         
  -3  11   2       1402.79       1826.01       129.16 o                         
  -2  11   2       1533.33       2060.35       298.04 o                         
  -1  11   2       5919.31       5028.31       271.34 o                         
   0  11   2       1632.19       1580.26       166.73 o                         
   1  11   2       2687.65       3006.80       191.52 o                         
   2  11   2       3455.30       2893.28       245.93 o                         
   3  11   2       5262.06       4054.68       223.95 o                         
   4  11   2        228.33        563.55        62.91 o                         
   5  11   2        499.71        625.43        69.22 o                         
   6  11   2       5252.32       5095.20       241.56 o                         
   7  11   2       1186.00       1568.34        91.21 o                         
   8  11   2        548.88        575.30        78.82 o                         
   9  11   2       3008.47       2962.09       160.05 o                         
  10  11   2        989.70        897.56        97.73 o                         
  11  11   2       3141.79       2655.26       164.15 o                         
  12  11   2        230.88        312.55        71.60 o                         
  13  11   2        774.31       1058.35       146.58 o                         
  14  11   2         64.60        166.99        59.13 o                         
  15  11   2        348.20        223.48        61.49 o                         
  16  11   2        257.29        267.60        86.29 o                         
  17  11   2        304.76        115.86       107.55 o                         
  18  11   2         53.72         81.41        94.18 o                         
  19  11   2        185.40        116.71       108.38 o                         
  20  11   2         40.64        116.71       158.40 o                         
 -19  12   2        128.66        187.57       166.73 o                         
 -18  12   2        231.34        101.00       104.21 o                         
 -17  12   2         68.51         91.70       108.38 o                         
 -16  12   2         37.21          2.50       160.48 o                         
 -15  12   2        310.85        267.19       188.54 o                         
 -14  12   2          8.22        113.11        58.96 o                         
 -13  12   2        441.57        680.64        78.30 o                         
 -12  12   2        893.07        861.62        88.94 o                         
 -11  12   2       2923.06       3236.79       433.74 o                         
 -10  12   2       4602.15       4968.65       475.74 o                         
  -9  12   2       1089.56       1113.02       101.19 o                         
  -8  12   2       1399.13       1213.67       110.66 o                         
  -7  12   2       3426.16       2803.31       237.95 o                         
  -6  12   2        274.97        575.44        99.28 o                         
  -5  12   2        132.78        807.54        94.14 o                         
  -4  12   2        163.78        364.15       104.21 o                         
  -3  12   2        343.71        601.71        81.90 o                         
  -2  12   2       5275.28       4063.42       273.03 o                         
  -1  12   2       2840.51       2665.67       186.31 o                         
   0  12   2        289.68        540.49       131.30 o                         
   1  12   2       1966.81       2230.52       233.43 o                         
   2  12   2        321.11       1352.45       437.91 o                         
   3  12   2       2472.43       1439.06       139.98 o                         
   4  12   2        282.89        313.85        48.87 o                         
   5  12   2       3219.11       2974.63       159.34 o                         
   6  12   2       2097.73       1889.16       124.73 o                         
   7  12   2       2155.14       2204.19       122.13 o                         
   8  12   2       2103.17       2108.41       123.52 o                         
   9  12   2        993.86        883.02       114.50 o                         
  10  12   2      10422.15       9508.90       506.45 o                         
  11  12   2       1889.37       2169.93       178.54 o                         
  12  12   2        927.37       1219.55       137.35 o                         
  13  12   2        631.11        785.70       102.14 o                         
  14  12   2        435.29        636.85       170.90 o                         
  15  12   2        446.01        358.81       115.85 o                         
  16  12   2         66.55        -48.40        60.54 o                         
  17  12   2        356.02        158.40       133.39 o                         
  18  12   2        157.70        337.63       195.91 o                         
  19  12   2         29.39       -150.06       150.06 o                         
  20  12   2         96.33       -145.89       170.90 o                         
 -19  13   2         89.54       -154.23       154.23 o                         
 -18  13   2        199.26        219.06       110.15 o                         
 -17  13   2        158.78        314.24       195.91 o                         
 -16  13   2        688.97        570.44       145.70 o                         
 -15  13   2        221.74        208.30       175.07 o                         
 -14  13   2        895.60        623.00       625.48 o                         
 -13  13   2        463.22        566.55       110.46 o                         
 -12  13   2       2317.84       2053.98       177.91 o                         
 -11  13   2       3626.36       3456.00       483.53 o                         
 -10  13   2        430.19       1501.89       236.27 o                         
  -9  13   2        908.26       1334.09       160.31 o                         
  -8  13   2        511.17        466.07        93.86 o                         
  -7  13   2       1836.90       1348.08        73.18 o                         
  -6  13   2       3936.09       2931.28       322.25 o                         
  -5  13   2       2762.54       2590.22       214.20 o                         
  -4  13   2       3410.71       3098.86       211.66 o                         
  -3  13   2       6921.42       6228.82       604.64 o                         
  -2  13   2       2301.06       2115.04       456.43 o                         
  -1  13   2       9977.42       8326.00       633.59 o                         
   0  13   2        703.56        658.83        84.87 o                         
   1  13   2        332.09       1863.19       159.08 o                         
   2  13   2        570.55       1162.21       377.46 o                         
   3  13   2       5764.47       4520.15       282.77 o                         
   4  13   2       1371.64       1426.52       126.97 o                         
   5  13   2       1483.75       2172.49       467.74 o                         
   6  13   2       1908.55       2377.89       179.27 o                         
   7  13   2        251.99        518.92        69.87 o                         
   8  13   2        615.55        699.28        90.45 o                         
   9  13   2       2834.67       3009.99       333.47 o                         
  10  13   2       7280.61       6320.52       484.08 o                         
  11  13   2          7.41        742.95        96.00 o                         
  12  13   2       1911.22       1991.78       218.94 o                         
  13  13   2         65.90        268.56        75.02 o                         
  14  13   2        512.02        388.79        75.13 o                         
  15  13   2        239.60        310.05        78.05 o                         
  16  13   2        302.60        286.33        78.92 o                         
  17  13   2        106.43        116.71       129.22 o                         
  18  13   2         18.76        152.80        94.18 o                         
 -19  14   2         34.48          4.17       133.39 o                         
 -18  14   2         14.69        120.88       137.55 o                         
 -17  14   2          8.53         11.17        72.11 o                         
 -16  14   2        236.44        266.10       358.48 o                         
 -15  14   2         50.54        316.20       125.24 o                         
 -14  14   2         53.98        167.52       204.25 o                         
 -13  14   2         26.83        262.60       115.06 o                         
 -12  14   2        549.40        447.73       124.62 o                         
 -11  14   2        147.95       1522.58       250.45 o                         
 -10  14   2       3707.92       2803.60       533.12 o                         
  -9  14   2        227.41        389.10        70.10 o                         
  -8  14   2        249.73        350.90        70.56 o                         
  -7  14   2       2052.32       2534.80       333.47 o                         
  -6  14   2       1188.61       1222.78       143.42 o                         
  -5  14   2       1588.35       2202.71       188.73 o                         
  -4  14   2        803.87       1088.60       128.18 o                         
  -3  14   2       1334.83       2117.40       423.08 o                         
  -2  14   2        271.94        449.76        83.96 o                         
  -1  14   2       3273.13       2828.54       229.39 o                         
   0  14   2        270.38        334.25        61.69 o                         
   1  14   2       2519.18       2488.41       189.68 o                         
   2  14   2       1026.73       1037.90       198.23 o                         
   3  14   2       2501.46       2676.81       215.90 o                         
   4  14   2        503.23        579.23        94.18 o                         
   5  14   2       4438.01       3955.19       217.86 o                         
   6  14   2       1683.30       1693.17       173.87 o                         
   7  14   2       1701.37       1879.06       177.26 o                         
   8  14   2        398.03        385.76        75.12 o                         
   9  14   2       1340.86       1443.94       126.05 o                         
  10  14   2        101.16        775.30       110.05 o                         
  11  14   2       5400.25       5434.34       308.54 o                         
  12  14   2        136.65        222.97        77.73 o                         
  13  14   2        202.02        316.38        65.15 o                         
  14  14   2        726.55        757.54       100.92 o                         
  15  14   2        786.85        853.53       146.58 o                         
  16  14   2         31.22         32.12        64.15 o                         
  17  14   2        412.19        328.54       136.46 o                         
 -18  15   2         51.58        181.93       111.89 o                         
 -17  15   2         22.16         30.92        81.01 o                         
 -16  15   2        612.69        295.95       208.42 o                         
 -15  15   2        226.83        194.85       137.03 o                         
 -14  15   2        895.64       1030.59       197.28 o                         
 -13  15   2        255.97        386.21       118.69 o                         
 -12  15   2        235.93        313.49       127.99 o                         
 -11  15   2       1368.32       1083.76       316.79 o                         
 -10  15   2        785.88       1087.46       267.00 o                         
  -9  15   2        564.56       2082.80       250.37 o                         
  -8  15   2       1766.23       1701.14       337.63 o                         
  -7  15   2       1084.33        995.39       202.16 o                         
  -6  15   2       2303.23       1959.06       245.50 o                         
  -5  15   2        537.60        605.87       191.74 o                         
  -4  15   2       2281.80       2047.11       270.94 o                         
  -3  15   2       2294.85       3119.14       238.53 o                         
  -2  15   2       1629.34       2710.44       837.83 o                         
  -1  15   2       2245.28       2290.89       188.57 o                         
   0  15   2       1382.10       1620.09       164.65 o                         
   1  15   2        576.93       1078.60       237.83 o                         
   2  15   2        223.99       2081.86       904.76 o                         
   3  15   2       2040.08       2451.44       262.60 o                         
   4  15   2       1048.75       1377.36       135.20 o                         
   5  15   2        367.13        621.82       141.72 o                         
   6  15   2       1223.98       1578.02       192.11 o                         
   7  15   2        235.32        387.69        74.35 o                         
   8  15   2        456.06        764.50       113.08 o                         
   9  15   2       5610.11       5684.47       298.88 o                         
  10  15   2       1599.50       1414.80       169.31 o                         
  11  15   2        252.06        492.04       132.16 o                         
  12  15   2        823.98        742.89        94.15 o                         
  13  15   2        183.44        504.39       122.82 o                         
  14  15   2        382.43        415.11       105.80 o                         
  15  15   2        731.65        600.62       101.28 o                         
  16  15   2        267.76        168.13        67.90 o                         
 -18  16   2         88.81         83.37       183.41 o                         
 -17  16   2         73.96        139.71       127.99 o                         
 -16  16   2        115.07         92.00       121.02 o                         
 -15  16   2          5.77        183.96       109.09 o                         
 -14  16   2        812.17        905.61       183.94 o                         
 -13  16   2        429.77        461.36       148.82 o                         
 -12  16   2        925.29       1099.59       197.28 o                         
 -11  16   2       1334.22       1038.82       197.41 o                         
 -10  16   2       3056.62       3709.44       378.58 o                         
  -9  16   2         16.50        178.61        87.10 o                         
  -8  16   2        808.28       1358.81       180.97 o                         
  -7  16   2       1017.90       1137.62       267.00 o                         
  -5  16   2       3622.24       4181.61       320.48 o                         
  -4  16   2        882.75       1119.32       335.78 o                         
  -3  16   2       2102.49       2176.77       216.62 o                         
  -2  16   2        592.34        903.53       107.31 o                         
  -1  16   2        822.29       1177.24       252.42 o                         
   0  16   2        958.97       1152.68       304.52 o                         
   1  16   2       2187.89       2050.68       181.32 o                         
   2  16   2       1097.79       1085.47       134.05 o                         
   3  16   2        922.64       1192.13       183.64 o                         
   4  16   2       2864.66       2309.31       207.03 o                         
   5  16   2       3596.11       3380.97       387.65 o                         
   6  16   2       1792.35       1592.76       208.42 o                         
   7  16   2        970.27       1091.83       157.67 o                         
   8  16   2       2635.27       2463.37       289.70 o                         
   9  16   2          6.29        110.91       117.45 o                         
  10  16   2       4604.77       5433.54       305.74 o                         
  11  16   2        114.30        425.73        99.47 o                         
  12  16   2        732.25        749.46       106.21 o                         
  13  16   2        221.14        178.32        72.81 o                         
  14  16   2       1229.69       1342.64       323.35 o                         
  15  16   2        400.79        275.89       141.29 o                         
  16  16   2         92.42         41.68       104.21 o                         
 -18  17   2        116.38        382.35       193.83 o                         
 -17  17   2        120.28         75.03       162.56 o                         
 -16  17   2         23.01        196.33       117.46 o                         
 -15  17   2         38.45        100.80       250.10 o                         
 -14  17   2         36.82         -2.27        97.13 o                         
 -13  17   2        154.20        316.22       170.27 o                         
 -12  17   2        395.45        406.75       191.74 o                         
 -11  17   2       1122.29       1432.28       250.10 o                         
 -10  17   2         16.66         24.47        90.80 o                         
  -9  17   2        167.73        300.17       116.17 o                         
  -8  17   2        834.62       1472.11       201.88 o                         
  -7  17   2        723.68       1030.14       250.33 o                         
  -6  17   2        149.21        434.94       225.09 o                         
  -5  17   2       1269.63       2147.15       300.12 o                         
  -4  17   2       2244.93       3492.88       577.54 o                         
  -3  17   2        192.77        118.97        86.91 o                         
  -2  17   2       1995.02       2016.87       337.63 o                         
  -1  17   2         84.29        370.98        95.87 o                         
   0  17   2       1027.35       1253.95       142.75 o                         
   1  17   2        612.46        851.26       115.73 o                         
   2  17   2       1516.29       1738.43       192.91 o                         
   3  17   2        278.22        323.13       120.88 o                         
   4  17   2       2582.11       2826.59       341.80 o                         
   5  17   2        927.26       1172.94       191.97 o                         
   6  17   2        136.46         85.15       189.66 o                         
   7  17   2        653.29       1015.88       487.93 o                         
   8  17   2        644.76        878.09       136.12 o                         
   9  17   2        519.11        722.52        93.66 o                         
  10  17   2        511.01        727.18       155.84 o                         
  11  17   2         75.69        436.88        93.22 o                         
  12  17   2        166.55         65.09        97.64 o                         
  13  17   2        318.27        370.62       128.75 o                         
  14  17   2         44.16         49.90        70.37 o                         
  15  17   2        254.33         75.03       116.71 o                         
  16  17   2        305.25        170.90       133.39 o                         
 -16  18   2          0.03         41.41       109.79 o                         
 -15  18   2        104.91        216.75       170.90 o                         
 -14  18   2        211.39        357.62       135.49 o                         
 -13  18   2        451.91        655.26       163.10 o                         
 -12  18   2       1319.66       2193.00       466.85 o                         
 -11  18   2         44.25        -16.67       145.89 o                         
 -10  18   2        415.81        944.78       227.14 o                         
  -9  18   2        771.85       1034.26       205.31 o                         
  -8  18   2        299.17        711.52       179.82 o                         
  -7  18   2       1347.46       1899.58       554.39 o                         
  -6  18   2       1547.46       3802.44       529.38 o                         
  -5  18   2       2432.67       3285.10       500.20 o                         
  -4  18   2       4998.56       5276.48       461.21 o                         
  -3  18   2       2769.13       4560.92       395.05 o                         
  -2  18   2       1493.30       1576.09       291.78 o                         
  -1  18   2        476.71        626.11       304.29 o                         
   0  18   2        801.12        591.93       113.45 o                         
   1  18   2        721.92        858.74       179.24 o                         
   2  18   2       2938.61       2492.81       259.33 o                         
   3  18   2       5193.40       5227.47       452.26 o                         
   4  18   2       2211.40       3339.36       309.10 o                         
   5  18   2       1721.64       2464.03       254.64 o                         
   6  18   2       6892.73       7429.34       733.63 o                         
   7  18   2        533.24        987.89       250.10 o                         
   8  18   2       1132.30       1468.00       135.80 o                         
   9  18   2         22.14        180.23        68.76 o                         
  10  18   2       2594.15       2248.04       323.75 o                         
  11  18   2         89.71        239.68       122.97 o                         
  12  18   2       1810.31       1437.02       331.41 o                         
  13  18   2         88.28         49.08        65.58 o                         
  14  18   2         16.95        -16.67       125.05 o                         
  15  18   2        379.97        391.82       187.57 o                         
  16  18   2          1.66        -37.51       120.88 o                         
 -16  19   2        326.45        150.06       212.58 o                         
 -15  19   2         34.14        245.93       200.08 o                         
 -14  19   2         89.56         -5.96       105.99 o                         
 -13  19   2          9.51         25.01       112.54 o                         
 -12  19   2         41.88       -150.06       150.06 o                         
 -11  19   2        809.26        684.19       207.72 o                         
 -10  19   2        941.26       1303.31       310.77 o                         
  -9  19   2        147.75        225.68       127.13 o                         
  -8  19   2         32.82        161.00       105.99 o                         
  -7  19   2         35.86         11.04       164.65 o                         
  -6  19   2        544.50       1087.93       262.60 o                         
  -5  19   2         99.29        134.92        83.65 o                         
  -4  19   2        840.57       1102.46       329.53 o                         
  -3  19   2       4615.69       4242.49       447.47 o                         
  -2  19   2        940.90       1473.84       229.67 o                         
  -1  19   2       2145.83       1851.33       217.87 o                         
   0  19   2        755.04       1032.73       144.06 o                         
   1  19   2       1348.33       1600.12       187.01 o                         
   2  19   2       1720.71       1905.90       233.64 o                         
   3  19   2        448.01       1446.74       181.25 o                         
   4  19   2        393.45        387.84       111.89 o                         
   5  19   2        186.31         65.46        94.18 o                         
   6  19   2        200.76        499.49       118.17 o                         
   7  19   2        147.58        295.95       137.55 o                         
   8  19   2         66.05         64.84        59.99 o                         
   9  19   2         88.15        134.46       173.17 o                         
  10  19   2       1336.30       1333.48       152.11 o                         
  11  19   2        826.72        541.58       232.92 o                         
  12  19   2        452.82        378.54       177.03 o                         
  13  19   2         21.09       -133.39       133.39 o                         
  14  19   2          8.59         88.84       103.03 o                         
  15  19   2        129.48        220.92       154.23 o                         
 -15  20   2         21.99        123.18       131.14 o                         
 -14  20   2         15.36          8.34       112.00 o                         
 -13  20   2         88.37         -5.42        95.87 o                         
 -12  20   2          9.06        106.32        98.44 o                         
 -11  20   2        395.03        587.73       216.75 o                         
 -10  20   2        161.44        605.80       200.25 o                         
  -9  20   2       1434.29       1529.33       269.39 o                         
  -8  20   2        606.58        938.57       205.31 o                         
  -7  20   2        873.09       1055.36       221.82 o                         
  -6  20   2        455.44        600.24       195.91 o                         
  -5  20   2       1640.26       1556.14       239.88 o                         
  -4  20   2       1273.57       1746.18       210.60 o                         
  -3  20   2         85.27        195.16       122.97 o                         
  -2  20   2         53.67        -70.86        70.86 o                         
  -1  20   2        422.60        853.81       250.10 o                         
   0  20   2       1165.15       1062.92       295.95 o                         
   1  20   2       1914.77       1888.12       227.17 o                         
   2  20   2         51.84        -62.91        62.91 o                         
   3  20   2        592.60        684.12       128.19 o                         
   4  20   2       2641.05       2122.81       212.46 o                         
   5  20   2        922.04       1093.86       172.41 o                         
   6  20   2        573.72        508.54       179.24 o                         
   7  20   2        404.25        762.80       212.58 o                         
   8  20   2       1575.59       1812.42       354.31 o                         
   9  20   2        501.76        706.57       111.39 o                         
  10  20   2       2719.79       2384.74       341.80 o                         
  11  20   2         75.34         21.43        57.36 o                         
  12  20   2         94.39        230.35       206.33 o                         
  13  20   2         12.57         14.59        70.74 o                         
  14  20   2         98.54        262.60       166.73 o                         
  15  20   2         40.99        237.59       175.07 o                         
 -15  21   2        108.34         70.86       220.92 o                         
 -14  21   2        103.92        279.56       172.70 o                         
 -13  21   2         38.39         31.64       139.64 o                         
 -12  21   2         23.99        111.19       124.19 o                         
 -11  21   2        256.52        127.65       164.65 o                         
 -10  21   2        798.06       1170.97       233.10 o                         
  -9  21   2         31.04        366.81       187.57 o                         
  -8  21   2        369.61        917.07       427.48 o                         
  -7  21   2        263.88        127.72       172.99 o                         
  -6  21   2       1067.46       1038.41       206.07 o                         
  -5  21   2         93.19        121.60        94.18 o                         
  -4  21   2        410.44        404.33       179.24 o                         
  -3  21   2         58.12        162.09        90.80 o                         
  -2  21   2        216.72        617.20       123.37 o                         
  -1  21   2         29.99        587.73       170.90 o                         
   0  21   2       1370.72       1525.01       200.17 o                         
   1  21   2       1293.69       1100.19       164.74 o                         
   2  21   2        313.28        272.22       110.50 o                         
   3  21   2          5.81        268.88       125.05 o                         
   4  21   2        703.62       1038.23       271.17 o                         
   5  21   2        122.58        190.49       112.54 o                         
   6  21   2        628.39       1122.11       264.92 o                         
   7  21   2          9.85        116.71       108.38 o                         
   8  21   2       1134.16       1235.54       138.91 o                         
   9  21   2         72.36        110.69        78.12 o                         
  10  21   2        944.29          8.34       216.75 o                         
  11  21   2         25.30          4.17       116.71 o                         
  12  21   2        194.95        173.41       127.13 o                         
  13  21   2         34.02          8.34       125.05 o                         
  14  21   2         29.32        -44.03        80.69 o                         
  15  21   2        256.36        147.86       170.90 o                         
 -14  22   2        324.30        231.98       320.96 o                         
 -13  22   2         39.91         40.56       158.40 o                         
 -12  22   2          2.52          9.21       118.62 o                         
 -11  22   2        574.46       1203.46       275.25 o                         
 -10  22   2         17.28        241.76       137.55 o                         
  -9  22   2       1490.60       1940.71       288.28 o                         
  -8  22   2        286.81        392.30       210.50 o                         
  -7  22   2       1152.08       1423.65       250.48 o                         
  -6  22   2        317.11        633.30       193.93 o                         
  -5  22   2          8.89         63.18        75.12 o                         
  -4  22   2       1301.84       1212.25       212.94 o                         
  -3  22   2        241.30        450.18       170.90 o                         
  -2  22   2        320.24        480.22       289.70 o                         
  -1  22   2        223.09        295.95       110.50 o                         
   0  22   2        746.86        690.73       144.33 o                         
   1  22   2        564.69        588.00       126.74 o                         
   2  22   2        104.95        304.66       129.22 o                         
   3  22   2        718.38        583.57       191.74 o                         
   4  22   2        340.72        730.21       144.43 o                         
   5  22   2        322.93        556.58       120.85 o                         
   6  22   2       1196.00       1485.86       287.61 o                         
   7  22   2        141.71        754.19       164.74 o                         
   8  22   2        595.64        814.92       167.69 o                         
   9  22   2        377.38        764.35       160.13 o                         
  10  22   2         61.85         18.02        86.91 o                         
  11  22   2         25.42        170.79       154.23 o                         
  12  22   2         62.95         30.80        86.61 o                         
  13  22   2         22.20         63.97        99.12 o                         
  14  22   2        142.24        216.00       152.14 o                         
 -13  23   2         98.96       -100.04       187.57 o                         
 -12  23   2         48.54        234.59       143.09 o                         
 -11  23   2         56.52         86.92       154.86 o                         
 -10  23   2        144.99        143.81       130.66 o                         
  -9  23   2        112.81        -25.01       141.72 o                         
  -8  23   2        253.14        728.36       182.79 o                         
  -7  23   2         71.01        212.58       154.23 o                         
  -6  23   2        370.01       1074.71       229.29 o                         
  -5  23   2         63.50        877.01       535.86 o                         
  -4  23   2        346.26        473.08       151.60 o                         
  -3  23   2        387.58        610.44       152.14 o                         
  -2  23   2        475.00       1414.82       181.25 o                         
  -1  23   2        128.32        406.62       129.95 o                         
   0  23   2        602.20        864.00       166.04 o                         
   1  23   2        873.79        837.93       164.65 o                         
   2  23   2       1160.02       1764.77       331.38 o                         
   3  23   2         64.32        137.35        87.10 o                         
   4  23   2        424.50        755.04       161.79 o                         
   5  23   2        810.58       1004.57       283.45 o                         
   6  23   2       2037.16       1962.49       268.35 o                         
   7  23   2         64.86        179.10        89.57 o                         
   8  23   2       1778.03       2013.76       345.97 o                         
   9  23   2         20.91         32.13        81.01 o                         
  10  23   2         10.16         84.39        95.76 o                         
  11  23   2          6.13          0.00       145.89 o                         
  12  23   2        187.54        261.96       310.54 o                         
  13  23   2        179.97        125.55       110.50 o                         
 -12  24   2         71.27         96.89       149.97 o                         
 -10  24   2         82.00        435.15       496.03 o                         
  -9  24   2         31.58        -85.25       107.31 o                         
  -8  24   2        125.10        474.18       205.75 o                         
  -7  24   2        757.48       1125.45       400.16 o                         
  -6  24   2          2.70         66.69       106.11 o                         
  -5  24   2        111.91        400.99       146.58 o                         
  -4  24   2        785.82        938.92       200.17 o                         
  -3  24   2        464.87       1015.14       273.26 o                         
  -2  24   2        224.09        376.13       119.34 o                         
  -1  24   2         31.24        219.77       111.89 o                         
   0  24   2        165.61        164.05       107.31 o                         
   1  24   2        234.34        675.27       175.07 o                         
   2  24   2        317.40        373.20       116.40 o                         
   3  24   2        482.62        954.28       155.47 o                         
   4  24   2        160.10        421.13       212.58 o                         
   5  24   2        333.36        787.81       191.74 o                         
   6  24   2        410.51        683.52       148.30 o                         
   7  24   2        592.44        737.79       237.59 o                         
   8  24   2         88.47        424.66       143.61 o                         
   9  24   2         63.63        -36.37        75.12 o                         
  10  24   2        334.41        325.13       162.56 o                         
  11  24   2        188.99         75.72       105.62 o                         
  12  24   2         21.53         87.53       145.89 o                         
 -11  25   2        104.94        245.93       295.95 o                         
 -10  25   2        581.51       1243.98       287.85 o                         
  -9  25   2         42.17        265.51       189.66 o                         
  -8  25   2         47.80        -50.02       120.88 o                         
  -7  25   2        233.63        449.87       170.90 o                         
  -6  25   2        851.51        987.89       241.76 o                         
  -5  25   2        384.02        502.36       164.74 o                         
  -4  25   2          8.34        334.68       141.11 o                         
  -3  25   2        118.42         70.86       141.72 o                         
  -2  25   2        767.70        846.65       184.06 o                         
  -1  25   2         90.26        320.72       129.59 o                         
   0  25   2        433.75        542.60       145.88 o                         
   1  25   2        677.29        842.00       245.93 o                         
   2  25   2        398.85        666.80       158.40 o                         
   3  25   2          8.45         58.36       145.89 o                         
   4  25   2       1068.83       1562.76       203.24 o                         
   5  25   2        568.24        821.16       241.76 o                         
   6  25   2       1257.19       2030.55       352.22 o                         
   7  25   2         36.17         29.18       120.88 o                         
   8  25   2        230.70        267.37       144.33 o                         
   9  25   2         17.00        -12.23        89.86 o                         
  10  25   2       1203.46       1048.24       777.62 o                         
  11  25   2        186.12         58.36       120.88 o                         
 -10  26   2         69.67        -33.35       175.07 o                         
  -9  26   2        111.64        203.14       181.32 o                         
  -8  26   2        123.75        245.93       175.07 o                         
  -7  26   2         85.27        122.19       107.55 o                         
  -6  26   2         13.74         32.12        99.69 o                         
  -5  26   2         51.18        170.12       138.19 o                         
  -4  26   2        495.41        608.67       186.28 o                         
  -3  26   2        416.38        700.13       213.31 o                         
  -2  26   2        232.41        175.07       141.72 o                         
  -1  26   2          3.39        110.49        98.44 o                         
   0  26   2        109.49         70.97       117.46 o                         
   1  26   2        110.32        192.99       113.45 o                         
   2  26   2         17.54        -76.46        76.46 o                         
   3  26   2        425.53        580.33       147.37 o                         
   4  26   2         97.81        156.34       106.83 o                         
   5  26   2        219.56        192.30       110.50 o                         
   6  26   2        121.30         16.77       122.29 o                         
   7  26   2         74.60         10.96       119.13 o                         
   8  26   2        103.26        263.42       316.79 o                         
   9  26   2         40.93         87.76       108.94 o                         
  -8  27   2         18.21         50.24       111.54 o                         
  -7  27   2         47.81        158.40       158.40 o                         
  -6  27   2        153.69        208.42       154.23 o                         
  -5  27   2        154.04        255.08       127.58 o                         
  -4  27   2         79.11        376.10       141.11 o                         
  -3  27   2        189.80        435.34       133.50 o                         
  -2  27   2        657.82        620.17       188.57 o                         
  -1  27   2        184.95        230.31       133.50 o                         
   0  27   2        141.10        207.33       145.96 o                         
   1  27   2        444.89        245.93       116.71 o                         
   2  27   2        191.89        556.51       204.25 o                         
   3  27   2        166.88        125.05       145.89 o                         
   4  27   2        337.21        713.57       170.88 o                         
   5  27   2        186.32        341.46       158.43 o                         
   6  27   2        156.02        294.12       146.58 o                         
   7  27   2          8.36        235.08       141.72 o                         
   8  27   2        312.46        551.01       187.04 o                         
  -6  28   2         61.64        237.59       216.75 o                         
  -5  28   2         44.31        188.46       151.15 o                         
  -4  28   2        229.32        509.24       233.43 o                         
  -3  28   2        222.27        437.67       225.09 o                         
  -2  28   2         27.62         42.75       114.50 o                         
  -1  28   2         91.07        286.12       168.82 o                         
   0  28   2        240.03        521.35       337.63 o                         
   1  28   2        164.75        498.91       157.17 o                         
   2  28   2         10.54        128.64       125.10 o                         
   3  28   2         98.95        188.32       131.14 o                         
   4  28   2        176.03        138.57       150.06 o                         
   5  28   2        120.92        229.80       154.23 o                         
   6  28   2         86.38         79.20       158.40 o                         
  -2  29   2        282.09        450.18       237.59 o
[truncated: 2,066,797 more chars]
